# Supplementary material for: RNA-Seq analysis of resistant and susceptible sub-tropical maize lines reveals a role for kauralexins in resistance to grey leaf spot disease, caused by Cercospora zeina
Source: BMC Plant Biol. 2017 Nov 13;17:197. doi: 10.1186/s12870-017-1137-9 (PMC5683525; doi:10.1186/s12870-017-1137-9)
Supplement: Supplementary file 1 — Grey leaf spot (GLS) severity quantitative trait loci (QTLs) identified for the CML444 X SC Malawi maize recombinant inbred line population identified in the Baynesfield trial. List of disease severity QTL identified in RIL population [21, 50] and corresponding alleles in RIL165 and RIL387 (XLSX 11 kb) [file 12870_2017_1137_MOESM1_ESM.xlsx]

## Sheet: Additional file 1
Additional file 1: Grey leaf spot (GLS) severity quantitative trait loci (QTLs) identified for the CML444 X SC Malawi maize recombinant inbred line population in the Baynesfield trial (Christie et al., 2017). List of disease severity QTL identified in RIL population and corresponding alleles in RIL165 and RIL387.
QTL namea	Chromosome	Binb	Peak markerc	1-LOD interval start (bp B73 v2)d	1-LOD interval end (bp B73 v2)d	2-LOD interval start (bp B73 v2)e	2-LOD interval end (bp B73 v2)e	Resistance-associated allele source	RIL387 allele	RIL165 allele
QTL3a	3	3.03	bnlg1325	7.07315e+06	1.43608e+07	5.51883e+06	17773928	CML	R	R
QTL3b	3	3.08	umc16a	2.0003e+08	2.09687e+08	196794288	2.10536e+08	CML	R	R
QTL4	4	4.08	umc133a	1.82777e+08	1.90313e+08	1.70384e+08	1.99259e+08	CML	R	R
QTL5	5	5.02	umc90	6.97848e+06	1.19126e+07	6.77081e+06	1.31852e+07	CML	R	R
QTL6	6	6.06	umc1424_P	1.57708e+08	1.6054e+08	1.57093e+08	1.61112e+08	SC	R	S
QTL9a	9	9.04	umc81	7.98742e+07	1.31958e+08	5.73595e+07	1.32645e+08	CML	S	R
QTL9b	9	9.06	umc1733	1.45196e+08	1.46418e+08	145046026	1.46895e+08	SC	R	S
QTL10	10	10.07	bnl7.49a	1.42425e+08	1.4556e+08	1.41623e+08	1.46114e+08	CML	R	S
aQTL name as per Christie et al., 2017 bChromosome bin location of QTL (1-LOD (i.e. 95% confidence) interval). This was estimated based on shared markers with the IBM2005 neighbours frame map cPeak marker refers to the marker on the genetic map (QMAP2.0; Berger et al., 2014) nearest to the QTL peak. dRange in bp (B73 5b.60 annotation (Phytozome v9.1)) that defines the 1-LOD interval of the QTL. e…
