# Supplementary material for: RNA-Seq analysis of resistant and susceptible sub-tropical maize lines reveals a role for kauralexins in resistance to grey leaf spot disease, caused by Cercospora zeina
Source: BMC Plant Biol. 2017 Nov 13;17:197. doi: 10.1186/s12870-017-1137-9 (PMC5683525; doi:10.1186/s12870-017-1137-9)
Supplement: Supplementary file 3 — Expression levels, protein annotation and GO annotation of differentially expressed genes. Statistically significant differentially expressed genes between the two genotypes are reported. The Log2FC derived from the comparisons of the fragments per kilobase of transcript per million fragments mapped (FPKM) expression values of RIL165 vs RIL387 is depicted. For each gene, the putative annotation of the protein according to the RefSeq database (provided by the National Center for Biotechnology Information (NCBI), www.ncbi.nlm.nih.gov/refseq/), Uniprot (Universal Protein Resource; www.uniprot.org) and GenBank sequence database (provided by the NCBI, www.ncbi.nlm.nih.gov/genbank/) is described. Gene ontology terms mapped to each gene by AgriGo are included, in addition to the chromosomal positions of the genes in v2 of the B73 reference genome. Where the DE gene overlapped with the genomic position of a disease severity QTL [21, 50] this was indicated (XLSX 564 kb) [file 12870_2017_1137_MOESM3_ESM.xlsx]

## Sheet: Additional file 3
Additional file 3: Expression levels, protein annotation and GO annotation of differentially expressed genes. Statistically significant (False Discovery Rate (FDR) < 0.05) differentially expressed genes (n=5648) between the two genotypes (Column A). The logarithm of fold change (log2FC) derived from the comparisons of the fragments per kilobase of transcript per million fragments mapped (FPKM) ex…
Gene ID	Log2(FC)	Adjusted P-value	Chromosome	Gene start bp (5b.60 annotation; sequence obtained from Phytozome v9.1)	Gene end bp (5b.60 annotation; sequence obtained from Phytozome v9.1)	Overlapping QTL name (Christie et al., 2017)	RefSeq Annotation	Uniprot Annotation	Genbank Annotation	GO Annotation	MapMan Bin Name
GRMZM2G059865	0.991727	0.0340524	1	4853	9652		#N/A	conserved unknown protein	Protein CER1-like 2	#N/A	#N/A
GRMZM2G060265	1.75785	0.000429069	1	1955583	1957660		scarecrow-like protein 6	conserved unknown protein	COBRA-like protein 1	F:carbohydrate binding	#N/A
GRMZM2G109725	1.06662	0.0050423	1	2207876	2212485		like protein 21-like	conserved unknown protein	repeat domain-containing protein	F:protein kinase activity; F:protein serine/threonine kinase activity; F:ATP binding; P:protein phosphorylation; P:regulation of signal transduction	#N/A
GRMZM2G410990	-1.15939	0.0115782	1	2221193	2225913		ATPase 9, plasma membrane-type	ATPase 9, plasma membrane-type	3-acetate beta-glucosyltransferase	P:metabolic process; F:transferase activity, transferring hexosyl groups	#N/A
GRMZM2G085885	0.70843	0.0448767	1	2741607	2750630		peptidyl-prolyl cis-trans	peptidyl-prolyl cis-trans	#N/A	#N/A	#N/A
GRMZM2G042250	0.721266	0.0481937	1	2793727	2800641		homeobox-leucine zipper protein	TPA: putative homeobox/lipid-binding	#N/A	#N/A	#N/A
GRMZM5G802392	-0.827489	0.00787105	1	2841466	2842386		uncharacterized protein LOC100276353 precursor	uncharacterized protein LOC100276353 precursor	#N/A	#N/A	#N/A
GRMZM2G144197	-1.41279	0.000429069	1	3195768	3197587		conserved unknown protein	conserved unknown protein	Signal recognition particle 19	P:SRP-dependent cotranslational protein targeting to membrane; F:7S RNA binding; C:signal recognition particle	#N/A
GRMZM2G126199	-3.52762	0.000429069	1	3354864	3356892		chain dehydrogenase TIC 32, chloroplastic-like	chain dehydrogenase TIC 32, chloroplastic-like	Glucan endo-1,3-beta	F:hydrolase activity, hydrolyzing O-glycosyl compounds; P:carbohydrate metabolic process	#N/A
GRMZM2G426802	0.678389	0.0217423	1	3364323	3369043		WD repeat-containing protein	WD repeat-containing protein	#N/A	#N/A	#N/A
GRMZM2G440537	2.08629	0.000429069	1	3405060	3409879		containing protein At3g53170-like	conserved unknown protein	#N/A	C:nucleus; F:transcription regulator activity; P:regulation of transcription, DNA-dependent	TCA / org. transformation.other organic acid transformaitons.malic
GRMZM2G055698	1.47925	0.043071	1	3468643	3470620		rhomboid protein AN10929-like	conserved unknown protein	Probable mitochondrial chaperone BCS1	F:nucleotide binding; F:ATP binding; F:nucleoside-triphosphatase activity	#N/A
GRMZM2G044247	1.50253	0.000429069	1	3648954	3651846		reductase 3, chloroplastic-like	putative 4-hydroxy-tetrahydrodipicolinate reductase 3, chloroplastic-like	Probable beta-1,3	P:protein glycosylation; F:galactosyltransferase activity; C:membrane	amino acid metabolism.synthesis.aspartate family.lysine
GRMZM2G088482	0.748194	0.0468236	1	3664560	3667471		box protein PP2-A13-like	conserved unknown protein	Uncharacterized oxidoreductase At1g06690, chloroplastic	#N/A	#N/A
GRMZM2G029824	-1.56023	0.000429069	1	3708103	3710619		protein 11-1-like	conserved unknown protein	#N/A	F:structural constituent of ribosome; C:intracellular; C:ribosome; P:translation; P:homoiothermy; F:ice binding; P:response to freezing	PS.photorespiration.glycolate oxydase
GRMZM2G320099	-3.09284	0.000429069	1	3710502	3713113		riboflavin biosynthesis protein RibD-like	Riboflavin biosynthesis protein PYRD, chloroplastic	#N/A	F:catalytic activity; P:metabolic process; F:transferase activity, transferring acyl groups; P:lipid biosynthetic process; P:biosynthetic process; F:transferase activity, transferring acyl groups other than amino-acyl groups	#N/A
GRMZM2G008773	1.60161	0.0126725	1	3889594	3890323		lysM domain containing protein	lysM domain containing protein	Membrane-anchored ubiquitin-fold protein	#N/A	#N/A
GRMZM2G087207	2.2941	0.000429069	1	4018232	4022920		hydroxymethylglutaryl-CoA synthase-like	hydroxymethylglutaryl-CoA synthase-like	G-type lectin S-receptor	F:structural constituent of ribosome; F:protein kinase activity; F:protein serine/threonine kinase activity; F:calcium ion binding; F:ATP binding; F:carbohydrate binding; C:intracellular; C:ribosome; P:translation; P:protein phosphorylation; P:recognition of pollen	secondary metabolism.isoprenoids.mevalonate pathway.HMG-CoA synthase
GRMZM2G013986	-4.18862	0.000429069	1	4052733	4055543		subtilisin-like protease SDD1	subtilisin-like protease SDD1	E3 ubiquitin-protein ligase	F:protein binding; F:zinc ion binding	#N/A
GRMZM2G167568	1.02557	0.0297469	1	4210620	4212965		pentatricopeptide repeat-containing protein At5g18390	containing protein At5g18390, mitochondrial	Proton extrusion protein PcxA	C:integral to membrane	#N/A
GRMZM2G169402	0.910405	0.00585317	1	4288064	4290427		conserved unknown protein	conserved unknown protein	#N/A	#N/A	#N/A
GRMZM2G049216	2.30415	0.000429069	1	4305745	4308934		conserved unknown protein	conserved unknown protein	F-box/kelch-repeat protein	F:protein binding	#N/A
GRMZM2G049031	1.90009	0.00116094	1	4306165	4313744		interacting subunit 1-like	conserved unknown protein	#N/A	#N/A	#N/A
GRMZM2G104468	1.68158	0.00422057	1	4353902	4358491		MAP7 domain-containing protein 1-like isoform	conserved unknown protein	Protein REVEILLE 7-like	F:DNA binding	#N/A
GRMZM2G341934	-2.57572	0.0144972	1	4601115	4604608		conserved unknown protein	conserved unknown protein	#N/A	P:pathogenesis	#N/A
GRMZM2G105415	1.77678	0.000429069	1	4715514	4720901		conserved unknown protein	conserved unknown protein	#N/A	#N/A	#N/A
GRMZM2G105436	0.799477	0.0130996	1	4722653	4725234		III oxidase-like protein	III oxidase-like protein	N-acetylglucosamine transferase and deubiquitinase	#N/A	#N/A
GRMZM2G475380	-2.25531	0.000429069	1	4767326	4772060		2-oxoglutarate 3-dioxygenase-like	conserved unknown protein	#N/A	#N/A	#N/A
GRMZM2G026223	1.0864	0.00116094	1	4862046	4877625		MADS-box transcription factor	MADS-box transcription factor	#N/A	#N/A	#N/A
GRMZM2G070259	-0.970119	0.00182419	1	4992661	4994875		ribonucleoprotein A/B-like	heterogeneous nuclear ribonucleoprotein A/B-like	ABSCISIC ACID-INSENSITIVE 5-like	#N/A	#N/A
GRMZM2G159477	-0.952462	0.0050423	1	5045579	5047986		conserved unknown protein	conserved unknown protein	#N/A	#N/A	#N/A
GRMZM2G165422	0.992639	0.000429069	1	5244400	5247445		probable receptor-like protein kinase	protein kinase family protein, partial	SKP1-like protein 4	#N/A	#N/A
GRMZM2G090051	-1.62253	0.0085769	1	5380151	5382574		carotene 3-hydroxylase, chloroplastic-like	carotene 3-hydroxylase, chloroplastic-like	#N/A	F:tetracycline:hydrogen antiporter activity; P:tetracycline transport; C:integral to membrane; P:response to antibiotic	secondary metabolism.isoprenoids.carotenoids
GRMZM2G176548	-0.789549	0.0444016	1	5441166	5442997		conserved unknown protein	conserved unknown protein	Putative DNA-binding protein	#N/A	#N/A
GRMZM2G055704	-3.54844	0.000429069	1	5530738	5532411		acid-rich protein-like	conserved unknown protein	Germin-like protein 12	F:manganese ion binding; F:nutrient reservoir activity; C:apoplast	#N/A
GRMZM2G177508	0.721882	0.0199616	1	5589064	5590533		uncharacterized protein At4g01150, chloroplastic	uncharacterized protein At4g01150, chloroplastic	Mitogen-activated protein kinase	#N/A	#N/A
GRMZM2G325462	-1.17898	0.0360743	1	5628542	5629483		#N/A	conserved unknown protein	dienoyl-CoA isomerase	F:catalytic activity; P:metabolic process	#N/A
GRMZM2G032852	-3.27851	0.000429069	1	6193682	6198903		calcium dependent protein kinase	Calcium-dependent protein kinase	type wound-induced proteinase inhibitor	F:serine-type endopeptidase inhibitor activity; C:extracellular region	#N/A
GRMZM2G321041	-2.27852	0.019194	1	6217384	6218408		RING-H2 finger protein ATL8-like	conserved unknown protein	#N/A	P:response to stress; P:response to water stimulus	#N/A
GRMZM2G099454	-1.49948	0.000429069	1	7403530	7408184		basic endochitinase C precursor	basic endochitinase C precursor	#N/A	#N/A	#N/A
GRMZM2G475059	0.893913	0.0155241	1	8112582	8114662		LOW QUALITY PROTEIN: probable glutathione	glutathione S-transferase GST	dihydrofolate reductase-thymidylate synthase	#N/A	#N/A
GRMZM2G172751	-1.33715	0.000429069	1	8537786	8541552		conserved unknown protein	conserved unknown protein	60 kDa jasmonate-induced protein	P:negative regulation of translation; F:rRNA N-glycosylase activity	#N/A
GRMZM2G171333	1.02237	0.00764661	1	8630971	8632081		conserved unknown protein	conserved unknown protein	Glutamate receptor 3.5	F:receptor activity; F:G-protein coupled GABA receptor activity; F:ionotropic glutamate receptor activity; F:transporter activity; F:ion channel activity; F:extracellular-glutamate-gated ion channel activity; P:transport; P:ion transport; P:G-protein coupled receptor signaling pathway; C:membrane; C:integral to membrane; C:outer membrane-bounded periplasmic space	#N/A
GRMZM2G474258	-1.34489	0.00336514	1	8632977	8635760		uncharacterized protein LOC101783373 isoform	conserved unknown protein	Putative UPF0481 protein At3g02645	#N/A	#N/A
GRMZM2G046888	-0.787837	0.0391017	1	8942631	8945089		pentatricopeptide repeat-containing protein	pentatricopeptide repeat-containing protein	#N/A	#N/A	#N/A
GRMZM2G450125	-0.743297	0.0159629	1	9057040	9060022		beta-amylase 1, chloroplastic	beta-amylase 1, chloroplastic	Serine/threonine-protein phosphatase PP1	#N/A	#N/A
GRMZM2G041899	-2.76985	0.00150491	1	9122819	9125373		uncharacterized protein LOC101777447 isoform	TPA: putative RING zinc	Glucan endo-1,3-beta	F:hydrolase activity, hydrolyzing O-glycosyl compounds; P:carbohydrate metabolic process	#N/A
GRMZM2G355846	-2.79907	0.000429069	1	9188102	9192538		inter-alpha-trypsin inhibitor heavy	TPA: putative RING zinc	Cationic amino acid transporter	P:transport; C:membrane; P:transmembrane transport	#N/A
GRMZM5G860938	-0.586421	0.0403693	1	9358635	9365042		conserved unknown protein	conserved unknown protein	repeat-containing protein At2g01860	#N/A	#N/A
GRMZM5G872399	999	0.000429069	1	9378736	9379200		#N/A	conserved unknown protein	#N/A	#N/A	#N/A
GRMZM2G107532	2.19649	0.000429069	1	9433087	9437333		uncharacterized protein LOC101771093 isoform	uncharacterized protein LOC101771093 isoform	#N/A	P:homoiothermy; F:ice binding; P:response to freezing	#N/A
GRMZM2G170567	0.681045	0.0497793	1	9522788	9541394		protein PIR-like isoform	protein PIR-like isoform	Lysosomal Pro-X carboxypeptidase	#N/A	#N/A
GRMZM2G113174	0.859251	0.0328045	1	9544231	9573038		protein PIR-like isoform	protein PIR-like isoform	#N/A	#N/A	#N/A
GRMZM2G415343	2.99173	0.000429069	1	9581470	9586948		uncharacterized protein LOC101773518 isoform	uncharacterized protein LOC101773518 isoform	E3 ubiquitin-protein ligase	F:DNA binding; F:ligand-activated sequence-specific DNA binding RNA polymerase II transcription factor activity; F:protein binding; C:nucleus; P:regulation of transcription, DNA-dependent; F:zinc ion binding	TCA / org. transformation.other organic acid transformaitons.malic
GRMZM2G062841	-0.662455	0.0230787	1	9989511	9992709		conserved unknown protein	conserved unknown protein	ABC transporter G family	#N/A	#N/A
GRMZM2G062724	-4.1407	0.000429069	1	10033093	10037438		CHY zinc finger domain	putative RING zinc finger domain superfamily protein	#N/A	#N/A	#N/A
GRMZM2G339563	-1.98891	0.000429069	1	10092333	10096672		pheophorbide a oxygenase, chloroplastic	Pheophorbide a oxygenase, chloroplast	Protein RALF-like 33	#N/A	#N/A
GRMZM2G043799	-0.924029	0.00116094	1	10673928	10679346		receptor-like cytoplasmic kinase 2	receptor-like cytoplasmic kinase 2	#N/A	#N/A	#N/A
GRMZM2G139834	-2.72668	0.00834321	1	10899453	10901848		WAT1-related protein At2g39510-like isoform	WAT1-related protein At2g39510-like isoform	Ras-related protein RABF2a	F:GTP binding; C:intracellular; P:small GTPase mediated signal transduction; P:protein transport	#N/A
GRMZM2G112728	0.630828	0.0389471	1	11109399	11113560		solanesyl diphosphate synthase 2	Solanesyl-diphosphate synthase 2	D-3-phosphoglycerate dehydrogenase	#N/A	#N/A
GRMZM2G413315	-2.41024	0.000429069	1	11114483	11114932		conserved unknown protein	conserved unknown protein	Trans-cinnamate 4-monooxygenase	F:monooxygenase activity; F:iron ion binding; F:electron carrier activity; F:heme binding; P:oxidation-reduction process	#N/A
GRMZM2G086163	-0.946187	0.00834321	1	11475016	11477144		axoneme-associated protein mst101	metal ion binding protein	VIN3-like protein 2	#N/A	#N/A
GRMZM2G141636	-0.676861	0.0250997	1	11946512	11952310		conserved unknown protein	conserved unknown protein	Mitogen-activated protein kinase	#N/A	#N/A
GRMZM2G027821	1.04802	0.00926552	1	11982319	11987243		cell number regulator 13	cell number regulator 13	#N/A	F:peroxidase activity; P:response to oxidative stress; F:heme binding; P:oxidation-reduction process	#N/A
GRMZM2G076423	-0.664846	0.0362632	1	12185736	12189286		probable receptor-like protein kinase	probable receptor-like protein kinase	Alpha,alpha-trehalose-phosphate synthase	#N/A	#N/A
GRMZM2G154211	-1.55033	0.000429069	1	12351735	12357474		sulfate transporter 3.1	conserved unknown protein	disease resistance RPP13-like protein	F:protein binding; F:ATP binding; P:apoptotic process; P:defense response; F:oxidoreductase activity, acting on the CH-OH group of donors, NAD or NADP as acceptor; F:cofactor binding	#N/A
GRMZM2G453001	0.825745	0.0445441	1	12437801	12445450		uncharacterized protein LOC101757028 isoform	uncharacterized protein LOC101757028 isoform	#N/A	#N/A	#N/A
GRMZM2G172410	1.75968	0.000429069	1	12976787	12986045		putative ion channel POLLUX-like	putative ion channel POLLUX-like	transporter B family member	F:nucleotide binding; F:ATP binding; P:transport; C:integral to membrane; F:ATPase activity; F:nucleoside-triphosphatase activity; F:ATPase activity, coupled to transmembrane movement of substances; P:transmembrane transport	TCA / org. transformation.other organic acid transformaitons.malic
GRMZM2G541687	1.0191	0.0279386	1	13210613	13213265		#N/A	#N/A	Myb-related protein 3R-1	F:DNA binding	#N/A
GRMZM2G123986	-1.99919	0.000429069	1	13991175	13993273		conserved unknown protein	conserved unknown protein	Germin-like protein 2	F:manganese ion binding; F:nutrient reservoir activity; C:apoplast	#N/A
GRMZM2G063287	-1.59793	0.0039426	1	14449793	14451164		embryonic protein DC-8	embryonic protein DC-8	#N/A	F:GTPase activity; F:ATP binding; F:GTP binding; P:apoptotic process; C:protein complex; P:protein polymerization	#N/A
GRMZM2G162749	0.617328	0.0403693	1	14850870	14853754		dof zinc finger protein DOF5	dof factor 3-like	Beta-1,4-mannosyl-glycoprotein 4-beta	#N/A	#N/A
GRMZM2G035128	999	0.000429069	1	15105139	15106282		#N/A	conserved unknown protein	#N/A	#N/A	#N/A
GRMZM2G035243	-1.20783	0.000429069	1	15168788	15171560		F-box/kelch-repeat protein At1g74510-like	F-box/kelch-repeat protein	11-oxo-beta-amyrin 30	F:monooxygenase activity; F:iron ion binding; F:electron carrier activity; F:heme binding; P:oxidation-reduction process	#N/A
GRMZM2G075459	-999	0.000429069	1	15414786	15415199		#N/A	conserved unknown protein	#N/A	#N/A	#N/A
GRMZM2G406601	2.65359	0.000429069	1	15491757	15493149		G-type lectin S-receptor	putative protein kinase superfamily	Cysteine-rich receptor-like protein kinase	F:protein kinase activity; F:protein serine/threonine kinase activity; F:ATP binding; P:protein phosphorylation	#N/A
GRMZM2G021498	2.36296	0.000429069	1	15511501	15516460		ubiquitin ligase BIG BROTHER	ubiquitin ligase BIG BROTHER	UPF0014 membrane protein STAR2	#N/A	#N/A
GRMZM2G000686	-0.811059	0.0178345	1	15806191	15809456		nuclear transcription factor Y	conserved unknown protein	Probable indole-3-acetic	#N/A	#N/A
GRMZM2G012102	-0.927623	0.0108935	1	16177025	16178797		uncharacterized protein LOC100840255 isoform 1	conserved unknown protein	Phosphoenolpyruvate carboxylase kinase 1	#N/A	#N/A
GRMZM2G080524	-2.1442	0.000429069	1	16370351	16372880		conserved unknown protein	conserved unknown protein	Putative 12-oxophytodienoate reductase	F:FMN binding; F:oxidoreductase activity	#N/A
GRMZM2G080586	-1.46268	0.0106741	1	16374771	16378386		conserved unknown protein	#N/A	Probable vacuolar amino acid	#N/A	#N/A
GRMZM2G175164	-1.03988	0.00307486	1	16468413	16473940		serine/threonine-protein kinase	serine/threonine-protein kinase	NADP-dependent malic enzyme	F:malic enzyme activity; P:malate metabolic process; F:oxidoreductase activity, acting on the CH-OH group of donors, NAD or NADP as acceptor	#N/A
GRMZM2G017616	-1.27626	0.000429069	1	16574645	16581541		13S-lipoxygenase 3-1, chloroplastic	probable lipoxygenase 6-like	#N/A	#N/A	#N/A
GRMZM5G838098	-4.37584	0.000429069	1	16783281	16784714		protein TIFY 10B-like	TPA: putative tify domain/CCT motif transcription	Probable aquaporin PIP2-2	F:transporter activity; P:transport; C:membrane; C:integral to membrane; P:transmembrane transport	#N/A
GRMZM2G445634	-3.96415	0.000429069	1	16792358	16793281		protein TIFY 10A-like	TPA: putative tify domain/CCT motif transcription	NAC transcription factor NAM	F:DNA binding; P:regulation of transcription, DNA-dependent	#N/A
GRMZM2G445630	1.47757	0.0452493	1	16796625	16797380		#N/A	conserved unknown protein	Gibberellin 20 oxidase 2	F:iron ion binding; F:oxidoreductase activity; P:oxidation-reduction process	#N/A
GRMZM2G147910	999	0.000429069	1	16802186	16803301		#N/A	conserved unknown protein	Probable receptor-like protein kinase	F:protein kinase activity; F:protein serine/threonine kinase activity; F:ATP binding; P:protein phosphorylation	#N/A
GRMZM2G445602	-1.03184	0.000429069	1	16822674	16826498		ketoacyl-CoA synthase 10	ketoacyl-CoA synthase 10	#N/A	C:keratin filament	lipid metabolism.FA synthesis and FA elongation.beta ketoacyl CoA synthase
GRMZM2G148855	1.07041	0.000429069	1	16952620	16973487		microtubule-associated protein 1B	associated protein 1B-like isoform X1	#N/A	#N/A	#N/A
GRMZM2G000427	-4.55672	0.0442668	1	17015717	17018487		containing monooxygenase 1-like	conserved unknown protein	#N/A	#N/A	#N/A
GRMZM2G097434	0.768816	0.013501	1	17241147	17260824		phosphoinositide phosphatase SAC2-like	phosphoinositide phosphatase SAC2-like	#N/A	#N/A	#N/A
GRMZM2G129674	-1.92305	0.0199616	1	17462083	17463751		factor RAP2-12-like	factor RAP2-12-like	WAT1-related protein At5g64700	C:membrane	#N/A
AC206951.3_FG017	1.06322	0.0153262	1	17526390	17527311		#N/A	#N/A	Leucine-rich repeat receptor	F:protein kinase activity; F:protein serine/threonine kinase activity; F:protein binding; F:ATP binding; P:protein phosphorylation	#N/A
GRMZM2G410623	0.822545	0.0228961	1	17672747	17680408		pentatricopeptide repeat-containing protein	pentatricopeptide repeat-containing protein	G-type lectin S-receptor	#N/A	#N/A
GRMZM2G109431	1.192	0.00716407	1	17694592	17698633		xylan alpha-glucuronosyltransferase 2	conserved unknown protein	inactive receptor kinase At5g67200	F:protein kinase activity; F:protein serine/threonine kinase activity; F:protein binding; F:ATP binding; P:protein phosphorylation	#N/A
GRMZM2G061806	-4.06842	0.000429069	1	17782918	17784536		agmatine coumaroyltransferase-1-like	conserved unknown protein	ABC transporter G family	F:nucleotide binding; F:ATP binding; C:membrane; F:phosphotransferase activity, alcohol group as acceptor; F:ATPase activity; F:nucleoside-triphosphatase activity; P:homoiothermy; F:ice binding; P:response to freezing	secondary metabolism.phenylpropanoids.lignin biosynthesis.HCT
GRMZM2G358311	-0.630274	0.0345434	1	17959175	17964798		uncharacterized protein LOC101762980 isoform	uncharacterized protein LOC101762980 isoform	Transmembrane 9 superfamily member 1	#N/A	#N/A
GRMZM2G009326	-1.64594	0.000429069	1	18697096	18699820		GEM-like protein 1-like	GEM-like protein 1-like	#N/A	F:ion channel activity; P:ion transport; C:membrane; P:transmembrane transport	#N/A
GRMZM2G117491	1.34467	0.0308379	1	18834852	18836692		purine permease 3-like	purine permease 3-like	#N/A	F:DNA binding	#N/A
GRMZM2G005043	1.5689	0.0303004	1	18890738	18891930		purine permease 3-like	purine permease 3-like	Fructose-bisphosphate aldolase 1	F:fructose-bisphosphate aldolase activity; P:glycolysis	#N/A
GRMZM2G031177	0.602179	0.0445441	1	18974219	18981103		protein TRANSPARENT TESTA 12	Protein TRANSPARENT TESTA 12	Methylthioribose-1-phosphate isomerase	#N/A	#N/A
GRMZM2G006676	-2.57349	0.000429069	1	19104048	19104908		#N/A	#N/A	Nudix hydrolase 17, mitochondrial	F:hydrolase activity	#N/A
GRMZM2G132367	-1.94388	0.000429069	1	19250906	19253207		homeodomain-leucine zipper transcription factor TaHDZipI	type transcription factor, partial	finger protein CONSTANS-LIKE	F:DNA binding; C:DNA-directed RNA polymerase II, core complex; P:transcription from RNA polymerase II promoter	#N/A
GRMZM2G075712	-0.793802	0.0118011	1	19261253	19262398		#N/A	#N/A	#N/A	#N/A	#N/A
GRMZM2G397055	2.50295	0.000429069	1	19346058	19356228		dehydrogenase-like 7-like	dehydrogenase-like 7-like	#N/A	#N/A	fermentation.ADH
GRMZM2G097283	1.46651	0.000429069	1	19557388	19560305		dihydroxy-2-naphthoate polyprenyltransferase, chloroplastic-like	conserved unknown protein	cell receptor-associated protein 31	C:endoplasmic reticulum; P:intracellular protein transport; C:integral to membrane	secondary metabolism.isoprenoids
GRMZM2G464393	-3.92974	0.000429069	1	19639638	19643199		conserved unknown protein	conserved unknown protein	chain dehydrogenase/reductase 2b	P:metabolic process; F:2,3-dihydro-2,3-dihydroxybenzoate dehydrogenase activity; P:enterobactin biosynthetic process; F:oxidoreductase activity; P:oxidation-reduction process	#N/A
GRMZM2G113775	-0.697172	0.0499295	1	19698948	19703374		conserved unknown protein	conserved unknown protein	Cysteine-rich receptor-like	#N/A	#N/A
GRMZM2G447551	-2.79181	0.000429069	1	19789490	19814550		calmodulin-binding transcription activator	calmodulin-binding transcription activator	#N/A	F:monooxygenase activity; F:iron ion binding; F:electron carrier activity; F:heme binding; P:oxidation-reduction process	#N/A
GRMZM2G147481	6.43092	0.013501	1	19817411	19820448		adenine nucleotide transporter BTL3-like	adenine nucleotide transporter BTL3-like	#N/A	#N/A	#N/A
GRMZM2G015571	-1.37496	0.000429069	1	19901210	19911946		adenine nucleotide transporter BTL3-like	adenine nucleotide transporter BTL3-like	Cysteine-rich receptor-like	F:protein kinase activity; F:protein serine/threonine kinase activity; F:ATP binding; P:protein phosphorylation	#N/A
AC166636.1_FG007	-1.97834	0.00336514	1	19972337	19973182		#N/A	#N/A	protein kinase BRI1-like	F:protein kinase activity; F:protein serine/threonine kinase activity; F:protein binding; F:ATP binding; P:protein phosphorylation	#N/A
AC166636.1_FG008	-1.64028	0.000429069	1	19980657	19983477		#N/A	#N/A	3-beta-glucosidase-like	#N/A	#N/A
GRMZM2G111191	2.33859	0.000429069	1	20990138	20995107		S-acyltransferase At1g69420-like	S-acyltransferase At1g69420-like	helix protein Sin3-like	C:nucleus; P:regulation of transcription, DNA-dependent	#N/A
GRMZM2G162535	-2.52732	0.000429069	1	21567963	21568863		conserved unknown protein	conserved unknown protein	#N/A	F:metalloendopeptidase activity; P:proteolysis; F:metallopeptidase activity; F:zinc ion binding; C:extracellular matrix	#N/A
GRMZM2G114190	3.29781	0.00905195	1	21702391	21710565		conserved unknown protein	putative DUF566 domain containing	Glucan endo-1,3-beta	F:hydrolase activity, hydrolyzing O-glycosyl compounds; P:carbohydrate metabolic process	#N/A
GRMZM5G872264	2.22045	0.00116094	1	22255043	22260130		like protein 8-like	conserved unknown protein	#N/A	P:metabolic process; F:hydrolase activity	#N/A
GRMZM2G006977	-0.967336	0.00116094	1	22379292	22385166		calcium-transporting ATPase 1	Calcium-transporting ATPase 1, plasma membrane-type	Probable acyl-activating enzyme	#N/A	#N/A
GRMZM2G055101	-3.22569	0.000429069	1	22639251	22643698		glycosyl hydrolase family 10	Glycosyl hydrolase family 10	BAG family molecular chaperone regulator 6	#N/A	cell wall.degradation.mannan-xylose-arabinose-fucose
GRMZM2G035217	-2.13346	0.00611827	1	23191761	23193810		UPF0496 protein 1-like	UPF0496 protein 1-like	26 kDa endochitinase 1	F:chitinase activity; P:carbohydrate metabolic process; P:chitin catabolic process; F:chitin binding; P:cell wall macromolecule catabolic process	#N/A
GRMZM2G005435	0.986554	0.0266016	1	23242721	23250032		deSI-like protein At4g17486	conserved unknown protein	Plasma membrane ATPase 1	#N/A	#N/A
GRMZM2G013430	-1.44517	0.000429069	1	24050822	24052281		probable serine acetyltransferase 4-like	probable serine acetyltransferase 4-like	Elongator complex protein 6	#N/A	amino acid metabolism.synthesis.serine-glycine-cysteine group.cysteine.SAT
GRMZM2G042171	-0.637439	0.0480579	1	24582983	24588491		sulfate transporter 3-like	sulfate transporter 3-like	Acetyl-CoA acetyltransferase, cytosolic	#N/A	#N/A
GRMZM2G119150	-2.82123	0.000429069	1	24599396	24603787		conserved unknown protein	phosphate (PLP)-dependent transferase	#N/A	P:homoiothermy; F:ice binding; P:response to freezing	amino acid metabolism.synthesis.central amino acid metabolism.aspartate
GRMZM2G107774	0.880878	0.0213384	1	25393811	25396337		axoneme-associated protein mst101	axoneme-associated protein mst101	#N/A	#N/A	#N/A
GRMZM2G015804	-1.64217	0.00150491	1	25704470	25711793		beta-glucosidase 6-like	beta-glucosidase 6-like	Probable receptor-like protein kinase	F:protein kinase activity; F:protein serine/threonine kinase activity; F:ATP binding; P:protein phosphorylation	#N/A
GRMZM2G099767	1.90965	0.000429069	1	26700379	26705232		4-like isoform X1	associated protein 70-4-like	affinity nitrate transporter 2	F:catalytic activity; P:metabolic process; F:tetracycline:hydrogen antiporter activity; P:tetracycline transport; C:integral to membrane; P:response to antibiotic; P:transmembrane transport	#N/A
AC208897.3_FG004	-1.21161	0.000429069	1	27122108	27127600		#N/A	#N/A	NEP1-interacting protein 2	F:protein binding; F:zinc ion binding	#N/A
GRMZM2G342685	-2.07838	0.000429069	1	27861272	27868552		peroxygenase-like isoform X1	conserved unknown protein	U-box domain-containing protein	C:ubiquitin ligase complex; F:ubiquitin-protein ligase activity; F:binding; P:protein ubiquitination	#N/A
GRMZM2G161780	-1.02203	0.000429069	1	29151673	29157313		ADIPOR-like receptor CG5315	ADIPOR-like receptor CG5315	Copper-transporting ATPase PAA1	P:metal ion transport; F:metal ion binding	#N/A
GRMZM2G476914	0.87806	0.00998513	1	29196147	29198817		box domain-containing protein 30-like	U-box domain-containing protein	CASP-like protein Os06g0656300	#N/A	#N/A
GRMZM2G091456	-1.15981	0.00905195	1	29399684	29404550		conserved unknown protein	conserved unknown protein	Beta-1,3-galactosyltransferase	#N/A	#N/A
GRMZM2G153536	-4.07894	0.000429069	1	29512427	29515645		Branched-chain-amino-acid	Branched-chain-amino-acid	#N/A	#N/A	amino acid metabolism.synthesis.branched chain group.common.branched-chain amino acid aminotransferase
GRMZM2G122543	-0.950155	0.00422057	1	29682996	29686636		conserved unknown protein	conserved unknown protein	#N/A	#N/A	#N/A
GRMZM2G135877	-1.00765	0.00214829	1	29787211	29789337		MATE efflux family protein	putative MATE efflux family protein	Isovaleryl-CoA dehydrogenase, mitochondrial	F:acyl-CoA dehydrogenase activity; P:metabolic process; F:oxidoreductase activity, acting on the CH-CH group of donors; P:oxidation-reduction process	#N/A
GRMZM2G043584	1.06227	0.0166017	1	30256018	30259972		repeat receptor-like serine/threonine	leucine-rich repeat receptor	Probable receptor-like protein kinase	F:protein kinase activity; F:protein serine/threonine kinase activity; F:ATP binding; P:protein phosphorylation	#N/A
GRMZM2G043470	1.20095	0.0277843	1	30297522	30302047		probable receptor-like serine/threonine-protein kinase At4g34500-like	putative protein kinase superfamily	Cysteine-rich receptor-like	F:protein kinase activity; F:protein serine/threonine kinase activity; F:ATP binding; P:protein phosphorylation	#N/A
GRMZM2G065635	0.902625	0.0157493	1	30533899	30540267		cytochrome P450 90B1-like	TPA: putative cytochrome P450 superfamily protein	Probable zinc metalloprotease EGY1	#N/A	#N/A
GRMZM2G118497	0.711267	0.0215452	1	31055319	31060153		tolerance protein 4-like	Metal tolerance protein 4	disulfide oxidoreductase domain-containing protein	#N/A	#N/A
GRMZM2G116902	-3.72157	0.000429069	1	31249225	31251080		uncharacterized protein LOC100280077 precursor	uncharacterized protein LOC100280077 precursor	Probable acyl-activating enzyme	F:catalytic activity; P:metabolic process	#N/A
GRMZM2G061096	-0.631074	0.0488203	1	31738932	31743850		putative phagocytic receptor 1b	putative phagocytic receptor 1b	Reticulon-like protein B4	#N/A	#N/A
GRMZM2G100714	1.54051	0.00246608	1	31857242	31862762		kDa microtubule-associated protein	microtubule-associated protein 6-like	Protein disulfide-isomerase LQY1	P:protein folding; F:heat shock protein binding; F:unfolded protein binding	#N/A
GRMZM2G152477	-0.933637	0.00246608	1	32051837	32054795		acid phosphatase 4-like	acid phosphatase 4-like	#N/A	#N/A	#N/A
GRMZM2G152549	-0.725032	0.0111354	1	32081719	32087464		conserved unknown protein	glycoprotein family protein, putative, expressed	Ras-related protein RABA2c	#N/A	#N/A
GRMZM2G055052	-2.06485	0.000429069	1	32227143	32228885		early fungal elicitor protein	early fungal elicitor protein	#N/A	#N/A	#N/A
GRMZM2G077942	-1.84397	0.000429069	1	32867954	32871278		actin-depolymerizing factor 5	Actin-depolymerizing factor 5	E3 ubiquitin-protein ligase	F:protein binding; F:zinc ion binding	#N/A
GRMZM2G149636	-2.10773	0.000429069	1	33422636	33424854		ketoacyl-CoA synthase 1	ketoacyl-CoA synthase 1	Probable sulfate transporter 3	F:transporter activity; P:transport; F:secondary active sulfate transmembrane transporter activity; P:sulfate transport; C:membrane; C:integral to membrane; P:transmembrane transport	lipid metabolism.FA synthesis and FA elongation.beta ketoacyl CoA synthase
GRMZM2G042253	1.14908	0.000429069	1	33470701	33474591		60 subunit beta 4	subunit beta 4, chloroplastic-like	Alpha/beta hydrolase domain-containing	#N/A	#N/A
GRMZM2G179907	1.58159	0.000429069	1	34203176	34204986		conserved unknown protein	conserved unknown protein	#N/A	#N/A	#N/A
GRMZM2G102483	-0.945203	0.00834321	1	34386069	34400554		#N/A	conserved unknown protein	Somatic embryogenesis receptor kinase	#N/A	#N/A
GRMZM2G089812	1.20306	0.000429069	1	34594745	34596756		Nuclear transcription factor Y	Nuclear transcription factor Y	#N/A	F:protein kinase activity; F:protein serine/threonine kinase activity; F:protein binding; F:ATP binding; P:protein phosphorylation	#N/A
GRMZM2G171736	2.06943	0.0234318	1	34621917	34624942		cryptochrome-1-like isoform	conserved unknown protein	Calcium-dependent protein kinase	F:protein kinase activity; F:protein serine/threonine kinase activity; F:calcium ion binding; F:ATP binding; P:protein phosphorylation	#N/A
GRMZM2G019567	-3.91054	0.000429069	1	34955986	34957951		protein kinase PINOID 2-like	putative protein kinase superfamily	#N/A	#N/A	#N/A
GRMZM2G001663	0.770336	0.0106741	1	35734146	35739117		#N/A	FAR1 family protein, expressed	Probable mediator of RNA polymerase II transcription subunit	#N/A	#N/A
GRMZM2G001696	1.41122	0.000429069	1	35739883	35744291		#N/A	conserved unknown protein	Protein NSP-INTERACTING KINASE	F:protein kinase activity; F:protein serine/threonine kinase activity; F:protein binding; F:ATP binding; P:protein phosphorylation	gluconeogenese/ glyoxylate cycle.PEPCK
GRMZM2G338691	-0.814701	0.043812	1	36152969	36155243		conserved unknown protein	TPA: putative lectin-like	Ubiquitin-conjugating enzyme E2	#N/A	#N/A
GRMZM2G060148	-0.853438	0.0085769	1	36220060	36222793		conserved unknown protein	conserved unknown protein	#N/A	#N/A	#N/A
GRMZM2G105362	0.905355	0.00834321	1	36972995	36974974		probable phospholipase A2 homolog 2-like	conserved unknown protein	Light-inducible protein CPRF2	#N/A	#N/A
GRMZM2G014419	-1.55259	0.000429069	1	37664544	37665997		conserved unknown protein	conserved unknown protein	#N/A	#N/A	#N/A
GRMZM2G118208	-0.855382	0.00787105	1	37841936	37850322		protein 3, mitochondrial-like	protein 3, mitochondrial-like	related protein kinase regulatory subunit beta	#N/A	#N/A
GRMZM2G151582	-0.585724	0.048651	1	37942749	37946337		glycine-rich selenoprotein-like	conserved unknown protein	Methyltransferase-like protein 6	#N/A	#N/A
GRMZM2G093217	-0.82327	0.0476056	1	38191740	38205252		chromosome transmission fidelity protein 18	Chromosome transmission fidelity protein 18	Mitochondrial inner membrane protease	#N/A	#N/A
AC208204.3_FG006	-1.10981	0.000429069	1	38637064	38637541		#N/A	#N/A	Probable purine permease 11	#N/A	#N/A
GRMZM2G046382	-1.36151	0.00116094	1	38719938	38720992		17.9 kDa class	I heat shock protein 3	#N/A	#N/A	#N/A
GRMZM2G306679	-3.48549	0.000429069	1	38847218	38848169		17.9 kDa class	conserved unknown protein	Isoflavone 7-O-glucosyltransferase	P:metabolic process; F:transferase activity, transferring hexosyl groups	#N/A
GRMZM2G306732	0.742448	0.0130996	1	38848594	38850785		fructose-1,6-bisphosphatase	fructose-1,6-bisphosphatase	Ethylene-responsive transcription factor	#N/A	#N/A
GRMZM2G007055	-2.91316	0.000429069	1	38869487	38872644		conserved unknown protein	conserved unknown protein	#N/A	#N/A	#N/A
GRMZM2G160198	1.66536	0.006654	1	39036063	39039903		DA1-related 2-like	DA1-related 2-like	Alpha/beta hydrolase domain-containing	#N/A	#N/A
GRMZM2G160506	-2.81664	0.000429069	1	39110589	39113895		mannose-1-phosphate guanylyltransferase 1	conserved unknown protein	LL-diaminopimelate aminotransferase, chloroplastic	P:cellular amino acid metabolic process; F:transaminase activity; P:biosynthetic process; F:transferase activity, transferring nitrogenous groups; F:pyridoxal phosphate binding	major CHO metabolism.synthesis.starch.AGPase
GRMZM2G010855	-2.75914	0.000429069	1	39139490	39141597		probable protein phosphatase 2C	probable protein phosphatase 2C	Protein CUP-SHAPED COTYLEDON	F:DNA binding; P:regulation of transcription, DNA-dependent	#N/A
GRMZM2G119168	-2.12169	0.000429069	1	39332348	39333847		putative DNA-binding protein ESCAROLA-like	putative DNA-binding protein ESCAROLA-like	#N/A	#N/A	#N/A
GRMZM5G828820	-0.799855	0.0450671	1	39747672	39749019		conserved unknown protein	putative RING zinc finger domain superfamily protein	Probable UMP-CMP kinase	#N/A	#N/A
GRMZM2G078164	0.982611	0.00974968	1	39904164	39905212		conserved unknown protein	conserved unknown protein	Thioredoxin-like 2, chloroplastic	#N/A	#N/A
GRMZM2G179432	-2.16225	0.000429069	1	40058238	40060508		uncharacterized protein C24B11.05-like	conserved unknown protein	Gamma-glutamyl-gamma-aminobutyrate	P:glutamine metabolic process; F:hydrolase activity	#N/A
GRMZM2G112925	1.68134	0.013501	1	40511638	40514803		phosphatase 2C 31-like	phosphatase 2C 31-like	3-acetic acid-induced	#N/A	#N/A
GRMZM2G428391	-2.19215	0.000429069	1	41101053	41103817		heat shock cognate 70 kDa	Heat shock cognate 70 kDa	#N/A	F:phospholipase A2 activity; P:phospholipid metabolic process; P:lipid catabolic process	#N/A
GRMZM2G043878	-4.78453	0.000429069	1	41436542	41437697		cysteine-rich repeat secretory protein 55-like	cysteine-rich repeat secretory protein 55-like	#N/A	#N/A	TCA / org. transformation.other organic acid transformaitons.malic
GRMZM2G044281	-1.15793	0.00116094	1	41480269	41483936		biosynthetic enzyme 1-like	rhamnose biosynthetic enzyme 1	Heat shock protein 81	F:ATP binding; P:protein folding; P:response to stress; F:unfolded protein binding	cell wall.precursor synthesis.RHM
GRMZM2G078052	0.678224	0.0264157	1	41854156	41863804		conserved unknown protein	conserved unknown protein	#N/A	#N/A	#N/A
GRMZM2G048154	-1.31226	0.00905195	1	42121562	42122262		zinc finger protein ZAT11	zinc finger protein ZAT11	#N/A	#N/A	#N/A
GRMZM2G471904	1.63065	0.000429069	1	42169708	42185861		kDa kinesin-related protein-like	PsbP-like protein 2, chloroplastic	#N/A	C:integral to membrane	#N/A
GRMZM2G136268	0.684902	0.0187717	1	42921400	42926733		subunit 4-like isoform	subunit 4-like isoform	#N/A	#N/A	#N/A
GRMZM2G338131	0.690093	0.0442668	1	43105535	43107806		LOW QUALITY PROTEIN: protein IN2-1 homolog B-like	#N/A	Purple acid phosphatase 23	#N/A	#N/A
GRMZM2G042639	-1.88171	0.000429069	1	43120332	43122426		protein IN2-1 homolog	conserved unknown protein	Dehydrodolichyl diphosphate synthase 2	F:transferase activity, transferring alkyl or aryl (other than methyl) groups	#N/A
GRMZM2G030880	-1.41676	0.000429069	1	43547141	43555047		conserved unknown protein	conserved unknown protein	#N/A	P:metabolic process; F:hydrolase activity	#N/A
GRMZM2G179411	0.677605	0.0163835	1	43971020	43974939		DDB1- and CUL4-associated	DDB1- and CUL4-associated	like protein a, chloroplastic	#N/A	#N/A
GRMZM2G179462	-5.10261	0.000429069	1	43981859	43982653		low temperature-induced protein	low temperature-induced protein	Homeobox-leucine zipper protein	F:DNA binding; F:double-stranded DNA binding; F:sequence-specific DNA binding transcription factor activity; C:nucleus; P:DNA topological change; P:regulation of transcription, DNA-dependent; F:transcription regulator activity; F:sequence-specific DNA binding	#N/A
GRMZM2G319781	-1.32522	0.000429069	1	44027291	44029718		phosphatidylinositol transfer protein 1-like	Phosphatidylinositol transfer protein 2	#N/A	P:purine ribonucleoside monophosphate biosynthetic process; F:deaminase activity	#N/A
GRMZM2G021095	-3.49708	0.000429069	1	44161417	44162532		LOB domain-containing protein	LOB domain-containing family protein	#N/A	#N/A	#N/A
AC212219.3_FG005	-2.36222	0.000429069	1	44955002	44960551		#N/A	#N/A	stress transcription factor B-1	F:sequence-specific DNA binding transcription factor activity; C:nucleus; P:regulation of transcription, DNA-dependent; F:sequence-specific DNA binding	#N/A
GRMZM2G053669	-7.8827	0.000429069	1	45114257	45118291		#N/A	conserved unknown protein	#N/A	#N/A	amino acid metabolism.synthesis.aspartate family.asparagine
GRMZM2G087186	-0.946633	0.00246608	1	45512801	45515978		pyruvate decarboxylase isozyme 2	Pyruvate decarboxylase isozyme 2	#N/A	#N/A	#N/A
GRMZM2G135359	1.34157	0.00531165	1	45772225	45775457		like serine/threonine-protein	TPA: putative leucine-rich repeat	#N/A	#N/A	#N/A
GRMZM2G032047	-0.702809	0.0239703	1	46124871	46126322		uncharacterized protein At5g01610-like	uncharacterized protein At5g01610-like	#N/A	#N/A	#N/A
GRMZM2G144224	1.38495	0.000807585	1	46232263	46233515		acid receptor PYL4-like	cyclase/dehydrase family protein	finger protein CONSTANS-LIKE	C:intracellular; F:zinc ion binding	#N/A
GRMZM2G455809	-2.57346	0.000429069	1	46678941	46680363		sex determination protein tasselseed-2	sex determination protein tasselseed-2	#N/A	F:DNA binding; F:ligand-activated sequence-specific DNA binding RNA polymerase II transcription factor activity; F:structural constituent of cell wall; C:extracellular region; C:nucleus; P:regulation of transcription, DNA-dependent; P:immune response; F:chemokine activity; C:membrane; P:type I hypersensitivity; P:homoiothermy; F:ice binding; P:response to freezing	#N/A
GRMZM2G010909	0.804655	0.0115782	1	46736923	46738122		conserved unknown protein	Wound-induced protein 1	#N/A	#N/A	#N/A
GRMZM2G112538	-2.93742	0.000429069	1	47149320	47150335		#N/A	pathogenesis-related protein 1	Cis-zeatin O-glucosyltransferase	P:metabolic process; F:transferase activity, transferring hexosyl groups	#N/A
GRMZM2G112524	-2.97488	0.000429069	1	47172054	47173159		related protein 1-like	pathogenesis-related protein 1	#N/A	P:metabolic process; F:phosphatase activity	#N/A
GRMZM2G112488	-2.75258	0.000429069	1	47177905	47178782		related protein 1-like	TPA: pathogeneis protein 10	6(G)-fructosyltransferase/2,1	F:hydrolase activity, hydrolyzing O-glycosyl compounds; P:carbohydrate metabolic process; F:heme transporter activity; P:heme transport; C:membrane; P:cytochrome complex assembly	#N/A
GRMZM2G016734	-0.855695	0.0050423	1	47325048	47326647		homolog subfamily B member	conserved unknown protein	Auxin-responsive protein IAA11	#N/A	#N/A
GRMZM2G377215	-0.834797	0.0201599	1	47504494	47507003		2-like protein 8 precursor	COBRA-like protein 7	CASP-like protein 18	#N/A	#N/A
GRMZM2G022945	1.1294	0.0195925	1	48531012	48534628		BRCT domain-containing protein	domain-containing protein At4g02110	Probable protein S-acyltransferase	F:zinc ion binding	#N/A
GRMZM2G003984	1.09486	0.0120282	1	48953686	48999879		lon protease homolog, mitochondrial	Lon protease homolog, mitochondrial	Zinc finger CCCH domain	F:nucleic acid binding; F:RNA binding; F:zinc ion binding	#N/A
GRMZM2G013639	-0.810206	0.0050423	1	49814503	49819093		conserved unknown protein	conserved unknown protein	#N/A	#N/A	#N/A
GRMZM2G124532	0.621254	0.0350235	1	50025636	50036980		conserved unknown protein	conserved unknown protein	Golgi anti-apoptotic protein	#N/A	#N/A
GRMZM2G394203	-1.59886	0.000429069	1	50087975	50089098		#N/A	#N/A	#N/A	#N/A	#N/A
GRMZM2G030794	-1.16356	0.00246608	1	51170075	51171018		conserved unknown protein	conserved unknown protein	#N/A	#N/A	#N/A
GRMZM2G084940	-0.833503	0.00787105	1	51318992	51329214		alkaline/neutral invertase CINV2	alkaline/neutral invertase CINV2	Zinc finger protein JACKDAW	#N/A	#N/A
GRMZM2G070849	-1.49863	0.00764661	1	51397953	51400225		MYB DNA-binding domain	MYB DNA-binding domain	1-deoxy-D-xylulose	F:catalytic activity; P:metabolic process; F:1-deoxy-D-xylulose-5-phosphate synthase activity; P:terpenoid biosynthetic process	#N/A
GRMZM2G318652	-1.82973	0.000429069	1	51894856	51895988		conserved unknown protein	conserved unknown protein	Putative disease resistance protein	#N/A	#N/A
GRMZM2G174896	-1.68818	0.000429069	1	52150726	52155845		CBL-interacting protein kinase	CBL-interacting protein kinase	#N/A	F:acetylglucosaminyltransferase activity; C:membrane	#N/A
GRMZM2G144997	-2.1316	0.000429069	1	52761559	52762660		chaperone protein dnaJ 20, chloroplastic-like	Chaperone protein dnaJ 20	Abscisic acid 8'-hydroxylase	F:monooxygenase activity; F:iron ion binding; F:electron carrier activity; F:heme binding; P:oxidation-reduction process	#N/A
GRMZM2G030272	-2.15802	0.000429069	1	52919937	52921358		of TFs having WRKY and zinc	of TFs having WRKY and zinc	#N/A	#N/A	#N/A
GRMZM2G407825	-1.41948	0.000429069	1	53150787	53155766		phospholipid-transporting ATPase 1-like	Phospholipid-transporting ATPase 1	#N/A	#N/A	#N/A
GRMZM2G107481	-2.46657	0.000429069	1	53158322	53164921		phospholipid-transporting ATPase 1-like	Phospholipid-transporting ATPase 1	Lecithin-cholesterol acyltransferase-like 1	F:phosphatidylcholine-sterol O-acyltransferase activity; P:lipid metabolic process	#N/A
GRMZM2G031001	-1.56022	0.000429069	1	53421631	53423835		NAC domain-containing protein 100	putative NAC domain transcription factor	Peroxisomal membrane protein 11	#N/A	#N/A
GRMZM2G011598	-3.60916	0.000429069	1	53633787	53636032		conserved unknown protein	domain transcription factor superfamily	#N/A	#N/A	#N/A
GRMZM2G326335	-2.49338	0.0392707	1	54265664	54267886		phenylalanine ammonia-lyase-like	conserved unknown protein	3-phosphate dehydrogenase 3	P:glucose metabolic process; P:potassium ion transport; F:cation transmembrane transporter activity; F:glyceraldehyde-3-phosphate dehydrogenase activity; F:NAD binding; P:oxidation-reduction process	#N/A
GRMZM2G141094	-999	0.000429069	1	54566582	54572992		related glycosyltransferase family 47 precursor	conserved unknown protein	#N/A	#N/A	#N/A
GRMZM2G312661	-3.03606	0.000429069	1	54602420	54605364		protein CML27-like isoform	binding protein CML27-like	#N/A	P:metabolic process; F:transferase activity, transferring hexosyl groups	#N/A
GRMZM2G106283	-0.893794	0.0432167	1	54728612	54730066		protein transport protein yos1-like	conserved unknown protein	DAZ-associated protein 1	#N/A	#N/A
GRMZM2G106408	1.97232	0.000429069	1	54730530	54737067		cytochrome P450 734A1-like	cytochrome P450 734A1-like	Sphingolipid C4-hydroxylase SUR2	F:iron ion binding; C:endoplasmic reticulum; P:fatty acid biosynthetic process; F:oxidoreductase activity; P:homoiothermy; F:ice binding; P:response to freezing; P:oxidation-reduction process	#N/A
GRMZM2G056424	0.961152	0.00422057	1	55454557	55455428		II 11 kD protein	II 11 kD protein	#N/A	#N/A	#N/A
GRMZM2G075245	-5.0842	0.000429069	1	55505244	55505976		#N/A	#N/A	Aspartic proteinase nepenthesin-1	F:aspartic-type endopeptidase activity; P:proteolysis	#N/A
GRMZM2G311182	0.696006	0.0239703	1	56756359	56761192		sucrose synthase 2-like	putative sucrose synthase family protein	#N/A	#N/A	#N/A
GRMZM2G011240	0.786796	0.0457867	1	56761362	56764462		sucrose synthase 2-like	putative sucrose synthase family protein	#N/A	#N/A	#N/A
GRMZM2G353147	0.699108	0.0149125	1	56944971	56983764		GTP pyrophosphokinase-like isoform	conserved unknown protein	#N/A	#N/A	#N/A
GRMZM2G073969	2.3161	0.000429069	1	57288051	57288781		conserved unknown protein	conserved unknown protein	#N/A	C:integral to membrane	#N/A
GRMZM5G882821	-0.741779	0.0140734	1	59505500	59508805		lipase isoform 1 precursor	lipase isoform 1 precursor	Nuclear transcription factor Y subunit B	#N/A	#N/A
GRMZM2G052034	-2.28826	0.000429069	1	59576754	59579916		CHY zinc finger domain	CHY zinc finger domain-containing protein 1	Nematode resistance protein-like	#N/A	#N/A
GRMZM2G052206	0.947157	0.0295872	1	59592612	59598623		Serine/threonine-protein kinase	protein kinase superfamily protein	mRNA-processing factor 39	#N/A	#N/A
GRMZM2G169890	-0.681484	0.0187717	1	60145099	60148692		#N/A	chloroplast copper/zinc-superoxide dismutase	Zinc finger C2H2 protein	#N/A	#N/A
GRMZM2G009232	2.55369	0.000429069	1	60675951	60678513		isoflavone 2'-hydroxylase-like	TPA: putative cytochrome P450 superfamily protein	Uncharacterized protein At5g50100, mitochondrial	#N/A	#N/A
GRMZM2G167698	2.68981	0.000807585	1	60966701	60970186		isoflavone 2'-hydroxylase-like	TPA: putative cytochrome P450 superfamily protein	#N/A	#N/A	#N/A
GRMZM5G898740	-1.42551	0.000429069	1	61623551	61631442		dehalogenase-like hydrolase domain	dehalogenase-like hydrolase domain	Phenylalanine ammonia-lyase 1	F:catalytic activity; C:cytoplasm; P:L-phenylalanine catabolic process; P:biosynthetic process; F:ammonia-lyase activity	#N/A
GRMZM5G831486	2.14855	0.00764661	1	61669004	61670375		phosphatidylinositol 4-phosphate 5-kinase	Phosphatidylinositol-4-phosphate 5-kinase	like serine/threonine-protein	F:protein kinase activity; F:protein serine/threonine kinase activity; F:protein binding; F:ATP binding; P:protein phosphorylation	#N/A
GRMZM2G382569	-0.829435	0.0163835	1	62140921	62142883		S-norcoclaurine synthase 1-like isoform X2	conserved unknown protein	#N/A	#N/A	#N/A
GRMZM2G108530	1.09499	0.00116094	1	62492400	62497282		MO25-like protein At4g17270	MO25-like protein At4g17270	5-epiaristolochene 1,3	F:monooxygenase activity; F:iron ion binding; F:electron carrier activity; F:heme binding; P:oxidation-reduction process	#N/A
GRMZM2G168665	1.39825	0.0047738	1	62675224	62676476		uncharacterized protein LOC100822472 isoform	putative mitochondrial transcription termination factor	#N/A	#N/A	#N/A
GRMZM2G442387	-1.88095	0.000429069	1	62708547	62714333		uncharacterized protein LOC101764326 isoform	protein LOC101764326 isoform X1	#N/A	C:intracellular; F:zinc ion binding	#N/A
GRMZM2G140989	-1.57822	0.000429069	1	62715935	62718902		uncharacterized protein LOC101764326 isoform	uncharacterized protein LOC101764326 isoform X1	lectin-domain containing receptor kinase IV	F:protein kinase activity; F:protein serine/threonine kinase activity; F:binding; F:ATP binding; P:protein phosphorylation	#N/A
GRMZM2G109221	0.751889	0.0497793	1	63008169	63032470		ERD6-like 16-like	ERD6-like 16-like	Putative potassium transporter 8	#N/A	#N/A
GRMZM2G109201	1.24639	0.000429069	1	63033910	63037953		ERD6-like 16-like	TPA: solute carrier family	Cysteine proteinase EP-B	F:cysteine-type endopeptidase activity; P:proteolysis; F:cysteine-type peptidase activity	#N/A
GRMZM2G046297	1.12698	0.000429069	1	63098165	63100360		serine-threonine protein kinase	serine/threonine-protein kinase	E3 ubiquitin-protein ligase UPL1	F:DNA binding; F:GTP binding; C:microtubule; P:microtubule-based process	#N/A
AC197387.3_FG004	-999	0.000429069	1	63919533	63919998		#N/A	#N/A	Probable beta-1,4	#N/A	#N/A
GRMZM2G063498	-2.18708	0.0194043	1	64540770	64544864		#N/A	conserved unknown protein	#N/A	F:sequence-specific DNA binding transcription factor activity; C:nucleus; P:regulation of transcription, DNA-dependent; F:sequence-specific DNA binding; F:protein dimerization activity	#N/A
GRMZM2G078806	-1.47004	0.000429069	1	66012876	66017039		uncharacterized WD repeat-containing protein C2A9.03-like	conserved unknown protein	#N/A	P:lipid transport; F:lipid binding; P:homoiothermy; F:ice binding; P:response to freezing	#N/A
GRMZM2G336824	-999	0.000429069	1	66387643	66390084		conserved unknown protein	DIMBOA-Glc O-methyltransferase	#N/A	#N/A	#N/A
GRMZM2G017670	-1.54329	0.00246608	1	66769929	66771193		#N/A	conserved unknown protein	Histone H4 variant TH011	C:nucleosome; F:DNA binding; C:nucleus; P:nucleosome assembly; P:DNA-dependent transcription, initiation; F:transcription initiation factor activity	#N/A
GRMZM2G125314	-1.76092	0.000429069	1	67128995	67130903		conserved unknown protein	conserved unknown protein	#N/A	P:dicarboxylic acid transport; C:membrane; F:sodium:dicarboxylate symporter activity; P:homoiothermy; F:ice binding; P:response to freezing	#N/A
GRMZM2G370510	-2.42125	0.000429069	1	67179667	67182158		related protein At5g45370-like	conserved unknown protein	#N/A	#N/A	#N/A
GRMZM2G179792	-1.47772	0.000429069	1	67769961	67773953		phospholipase D alpha 1-like	phospholipase D family protein	Formin-like protein 10	F:actin binding; P:cellular component organization; P:actin cytoskeleton organization	lipid metabolism.lipid degradation.lysophospholipases
GRMZM5G866758	-0.637536	0.0322685	1	68430653	68436197		acetyl-CoA acetyltransferase, cytosolic	acetyl-CoA acetyltransferase, cytosolic	disulfide isomerase-like 2	#N/A	#N/A
GRMZM2G077960	1.18219	0.0469704	1	68554979	68559182		probable protein phosphatase 2C 12-like	probable protein phosphatase 2C 12-like	#N/A	#N/A	#N/A
GRMZM2G031591	1.74605	0.000429069	1	68724994	68735949		conserved unknown protein	conserved unknown protein	#N/A	#N/A	#N/A
GRMZM2G095411	-1.6632	0.000429069	1	69587493	69588228		abundant protein Lea5-D	conserved unknown protein	NAC domain-containing protein	F:DNA binding; P:regulation of transcription, DNA-dependent	#N/A
GRMZM2G117222	-0.826964	0.0227175	1	70247094	70254703		Ubiquinone biosynthesis protein COQ9	putative ubiquinone biiosynthesis COQ9 family protein	#N/A	#N/A	#N/A
GRMZM2G142390	-1.46682	0.00422057	1	70768372	70772461		serine/threonine-protein kinase	TPA: putative protein kinase superfamily protein	Peptide chain release factor 1	F:translation release factor activity; C:cytoplasm; P:translational termination; F:translation release factor activity, codon specific	#N/A
GRMZM2G313104	0.845124	0.0485248	1	72040892	72042056		conserved unknown protein	conserved unknown protein	Adenylyl-sulfate kinase 4, chloroplastic	#N/A	#N/A
GRMZM2G135834	1.36759	0.0155241	1	72223800	72246750		DNA ligase 1-like	DNA ligase 1-like	#N/A	F:copper ion binding; F:electron carrier activity	#N/A
GRMZM2G165960	-2.35374	0.000429069	1	75316755	75318855		conserved unknown protein	conserved unknown protein	DNA replication licensing factor	F:nucleotide binding; F:DNA binding; F:ATP binding; C:nucleus; P:DNA replication; P:DNA replication initiation; F:nucleoside-triphosphatase activity	#N/A
GRMZM2G032821	-0.946605	0.00277295	1	75396010	75425009		peptidase N-terminal domain and	peptidase N-terminal domain and	#N/A	#N/A	#N/A
GRMZM2G479340	-0.923428	0.00246608	1	76313715	76315398		3-oxo-Delta	3-oxo-Delta	binding receptor-like cytoplasmic kinase	#N/A	#N/A
GRMZM2G077316	-1.13497	0.0217423	1	76732178	76733770		cyclase 3, chloroplastic-like	allene oxide cyclase 4	#N/A	F:nucleic acid binding; C:membrane; P:protein homooligomerization	#N/A
GRMZM2G084587	-1.02017	0.00150491	1	76870238	76881940		somatic embryogenesis receptor kinase	1-associated receptor kinase	Ankyrin repeat-containing protein	#N/A	#N/A
GRMZM2G024175	-2.5554	0.000429069	1	78056861	78057662		conserved unknown protein	conserved unknown protein	#N/A	#N/A	#N/A
GRMZM2G096683	1.68557	0.000429069	1	79416023	79417869		polyol transporter 5-like	polyol transporter 5-like	Putative formamidase C869.04	P:metabolic process; F:hydrolase activity, acting on carbon-nitrogen (but not peptide) bonds, in linear amides	#N/A
GRMZM2G044481	-3.13749	0.000429069	1	79703252	79707015		copalyl diphosphate synthase 1, chloroplastic	copalyl diphosphate synthase 1, chloroplastic	#N/A	#N/A	#N/A
GRMZM2G162690	-0.898732	0.00811726	1	79995736	80000598		#N/A	conserved unknown protein	#N/A	#N/A	#N/A
GRMZM2G060257	-0.595532	0.0446943	1	80500321	80502894		box protein PP2-A13-like	box protein PP2-A13-like	#N/A	#N/A	#N/A
GRMZM2G066441	-3.14969	0.000429069	1	81209598	81213048		cytochrome P450 704C1-like	cytochrome P450 704C1-like	#N/A	#N/A	#N/A
GRMZM2G025190	-1.7932	0.000429069	1	81440901	81442263		S-transferase GSTU6-like	glutathione S-transferase GSTU6	#N/A	#N/A	#N/A
GRMZM2G041685	-0.796144	0.0211446	1	81502216	81502995		S-transferase GSTU6-like	S-transferase GSTU6-like	Probable WRKY transcription factor	#N/A	#N/A
GRMZM2G028821	-0.974435	0.00881683	1	81602812	81603918		glutathione S-transferase GST	glutathione S-transferase GSTU6	protein sorting-associated protein 20 homolog	#N/A	#N/A
GRMZM2G066369	-1.04664	0.0227175	1	81639292	81640765		S-transferase GSTU6-like	glutathione S-transferase GSTU6	#N/A	#N/A	#N/A
GRMZM2G132690	-0.713364	0.0292014	1	82153765	82155014		acid-rich protein-like	conserved unknown protein	Inositol-tetrakisphosphate 1-kinase	#N/A	#N/A
GRMZM2G125304	3.80928	0.000429069	1	82488504	82496043		conserved unknown protein	conserved unknown protein	#N/A	#N/A	#N/A
GRMZM2G064466	0.873785	0.00182419	1	82911724	82917101		homeobox protein BEL1 homolog	TPA: putative POX domain/homeobox DNA	#N/A	#N/A	#N/A
GRMZM2G099467	-0.78555	0.0209546	1	83400263	83404419		2-oxoglutarate 3-dioxygenase-like	2-oxoglutarate 3-dioxygenase-like	Pyruvate kinase isozyme A	#N/A	#N/A
GRMZM2G136769	-0.793328	0.00764661	1	84919825	84924586		conserved unknown protein	conserved unknown protein	3-methylbut-2-enyl diphosphate	#N/A	#N/A
GRMZM2G026147	-1.27437	0.0187717	1	85018020	85019921		expansin-like A1-like isoform X2	conserved unknown protein	Nuclear transcription factor Y	F:DNA binding; F:sequence-specific DNA binding transcription factor activity; C:nucleus; P:regulation of transcription, DNA-dependent; C:CCAAT-binding factor complex	cell wall.modification
GRMZM2G077530	1.41321	0.011362	1	85685881	85688460		uncharacterized protein LOC101767414 isoform	conserved unknown protein	Thiamine thiazole synthase 2, chloroplastic	P:thiamine biosynthetic process; F:oxidoreductase activity	#N/A
GRMZM2G047187	1.13489	0.00811726	1	85829899	85834581		1 protein-like isoform	conserved unknown protein	#N/A	P:biosynthetic process	#N/A
GRMZM2G127067	0.901467	0.00182419	1	86158353	86166764		methylsterol monooxygenase 1-1-like	methylsterol monooxygenase 1-1-like	#N/A	#N/A	#N/A
GRMZM2G304132	-1.68515	0.00116094	1	87561797	87563764		conserved unknown protein	conserved unknown protein	#N/A	#N/A	#N/A
GRMZM2G071172	-0.59911	0.0421885	1	88000863	88005882		conserved unknown protein	conserved unknown protein	Serine/threonine-protein kinase	#N/A	#N/A
GRMZM2G053720	-2.3989	0.000429069	1	88340097	88342761		dehydrogenase 2, mitochondrial-like	dehydrogenase 2, mitochondrial-like	Ammonium transporter 3 member	P:transport; F:ammonium transmembrane transporter activity; C:membrane; P:transmembrane transport	amino acid metabolism.degradation.glutamate family.proline
GRMZM2G079470	-1.50775	0.000429069	1	88479401	88482020		scarecrow-like protein 6-like isoform	scarecrow-like protein 6-like isoform X1	ADP-ribosylation factor 1	F:shikimate kinase activity; F:signal transducer activity; F:ATP binding; F:GTP binding; C:intracellular; P:intracellular protein transport; P:G-protein coupled receptor signaling pathway; P:small GTPase mediated signal transduction; F:guanyl nucleotide binding	#N/A
GRMZM2G089291	0.677871	0.0159629	1	88961041	88965938		conserved unknown protein	oxidase homolog protein A	Nuclear pore complex protein	#N/A	#N/A
AC212809.2_FG002	-999	0.000429069	1	89978852	89979404		#N/A	#N/A	#N/A	#N/A	#N/A
GRMZM2G154580	-1.3606	0.00307486	1	90214926	90215821		conserved unknown protein	conserved unknown protein	disulfide isomerase-like 1	P:cell redox homeostasis; F:nutrient reservoir activity	#N/A
GRMZM2G154565	-1.83822	0.000429069	1	90219800	90221824		conserved unknown protein	conserved unknown protein	#N/A	#N/A	#N/A
GRMZM2G342246	-4.5264	0.0136765	1	91502960	91504748		beta-expansin 7 precursor	beta-expansin 7 Precursor	related protein R major	#N/A	cell wall.modification
GRMZM2G038034	-2.16818	0.000429069	1	91749721	91752006		#N/A	#N/A	#N/A	F:catalytic activity; F:CTP synthase activity; P:pyrimidine nucleotide biosynthetic process	#N/A
GRMZM2G425719	-4.30414	0.000429069	1	92342986	92345452		FMO GS-OX-like	FMO GS-OX-like	Mannan endo-1,4	#N/A	#N/A
GRMZM2G161459	2.61491	0.000429069	1	92784601	92788875		transporter 1.1-like	transporter 1.1-like	transcription factor GT-2	F:DNA binding	#N/A
GRMZM2G112154	3.75587	0.00449862	1	92869370	92872036		transporter 1.1-like	transporter 1.1-like	ADP-ribosylation factor GTPase-activating	#N/A	#N/A
GRMZM2G076468	-1.62827	0.0170165	1	94818962	94821085		cyclin-P4-1-like	conserved unknown protein	#N/A	#N/A	#N/A
GRMZM2G042538	-2.42095	0.000429069	1	96070335	96072144		E3 ubiquitin-protein ligase Os03g0188200-like	RING zinc finger domain	WAT1-related protein At3g45870	C:membrane	#N/A
GRMZM2G703688	1.86688	0.00277295	1	96681679	96682195		#N/A	conserved unknown protein	#N/A	F:dopamine neurotransmitter receptor activity; F:histamine receptor activity; F:voltage-gated potassium channel activity; P:potassium ion transport; P:G-protein coupled receptor signaling pathway; C:integral to membrane	#N/A
GRMZM2G086869	-1.06948	0.000429069	1	96682410	96684355		(DL)-glycerol-3-phosphatase 1-like	conserved unknown protein	Pentatricopeptide repeat-containing protein	#N/A	#N/A
GRMZM2G094168	-1.93858	0.000429069	1	98761290	98763195		conserved unknown protein	conserved unknown protein	#N/A	#N/A	#N/A
GRMZM2G057466	-0.893765	0.0047738	1	103615814	103621968		lysine-specific demethylase 5A-like	specific demethylase 5C-like	#N/A	#N/A	#N/A
GRMZM5G873519	0.780535	0.0321101	1	105228788	105231470		glycerate translocator 1, chloroplastic-like	lrgB-like family protein	#N/A	#N/A	#N/A
AC209213.4_FG002	1.72025	0.0133202	1	106123855	106125773		#N/A	#N/A	Glucan endo-1,3-beta	F:hydrolase activity, hydrolyzing O-glycosyl compounds; P:carbohydrate metabolic process	#N/A
GRMZM2G306079	-1.93214	0.0149125	1	106496169	106499418		putative RING/U-box superfamily protein isoform	putative RING/U-box superfamily protein isoform	Serine/threonine-protein kinase	F:protein kinase activity; F:protein serine/threonine kinase activity; F:ATP binding; P:protein phosphorylation	#N/A
GRMZM2G166979	999	0.000429069	1	107008903	107011400		#N/A	conserved unknown protein	#N/A	#N/A	#N/A
GRMZM2G144155	-1.33227	0.000429069	1	107185705	107188803		probable methyltransferase PMT20-like	probable methyltransferase PMT20-like	serine/threonine-protein kinase	F:protein kinase activity; F:protein serine/threonine kinase activity; F:ATP binding; P:protein phosphorylation	#N/A
GRMZM2G179528	-0.97682	0.000429069	1	107847002	107851828		serine carboxypeptidase-like 18	serine carboxypeptidase-like 18	L-aspartate oxidase, chloroplastic	#N/A	#N/A
GRMZM2G131476	0.610417	0.0413849	1	109635527	109637359		leucine zipper protein HOX15-like	Homeobox-leucine zipper protein	#N/A	#N/A	#N/A
GRMZM5G811593	1.19328	0.00611827	1	112638661	112641099		nitrate transporter At1g62200-like isoform X1	low affinity nitrate transporter	Protoporphyrinogen oxidase, chloroplastic/mitochondrial	F:N,N-dimethylaniline monooxygenase activity; F:oxidoreductase activity; F:flavin adenine dinucleotide binding; F:NADP binding; P:oxidation-reduction process	#N/A
GRMZM2G015767	0.983852	0.0039426	1	112726893	112734589		nitrate transporter At1g62200-like isoform X1	Putative LeOPT1 - oligopeptide transporter	#N/A	#N/A	#N/A
GRMZM2G141526	3.0701	0.000429069	1	112803872	112807429		#N/A	conserved unknown protein	protein glycosyltransferase subunit STT3A	F:oligosaccharyl transferase activity; P:protein glycosylation; P:dicarboxylic acid transport; C:membrane; F:sodium:dicarboxylate symporter activity	#N/A
GRMZM2G069070	-1.44636	0.0326412	1	115218399	115219880		box domain-containing protein 21-like	box domain-containing protein 21-like	#N/A	#N/A	#N/A
GRMZM2G337242	0.818774	0.0346816	1	117155139	117165079		Glycosyl hydrolase family 38 protein	lysosomal alpha-mannosidase-like	#N/A	#N/A	#N/A
GRMZM5G855776	-1.07394	0.00307486	1	117702133	117705029		lysosomal alpha-mannosidase-like	lysosomal alpha-mannosidase-like	#N/A	#N/A	#N/A
GRMZM2G063024	-1.85631	0.000429069	1	121799063	121801076		ketoacyl-CoA synthase 1	ketoacyl-CoA synthase 1	associated receptor kinase-like	F:protein kinase activity; F:protein serine/threonine kinase activity; F:ATP binding; P:protein phosphorylation	lipid metabolism.FA synthesis and FA elongation.beta ketoacyl CoA synthase
AC211467.4_FG002	-999	0.000429069	1	126116228	126116642		#N/A	#N/A	pentadecatrienyl resorcinol O-methyltransferase	#N/A	#N/A
GRMZM2G087016	-1.7753	0.0324455	1	128491839	128492577		#N/A	conserved unknown protein	#N/A	#N/A	#N/A
GRMZM2G168502	-1.31629	0.000429069	1	129263539	129266694		WAT1-related protein At4g08290-like	WAT1-related protein At4g08290-like	#N/A	F:dopamine neurotransmitter receptor activity; P:G-protein coupled receptor signaling pathway; C:integral to membrane	#N/A
GRMZM2G077488	2.45672	0.000429069	1	138612039	138614292		associated and pleckstrin homology domains-containing protein	associated and pleckstrin homology domains-containing protein	#N/A	#N/A	#N/A
GRMZM2G030436	-4.73197	0.000429069	1	140319871	140321824		agmatine coumaroyltransferase-2-like	agmatine coumaroyltransferase-1-like	#N/A	P:homoiothermy; F:ice binding; P:response to freezing	secondary metabolism.phenylpropanoids.lignin biosynthesis.HCT
GRMZM2G004572	1.95712	0.000429069	1	141071459	141076961		protein STRUBBELIG-RECEPTOR FAMILY	protein STRUBBELIG-RECEPTOR FAMILY	Beta-1,3-galactosyltransferase	P:protein glycosylation; F:galactosyltransferase activity; C:membrane	#N/A
GRMZM2G303909	-1.40015	0.000429069	1	141420019	141422422		G-type lectin S-receptor	S-receptor-like serine	#N/A	#N/A	#N/A
GRMZM5G828630	0.953581	0.0106741	1	141736585	141738638		alanine aminotransferase 2-like	alanine aminotransferase 2-like	Dual specificity tyrosine-phosphorylation-regulated	#N/A	#N/A
GRMZM2G455784	-1.16854	0.000429069	1	142778220	142780889		#N/A	#N/A	UDP-glucuronate 4-epimerase	F:catalytic activity; F:3-beta-hydroxy-delta5-steroid dehydrogenase activity; P:carbohydrate metabolic process; P:steroid biosynthetic process; P:metabolic process; F:dTDP-4-dehydrorhamnose reductase activity; F:oxidoreductase activity; F:racemase and epimerase activity, acting on carbohydrates and derivatives; P:cellular metabolic process; P:extracellular polysaccharide biosynthetic process; F:c…	#N/A
GRMZM2G093020	-1.21889	0.000429069	1	143340654	143342428		inducible protein CPRF-2	inducible protein CPRF-2	serine/threonine-protein kinase	F:protein kinase activity; F:protein serine/threonine kinase activity; F:MAP kinase activity; F:ATP binding; P:protein phosphorylation; P:homoiothermy; F:ice binding; P:response to freezing	#N/A
GRMZM2G420723	-1.04727	0.0174352	1	146505030	146507566		putative pentatricopeptide repeat-containing protein At3g16890, mitochondrial	Putative pentatricopeptide repeat-containing protein	#N/A	#N/A	TCA / org. transformation.other organic acid transformaitons.malic
GRMZM2G077708	0.914683	0.0104763	1	146779587	146780352		uncharacterized protein LOC100276729 precursor	conserved unknown protein	#N/A	#N/A	#N/A
GRMZM2G065205	-1.87622	0.000429069	1	147082259	147087160		LOW QUALITY PROTEIN: protein PROLIFERA	replication licensing factor MCM7 homologue	#N/A	#N/A	#N/A
GRMZM2G143046	-1.78967	0.000429069	1	148626718	148628697		conserved unknown protein	TPA: putative MYB DNA-binding domain superfamily protein	Probable mitochondrial chaperone BCS1	F:nucleotide binding; F:ATP binding; F:nucleoside-triphosphatase activity	#N/A
GRMZM2G171713	-1.71277	0.000429069	1	150897325	150899612		F-box protein At3g16210	conserved unknown protein	E3 ubiquitin-protein ligase	F:protein binding; F:zinc ion binding	#N/A
GRMZM2G076989	0.809436	0.0111354	1	157133101	157134592		conserved unknown protein	conserved unknown protein	Chloride channel protein CLC	#N/A	#N/A
GRMZM2G429128	-1.47797	0.000429069	1	157173980	157177692		conserved unknown protein	conserved unknown protein	RING-H2 finger protein	F:protein binding; F:zinc ion binding	#N/A
GRMZM2G091616	-999	0.000429069	1	157402379	157403765		#N/A	conserved unknown protein	#N/A	#N/A	#N/A
GRMZM2G429759	2.16589	0.000429069	1	158688178	158693246		like serine/threonine-protein	Leucine Rich Repeat family protein	#N/A	F:zinc ion binding	#N/A
GRMZM2G703783	-999	0.000429069	1	161909362	161911978		#N/A	conserved unknown protein	#N/A	#N/A	#N/A
AF546187.1_FG011	-1.89076	0.000429069	1	162103209	162104912		#N/A	#N/A	SPX domain-containing membrane	F:tetracycline:hydrogen antiporter activity; P:tetracycline transport; C:integral to membrane; P:response to antibiotic; P:transmembrane transport	#N/A
GRMZM2G428216	-1.65123	0.000429069	1	165404502	165405089		#N/A	#N/A	Light-inducible protein CPRF2	F:sequence-specific DNA binding transcription factor activity; C:nucleus; P:regulation of transcription, DNA-dependent; F:sequence-specific DNA binding; F:protein dimerization activity	#N/A
GRMZM2G038893	-2.43417	0.000429069	1	166799683	166806560		receptor kinase-like 14-like	receptor kinase-like 14-like	#N/A	F:sulfotransferase activity	#N/A
GRMZM2G130034	-0.87219	0.00182419	1	167851429	167863929		carbamoyl-L-amino acid	L-amino acid hydrolase	Probable plastidic glucose transporter	#N/A	#N/A
GRMZM2G069317	-0.958577	0.0187717	1	169431420	169432980		#N/A	#N/A	chain dehydrogenase/reductase 2b	#N/A	#N/A
GRMZM2G073427	0.998781	0.000807585	1	170573934	170578823		light-inducible protein CPRF2	Light-inducible protein CPRF2	GTP-binding protein ERG	#N/A	#N/A
GRMZM2G052619	1.17676	0.0281205	1	170807622	170846836		HAIR DEFECTIVE 3 homolog 1	conserved unknown protein	DeSI-like protein At4g17486	#N/A	#N/A
GRMZM2G092947	2.76808	0.000429069	1	171057187	171064808		early endosome antigen 1-like	centromere protein-like protein	#N/A	P:homoiothermy; F:ice binding; P:response to freezing	#N/A
GRMZM2G094742	-0.855132	0.0115782	1	177045379	177050536		conserved unknown protein	conserved unknown protein	Mitochondrial phosphate carrier protein	#N/A	#N/A
GRMZM2G006853	-3.93557	0.000429069	1	177846758	177847651		pathogenesis related protein-5	thaumatin-like protein-like	CRAL-TRIO domain-containing protein C589.09, mitochondrial	F:prostaglandin D receptor activity; P:G-protein coupled receptor signaling pathway; C:integral to membrane	#N/A
GRMZM2G475014	1.10961	0.000429069	1	178400842	178402328		transcription factor JUNGBRUNNEN 1	putative NAC domain transcription factor	#N/A	#N/A	#N/A
GRMZM2G400268	-0.770031	0.0108935	1	179596882	179602090		RING finger protein 5	putative RING zinc finger domain superfamily protein	Small nuclear ribonucleoprotein Sm	#N/A	#N/A
GRMZM2G059064	-3.61893	0.000429069	1	179720211	179720868		VQ motif family protein	VQ motif family protein	#N/A	#N/A	#N/A
GRMZM2G430623	-0.855562	0.0335049	1	179870474	179871449		#N/A	conserved unknown protein	homolog subfamily B member	#N/A	#N/A
GRMZM2G392791	-0.801893	0.00811726	1	179988452	179990792		epoxide hydrolase 2-like	epoxide hydrolase 2-like	E3 ubiquitin-protein ligase	#N/A	#N/A
GRMZM2G161335	-1.39907	0.000429069	1	180306605	180308510		DIMBOA UDP-glucosyltransferase BX9	DIMBOA UDP-glucosyltransferase BX9	G-type lectin S-receptor	F:protein kinase activity; F:protein serine/threonine kinase activity; F:ATP binding; F:carbohydrate binding; P:protein phosphorylation	#N/A
GRMZM5G893912	-1.98304	0.000429069	1	180608482	180610388		mitochondrial chaperone BCS1-like	Cell Division Protein AAA	Subtilisin-like protease SDD1	F:serine-type endopeptidase activity; P:proteolysis; F:identical protein binding; P:negative regulation of catalytic activity	#N/A
GRMZM2G423472	-0.79317	0.0250997	1	180692003	180693338		vesicle-associated membrane protein 726	TPA: putative vesicle-associated membrane protein family	#N/A	#N/A	#N/A
AC195785.3_FG004	0.907809	0.0228961	1	180815571	180818715		#N/A	#N/A	#N/A	#N/A	#N/A
GRMZM2G086258	0.865269	0.0085769	1	181868559	181880941		plastidic general dicarboxylate transporter	conserved unknown protein	#N/A	#N/A	#N/A
GRMZM2G023847	-1.45435	0.000429069	1	182095258	182096377		uncharacterized protein LOC100191824 precursor	uncharacterized protein LOC100191824 precursor	Protein REVEILLE 7-like	F:DNA binding	#N/A
GRMZM2G175955	1.62935	0.0436278	1	182173202	182197784		ATP-dependent zinc metalloprotease	TPA: putative HLH DNA	Serine/threonine-protein kinase	F:protein kinase activity; F:protein serine/threonine kinase activity; F:ATP binding; P:protein phosphorylation; F:NADH dehydrogenase (ubiquinone) activity; P:ATP synthesis coupled electron transport; P:oxidation-reduction process	#N/A
GRMZM2G136366	0.725135	0.0237965	1	182283134	182290570		cytosine(34)-C(5))-methyltransferase	cytosine(34)-C(5))-methyltransferase	#N/A	#N/A	#N/A
GRMZM2G048616	-1.4738	0.000429069	1	182391231	182393687		nitronate monooxygenase-like isoform	nitronate monooxygenase-like isoform	ASPARTIC PROTEASE IN GUARD	F:aspartic-type endopeptidase activity; P:proteolysis	#N/A
GRMZM2G037265	-2.49938	0.000429069	1	183557957	183561991		galactinol--sucrose galactosyltransferase 1	TPA: alkaline alpha galactosidase	Serine/threonine-protein kinase	F:protein kinase activity; F:protein serine/threonine kinase activity; F:ATP binding; P:protein phosphorylation	minor CHO metabolism.raffinose family.raffinose synthases.putative
GRMZM2G050177	-2.09853	0.000429069	1	183670347	183677238		galactinol--sucrose galactosyltransferase 1	sucrose galactosyltransferase 1-like	#N/A	P:defense response	minor CHO metabolism.raffinose family.raffinose synthases.putative
GRMZM2G050273	-1.75532	0.021934	1	183680000	183680573		sucrose galactosyltransferase 1-like	TPA: alkaline alpha galactosidase	#N/A	C:nucleosome; F:DNA binding; P:nucleosome assembly	minor CHO metabolism.raffinose family.raffinose synthases.putative
GRMZM2G024668	-1.15818	0.00716407	1	184242131	184246791		protein 81-1-like	conserved unknown protein	#N/A	C:integral to membrane	#N/A
GRMZM2G017629	-0.99347	0.0324455	1	184780240	184781875		jasmonate-induced protein precursor	TPA: jasmonate-induced protein	#N/A	#N/A	#N/A
GRMZM2G137861	1.14127	0.000429069	1	184911634	184915752		conserved unknown protein	wall-associated receptor protein kinase family protein	#N/A	#N/A	#N/A
GRMZM2G050536	1.18899	0.000429069	1	185300566	185304115		conserved unknown protein	wall-associated receptor protein kinase family protein	#N/A	#N/A	#N/A
GRMZM2G134205	0.968502	0.000429069	1	185469107	185472525		wall-associated receptor kinase	wall-associated receptor protein kinase family protein	Photosystem I reaction center	#N/A	#N/A
GRMZM2G362303	0.967243	0.000807585	1	186633674	186639255		wall-associated receptor kinase	wall-associated receptor protein kinase family protein	#N/A	#N/A	#N/A
GRMZM2G359559	0.680536	0.0403693	1	187002124	187004115		conserved unknown protein	conserved unknown protein	#N/A	#N/A	#N/A
GRMZM2G059012	0.921652	0.000429069	1	187055100	187062082		conserved unknown protein	wall-associated receptor protein kinase family protein	#N/A	#N/A	#N/A
GRMZM2G059129	-0.939241	0.00277295	1	187091606	187095345		conserved unknown protein	conserved unknown protein	Graves disease carrier protein	#N/A	#N/A
GRMZM2G441888	1.28309	0.000807585	1	187383446	187384622		lumenal 19 kDa protein	lumenal 19 kDa protein	serine/threonine-protein kinase	F:protein kinase activity; F:protein serine/threonine kinase activity; F:protein binding; F:ATP binding; P:protein phosphorylation	#N/A
GRMZM2G132704	2.31672	0.000429069	1	187635248	187640520		uncharacterized protein LOC101774238 isoform	conserved unknown protein	#N/A	#N/A	#N/A
GRMZM2G132607	0.748445	0.0225238	1	187643003	187646940		conserved unknown protein	conserved unknown protein	F-box protein PP2	#N/A	#N/A
GRMZM5G822593	-1.5669	0.000429069	1	188114874	188119970		linoleate 13S-lipoxygenase 2-1, chloroplastic	probable lipoxygenase 8, chloroplastic-like	#N/A	#N/A	#N/A
GRMZM2G168849	-0.669851	0.0441638	1	189594772	189598408		conserved unknown protein	conserved unknown protein	Peroxisome biogenesis protein 19	#N/A	#N/A
GRMZM2G157307	999	0.000429069	1	190177627	190178000		#N/A	conserved unknown protein	#N/A	#N/A	#N/A
GRMZM2G386209	-1.64848	0.000807585	1	191859883	191861906		auxin-induced in root cultures protein 12	conserved unknown protein	Taxadien-5-alpha-ol	F:transferase activity, transferring acyl groups other than amino-acyl groups	#N/A
AC197246.3_FG001	-1.57464	0.000429069	1	192101695	192103976		#N/A	#N/A	#N/A	F:monooxygenase activity; F:iron ion binding; F:electron carrier activity; F:heme binding; P:oxidation-reduction process	#N/A
GRMZM2G008789	-0.839428	0.0308379	1	192317075	192319927		#N/A	conserved unknown protein	ABSCISIC ACID-INSENSITIVE 5	#N/A	#N/A
GRMZM2G165301	-1.08177	0.013501	1	193828649	193830984		conserved unknown protein	conserved unknown protein	II heat shock protein	#N/A	#N/A
GRMZM2G083725	-0.806204	0.0292014	1	194657094	194659202		GPI-anchored protein At1g27950	LTP/seed storage protein family	S-type anion channel	#N/A	#N/A
GRMZM2G136453	1.2368	0.00214829	1	195331029	195338316		inactive purple acid phosphatase	inactive purple acid phosphatase	#N/A	#N/A	#N/A
GRMZM2G048129	0.668338	0.0185881	1	196052140	196054040		mtN19-like protein precursor	TPA: mtN19-like protein	pore calcium channel protein 1	#N/A	#N/A
GRMZM2G353483	-1.28591	0.00531165	1	196193576	196195939		conserved unknown protein	conserved unknown protein	#N/A	#N/A	#N/A
GRMZM2G477872	-4.42544	0.000429069	1	197070882	197080079		pleiotropic drug resistance protein 2	pleiotropic drug resistance protein 2	factor G-1, chloroplastic	F:translation elongation factor activity; F:GTPase activity; F:GTP binding; C:intracellular; P:translational elongation	#N/A
GRMZM2G175396	-0.800617	0.0161755	1	197260010	197262816		conserved unknown protein	conserved unknown protein	Putative nicotinamide-nucleotide adenylyltransferase C806	#N/A	#N/A
GRMZM2G380227	-999	0.000429069	1	197574914	197577569		serine/threonine-protein kinase	putative protein kinase superfamily	#N/A	#N/A	#N/A
GRMZM2G079956	2.63104	0.000429069	1	197656518	197658350		chaperone regulator 1-like	chaperone regulator 1-like	Probable beta-D-xylosidase	F:hydrolase activity, hydrolyzing O-glycosyl compounds; P:carbohydrate metabolic process	#N/A
GRMZM2G021816	-0.62438	0.0355607	1	197854709	197858129		Activator of 90 kDa heat shock	heat shock protein ATPase	Mitochondrial fission 1 protein	#N/A	#N/A
GRMZM2G076723	-3.37151	0.000429069	1	198738738	198743220		QUALITY PROTEIN: nitrate reductase	QUALITY PROTEIN: nitrate reductase	Glucan endo-1,3-beta	F:hydrolase activity, hydrolyzing O-glycosyl compounds; P:carbohydrate metabolic process	N-metabolism.nitrate metabolism.NR
GRMZM2G092925	-2.11406	0.00246608	1	198933136	198934625		protein HVA22-like isoform	conserved unknown protein	Pyrophosphate-energized vacuolar membrane proton	F:inorganic diphosphatase activity; F:hydrogen-translocating pyrophosphatase activity; P:proton transport; C:membrane	#N/A
GRMZM2G117250	-3.42092	0.00214829	1	199338453	199340988		G-type lectin S-receptor	serine/threonine-protein kinase	#N/A	F:transferase activity, transferring glycosyl groups	#N/A
GRMZM5G881887	-1.34402	0.000429069	1	199754466	199756329		dihydroflavonol-4-reductase-like	NADPH HC toxin reductase	Thioredoxin H-type 2	P:cell redox homeostasis	#N/A
AC218900.3_FG001	-1.41777	0.000429069	1	199870009	199870993		#N/A	#N/A	Probable phospholipid-transporting ATPase	F:magnesium ion binding; F:catalytic activity; F:phospholipid-translocating ATPase activity; F:ATP binding; P:ATP biosynthetic process; P:metabolic process; F:ATPase activity, coupled to transmembrane movement of ions, phosphorylative mechanism; P:phospholipid transport; C:membrane; C:integral to membrane; F:hydrolase activity, acting on acid anhydrides, catalyzing transmembrane movement of subst…	#N/A
GRMZM2G117378	-5.78884	0.000429069	1	200075220	200076952		2-Kuras 1-like isoform	Patatin group A-3	pentadecatrienyl resorcinol O-methyltransferase	F:methyltransferase activity; F:O-methyltransferase activity; F:protein dimerization activity	#N/A
GRMZM2G349749	-1.70693	0.000429069	1	200159714	200161758		conserved unknown protein	conserved unknown protein	Probable 2-oxoglutarate/Fe(II)	F:iron ion binding; F:oxidoreductase activity; P:oxidation-reduction process	#N/A
GRMZM5G865811	-5.47786	0.00116094	1	200247874	200250455		3-Kuras 1-like	conserved unknown protein	#N/A	F:peroxidase activity; P:response to oxidative stress; F:heme binding; P:oxidation-reduction process	#N/A
GRMZM2G315375	0.575337	0.0494869	1	202298102	202305287		transporter B family member	transporter B family member	#N/A	#N/A	#N/A
GRMZM2G179703	-3.76061	0.000429069	1	202919150	202921697		BAHD acyltransferase DCR-like	conserved unknown protein	#N/A	#N/A	secondary metabolism.phenylpropanoids
GRMZM2G086119	-999	0.000429069	1	203699261	203700330		poly(A) polymerase-like	conserved unknown protein	#N/A	#N/A	#N/A
GRMZM2G103258	-0.891679	0.00246608	1	204435280	204440299		signal peptide peptidase-like	Signal peptide peptidase-like	synthase 3	#N/A	#N/A
GRMZM2G103197	3.76463	0.000429069	1	204440911	204442153		chlorophyllase type 0-like	conserved unknown protein	Protein NRT1/ PTR FAMILY	F:nucleotide binding; F:aminoacyl-tRNA ligase activity; F:transporter activity; F:ATP binding; C:cytoplasm; P:translation; P:tRNA aminoacylation for protein translation; P:oligopeptide transport; C:membrane	tetrapyrrole synthesis.unspecified
GRMZM2G456217	-3.83389	0.000429069	1	205422403	205424254		thiol protease SEN102-like	conserved unknown protein	#N/A	#N/A	#N/A
GRMZM2G179677	0.627159	0.0284657	1	206117306	206124458		protein MAGPIE-like isoform	INDETERMINATE-related protein 1	#N/A	#N/A	#N/A
GRMZM2G460383	-1.24811	0.00182419	1	207320257	207322391		probable carboxylesterase 8-like	conserved unknown protein	CoA ligase-like 10	F:catalytic activity; P:metabolic process	#N/A
GRMZM2G061833	-3.16652	0.0209546	1	208192635	208200349		conserved unknown protein	conserved unknown protein	#N/A	#N/A	#N/A
GRMZM2G016521	-1.67227	0.000429069	1	209988268	209989229		binding protein with serine	conserved unknown protein	Kinesin-like protein KIF15	F:microtubule motor activity; F:ATP binding; P:microtubule-based movement	#N/A
GRMZM2G048522	-1.66567	0.000429069	1	210095857	210098166		4-coumarate--CoA ligase	AMP-dependent synthetase and ligase	Ethylene-responsive transcription factor	F:DNA binding; F:sequence-specific DNA binding transcription factor activity; P:regulation of transcription, DNA-dependent	secondary metabolism.phenylpropanoids.lignin biosynthesis.4CL
GRMZM2G108003	-1.92104	0.000429069	1	211199724	211200917		#N/A	#N/A	#N/A	#N/A	#N/A
GRMZM2G151955	1.00488	0.0392707	1	211259378	211265019		serine/threonine-protein kinase At2g23950-like	TPA: putative leucine-rich repeat	#N/A	F:nucleic acid binding	#N/A
GRMZM2G124307	-1.06585	0.000429069	1	212054703	212055806		putative lipocalin R877-like	conserved unknown protein	#N/A	F:serine-type carboxypeptidase activity; P:proteolysis; P:homoiothermy; F:ice binding; P:response to freezing	lipid metabolism.TAG synthesis
GRMZM2G123065	-999	0.000429069	1	212212801	212213485		#N/A	conserved unknown protein	G-type lectin S-receptor	#N/A	#N/A
GRMZM2G161274	-4.25425	0.000429069	1	213095234	213096735		extracellular ribonuclease LE-like	conserved unknown protein	#N/A	F:peroxidase activity; P:response to oxidative stress; F:heme binding; P:oxidation-reduction process	#N/A
GRMZM2G161245	-0.903916	0.00116094	1	213097241	213099953		malate dehydrogenase, chloroplastic-like	malate dehydrogenase isoform 1	#N/A	#N/A	#N/A
GRMZM2G153184	1.15082	0.000429069	1	213652785	213654502		A/B binding protein	a-b binding protein	#N/A	#N/A	PS.lightreaction.photosystem II.LHC-II
GRMZM2G124203	0.92795	0.00926552	1	214923126	214929521		uncharacterized protein At4g01150, chloroplastic	conserved unknown protein	#N/A	#N/A	#N/A
GRMZM2G056815	2.71863	0.0260584	1	214992553	214993789		uncharacterized protein At1g66480-like	conserved unknown protein	#N/A	#N/A	#N/A
GRMZM2G106558	1.55243	0.00365788	1	215339309	215340928		related protein 315-like	TPA: putative MYB DNA-binding domain superfamily protein	hydroxyisobutyryl-CoA hydrolase-like protein 5	F:catalytic activity; P:metabolic process	#N/A
GRMZM2G101000	-1.0489	0.00182419	1	215907287	215909520		trisphosphate 5-phosphatase CVP2-like	trisphosphate 5-phosphatase CVP2-like	like serine/threonine-protein	F:protein kinase activity; F:protein serine/threonine kinase activity; F:protein binding; F:ATP binding; P:protein phosphorylation	#N/A
GRMZM5G893055	-0.798853	0.0445441	1	216440338	216442582		U-box domain-containing protein 41-like	TPA: putative ARM repeat-containing protein containing	Isoflavone 7-O-glucosyltransferase	#N/A	#N/A
GRMZM2G106703	-0.77848	0.00974968	1	216668634	216679392		mitochondrial carrier protein CGI-69	carrier protein CGI-69	GEM-like protein 3	#N/A	#N/A
AC217910.3_FG001	-2.83711	0.00336514	1	217314388	217319322		#N/A	#N/A	serine/threonine-protein kinase	F:protein kinase activity; F:protein serine/threonine kinase activity; F:MAP kinase activity; F:ATP binding; P:protein phosphorylation	#N/A
GRMZM2G059985	-1.12251	0.00307486	1	218241551	218245942		conserved unknown protein	conserved unknown protein	#N/A	F:protein binding; F:zinc ion binding	#N/A
GRMZM2G114093	-2.06141	0.000429069	1	218416974	218421490		LIM domain-containing serine/threonine-protein	Serine/threonine-protein kinase	Probable protein phosphatase 2C	F:catalytic activity; F:protein serine/threonine phosphatase activity; P:protein dephosphorylation; C:protein serine/threonine phosphatase complex	#N/A
GRMZM2G003426	2.48941	0.000429069	1	218800497	218801330		conserved unknown protein	conserved unknown protein	G-type lectin S-receptor	F:protein kinase activity; F:protein serine/threonine kinase activity; F:ATP binding; F:carbohydrate binding; P:protein phosphorylation; P:recognition of pollen	#N/A
GRMZM5G887243	-4.87605	0.0136765	1	219395421	219396378		conserved unknown protein	conserved unknown protein	Acyltransferase-like protein At3g26840	P:metabolic process; F:transferase activity, transferring acyl groups	#N/A
GRMZM2G008663	0.947076	0.0234318	1	219723695	219761118		RNA polymerase II degradation factor 1	RNA polymerase II degradation factor 1	Ubiquinol oxidase 4, chloroplastic/chromoplastic	#N/A	#N/A
GRMZM2G487629	0.786627	0.011362	1	219770348	219792631		RNA polymerase II degradation factor 1	RNA polymerase II degradation factor 1	#N/A	#N/A	#N/A
GRMZM2G136353	-0.911167	0.00277295	1	220056860	220060238		receptor-like protein kinase HSL1	receptor-like protein kinase	#N/A	#N/A	#N/A
GRMZM2G032351	1.09984	0.000429069	1	220307457	220339987		phototropin-2-like isoform	TPA: putative phototropin family protein	Glucose-1-phosphate adenylyltransferase large	P:glycogen biosynthetic process; F:glucose-1-phosphate adenylyltransferase activity; P:biosynthetic process; F:nucleotidyltransferase activity	#N/A
GRMZM2G466563	-4.1417	0.000429069	1	220848987	220851551		conserved unknown protein	conserved unknown protein	#N/A	#N/A	#N/A
GRMZM2G179063	-1.60754	0.000429069	1	221186383	221188091		UDP-glycosyltransferase 73D1-like	conserved unknown protein	Putative polyol transporter 2	F:transporter activity; P:transport; C:membrane; C:integral to membrane; F:substrate-specific transmembrane transporter activity; P:transmembrane transport	#N/A
GRMZM2G123896	0.95197	0.014276	1	222590812	222592606		repressed 12.5 kDa protein	auxin-repressed protein-like	type 2 susceptibility protein	#N/A	#N/A
GRMZM2G067638	2.48135	0.000429069	1	222953048	222956702		conserved unknown protein	Major Facilitator Superfamily protein	#N/A	#N/A	#N/A
GRMZM2G450498	-4.0527	0.000429069	1	223161918	223165331		methionine gamma-lyase-like	TPA: O-succinylhomoserine sulfhydrylase	#N/A	F:transferase activity, transferring acyl groups other than amino-acyl groups	amino acid metabolism.synthesis.aspartate family.methionine
GRMZM2G181236	-2.25355	0.000429069	1	223784007	223786458		cytochrome P450 89A2-like	TPA: putative cytochrome P450 superfamily protein	acetyl-D-glucosamine kinase	#N/A	#N/A
GRMZM2G414727	-1.95701	0.000429069	1	224372487	224373606		auxin-responsive SAUR family member	auxin-responsive SAUR family member	#N/A	P:metabolic process; F:transferase activity, transferring hexosyl groups	#N/A
AC212023.4_FG004	1.10623	0.0237965	1	224769786	224770446		#N/A	#N/A	#N/A	F:nucleic acid binding	#N/A
GRMZM2G125617	0.699624	0.0348595	1	225122908	225132215		chaperone protein dnaJ 13-like	Chaperone protein dnaJ 13	5'-bis(diphosphate) 3	#N/A	#N/A
GRMZM2G056431	-1.00584	0.0149125	1	225492874	225495179		conserved unknown protein	conserved unknown protein	Heme-binding-like protein At3g10130, chloroplastic	#N/A	#N/A
GRMZM2G129266	-1.3816	0.000429069	1	225876361	225878486		deacetylbaccatin III 10-O-acetyltransferase	deacetylbaccatin III 10-O-acetyltransferase	Membrane steroid-binding protein	F:heme binding	#N/A
GRMZM2G124207	-2.82681	0.000429069	1	226257112	226258949		conserved unknown protein	conserved unknown protein	Alpha-amylase/trypsin inhibitor	#N/A	#N/A
GRMZM5G822098	1.5619	0.000429069	1	226643383	226647760		conserved unknown protein	conserved unknown protein	Kinesin-like calmodulin-binding	F:microtubule motor activity; F:ATP binding; P:microtubule-based movement	#N/A
GRMZM2G350225	-0.805303	0.00787105	1	226923751	226924856		CBS domain-containing protein CBSX5	CBS domain-containing protein CBSX5	specific lipid transfer protein GPI-anchored 2	#N/A	#N/A
GRMZM2G009735	-1.2586	0.000429069	1	226925836	226926743		conserved unknown protein	CBS domain-containing protein CBSX5	G-type lectin S-receptor	F:protein kinase activity; F:protein serine/threonine kinase activity; F:ATP binding; P:protein phosphorylation	#N/A
GRMZM2G057451	-0.962445	0.000807585	1	228147609	228151920		conserved unknown protein	conserved unknown protein	26S proteasome non-ATPase	#N/A	#N/A
GRMZM2G346455	0.83693	0.00246608	1	228245257	228256942		alpha-galactosidase-like isoform	Crystal Structure Of Rice	serine/threonine-protein kinase	#N/A	#N/A
GRMZM2G093951	-1.83307	0.000429069	1	228664949	228666474		conserved unknown protein	conserved unknown protein	CASP-like protein Os03g0817100	#N/A	#N/A
GRMZM2G108949	-1.68118	0.000429069	1	229359021	229359995		conserved unknown protein	conserved unknown protein	#N/A	F:sequence-specific DNA binding transcription factor activity; F:ATP binding; C:nucleus; P:regulation of transcription, DNA-dependent; F:sequence-specific DNA binding	#N/A
GRMZM2G459291	-1.48233	0.000429069	1	229605506	229609010		conserved unknown protein	conserved unknown protein	Probable linoleate 9S-lipoxygenase	F:iron ion binding; F:linoleate 13S-lipoxygenase activity; F:oxidoreductase activity, acting on single donors with incorporation of molecular oxygen, incorporation of two atoms of oxygen; F:metal ion binding; P:oxidation-reduction process	#N/A
GRMZM2G459290	-999	0.000429069	1	229612818	229613745		conserved unknown protein	conserved unknown protein	#N/A	#N/A	#N/A
GRMZM2G091320	999	0.000429069	1	229709385	229713117		conserved unknown protein	conserved unknown protein	#N/A	#N/A	#N/A
AC192362.3_FG003	0.821569	0.0201599	1	230119709	230122502		#N/A	#N/A	#N/A	#N/A	#N/A
GRMZM2G131715	-2.49279	0.000429069	1	230198772	230199704		#N/A	conserved unknown protein	#N/A	F:catalytic activity; C:cytoplasm; P:L-phenylalanine catabolic process; P:biosynthetic process; F:ammonia-lyase activity	#N/A
GRMZM2G131723	0.937844	0.0227175	1	230200068	230205727		conserved unknown protein	conserved unknown protein	Protein transport protein Sec24B	#N/A	#N/A
GRMZM2G469551	1.40014	0.0182176	1	230535105	230547084		homeobox-leucine zipper protein	Homeobox-leucine zipper protein	kDa kinesin-related protein	F:microtubule motor activity; F:ATP binding; P:microtubule-based movement	#N/A
GRMZM2G085974	-3.5177	0.000429069	1	231155368	231157244		conserved unknown protein	conserved unknown protein	#N/A	#N/A	#N/A
GRMZM2G042704	-0.896153	0.0104763	1	231180454	231183841		#N/A	conserved unknown protein	F-box protein PP2	#N/A	#N/A
GRMZM2G143883	-2.56888	0.000429069	1	232400406	232405547		long-chain-alcohol oxidase	Long-chain-alcohol oxidase	#N/A	#N/A	#N/A
GRMZM2G001676	-1.11189	0.00116094	1	233395270	233398503		peptide transporter PTR3-A	PTR3-A-like isoform	Probable F-box protein	#N/A	#N/A
GRMZM2G008607	-0.740024	0.0102263	1	234307912	234320907		conserved unknown protein	conserved unknown protein	REF/SRPP-like protein	#N/A	#N/A
GRMZM2G351261	999	0.000429069	1	234367987	234385600		conserved unknown protein	conserved unknown protein	#N/A	#N/A	#N/A
GRMZM2G379656	-1.80602	0.000429069	1	234417881	234419889		component response regulator EHD1-like	TPA: putative homeodomain-like superfamily protein	#N/A	#N/A	#N/A
GRMZM2G144782	-1.01386	0.00336514	1	235487552	235491226		CHY zinc finger domain	CHY zinc finger domain	Probable protein kinase UbiB	#N/A	#N/A
GRMZM2G416110	0.968887	0.014276	1	235709614	235710538		short-chain type dehydrogenase/reductase	short-chain type dehydrogenase/reductase	Wall-associated receptor kinase	#N/A	#N/A
GRMZM2G067315	1.929	0.000429069	1	235909166	235910673		#N/A	glycine-rich cell wall structural protein	BTB/POZ domain-containing	F:signal transducer activity; P:response to light stimulus	#N/A
GRMZM2G001577	-1.06617	0.011362	1	236240497	236241733		conserved unknown protein	conserved unknown protein	#N/A	P:potassium ion transport; F:potassium ion transmembrane transporter activity; C:membrane	#N/A
GRMZM2G154090	0.686575	0.0446943	1	236780638	236782658		inorganic phosphate transporter 1	inorganic phosphate transporter 1	#N/A	#N/A	#N/A
GRMZM2G130904	-2.98317	0.000429069	1	236902799	236904496		uncharacterized protein LOC100272764 precursor	uncharacterized protein LOC100272764 precursor	Putative glucose-6-phosphate 1	F:catalytic activity; P:carbohydrate metabolic process; F:isomerase activity; F:carbohydrate binding	#N/A
GRMZM2G152901	-2.34141	0.000429069	1	236950679	236953859		probable receptor-like protein kinase	putative protein kinase superfamily	Ferredoxin--nitrite reductase, chloroplastic	F:oxidoreductase activity; F:heme binding; F:iron-sulfur cluster binding; P:oxidation-reduction process	#N/A
GRMZM2G303965	-3.90741	0.0039426	1	237487406	237489692		receptor kinase IV.1-like	receptor kinase IV.1-like	#N/A	C:intracellular; F:zinc ion binding	#N/A
GRMZM5G820163	-1.15703	0.000429069	1	237533064	237535431		lectin-domain containing receptor kinase IV	receptor kinase IV.1-like	Probable rhamnose biosynthetic enzyme	F:catalytic activity; F:3-beta-hydroxy-delta5-steroid dehydrogenase activity; P:steroid biosynthetic process; F:dTDP-4-dehydrorhamnose reductase activity; P:biosynthetic process; P:cellular metabolic process; P:extracellular polysaccharide biosynthetic process; F:coenzyme binding	#N/A
GRMZM2G312165	1.13946	0.0405205	1	239401126	239408385		conserved unknown protein	conserved unknown protein	Serine/threonine-protein kinase	F:protein kinase activity; F:protein serine/threonine kinase activity; F:ATP binding; P:protein phosphorylation	#N/A
GRMZM2G010871	-0.744933	0.0197797	1	239615544	239619172		transcription factor A-2c-like	heat shock factor protein HSF30	#N/A	#N/A	#N/A
GRMZM2G017237	1.3645	0.00150491	1	240379492	240383889		inositol polyphosphate phosphatase (synaptogenin-like) family protein	inositol polyphosphate phosphatase (synaptogenin-like) family protein	Gibberellin 20 oxidase 2	F:iron ion binding; F:oxidoreductase activity; P:oxidation-reduction process	#N/A
GRMZM2G057093	-4.84686	0.000429069	1	240756822	240757956		conserved unknown protein	conserved unknown protein	Alpha-amylase isozyme 2A	F:catalytic activity; F:alpha-amylase activity; F:calcium ion binding; P:carbohydrate metabolic process; F:cation binding	#N/A
GRMZM2G162505	-3.797	0.000429069	1	240766112	240767264		conserved unknown protein	conserved unknown protein	Probable glutathione S-transferase	#N/A	#N/A
GRMZM2G110681	0.606631	0.0457867	1	240979154	240980655		plant-specific domain TIGR01615 family protein	plant-specific domain TIGR01615 family protein	Beta-adaptin-like protein	#N/A	#N/A
GRMZM2G042506	999	0.000429069	1	241326263	241330352		putative DUF231 domain containing family	conserved unknown protein	#N/A	#N/A	#N/A
GRMZM2G168222	-2.0645	0.000429069	1	242078848	242082504		conserved unknown protein	TPA: putative calmodulin-binding	U-box domain-containing protein	C:ubiquitin ligase complex; F:DNA binding; F:DNA topoisomerase type II (ATP-hydrolyzing) activity; F:ubiquitin-protein ligase activity; F:binding; F:ATP binding; C:chromosome; P:DNA topological change; P:protein ubiquitination	#N/A
GRMZM2G009591	-0.777651	0.00951948	1	242911987	242916942		6-phosphofructokinase 5, chloroplastic-like	6-phosphofructokinase 5, chloroplastic-like	Mitochondrial carrier protein MTM1	#N/A	#N/A
GRMZM2G019171	-0.723508	0.013501	1	243331741	243338098		repeat protein SKIP11-like	repeat protein SKIP11-like	#N/A	#N/A	#N/A
GRMZM2G024705	1.3956	0.0369252	1	244758652	244759635		xenotropic and polytropic murine leukemia	xenotropic and polytropic murine leukemia	Inorganic phosphate transporter 2	F:inorganic phosphate transmembrane transporter activity; P:phosphate ion transport; C:membrane	#N/A
GRMZM2G145412	-1.46972	0.0279386	1	244826495	244827697		conserved unknown protein	ZIM motif family protein	WD repeat-containing protein	#N/A	#N/A
GRMZM5G800723	1.22334	0.0085769	1	245275496	245280985		protein TRANSPARENT TESTA 12	putative MATE efflux family protein	Kinesin-like protein KIFC3	F:DNA binding; F:microtubule motor activity; F:catalytic activity; F:ATP binding; P:DNA repair; P:microtubule-based movement	#N/A
GRMZM2G097505	1.1688	0.00150491	1	245741286	245745052		probable potassium transporter 16	Putative potassium transporter 16	Lecithin-cholesterol acyltransferase-like 1	F:phosphatidylcholine-sterol O-acyltransferase activity; P:lipid metabolic process	#N/A
GRMZM2G084486	-0.765372	0.0234318	1	245787397	245791441		probable potassium transporter 16	probable potassium transporter 16	Protein NSP-INTERACTING KINASE	#N/A	#N/A
GRMZM2G105189	1.0892	0.00336514	1	246200684	246205255		specific proline-rich protein	specific proline-rich protein	#N/A	F:nucleotide binding; F:aminoacyl-tRNA ligase activity; F:serine-tRNA ligase activity; F:ATP binding; C:cytoplasm; P:translation; P:tRNA aminoacylation for protein translation; P:seryl-tRNA aminoacylation; P:homoiothermy; F:ice binding; P:response to freezing	#N/A
GRMZM2G176905	-999	0.000429069	1	246327816	246355614		11-beta-dehydrogenase 1-like protein-like	11-beta-dehydrogenase 1-like protein-like	#N/A	#N/A	#N/A
GRMZM2G011559	1.05955	0.0412431	1	246470656	246475280		alpha-soluble NSF attachment	alpha-soluble NSF attachment	serine/threonine-protein kinase	F:structural constituent of ribosome; F:protein kinase activity; F:protein serine/threonine kinase activity; F:ATP binding; F:carbohydrate binding; C:intracellular; C:ribosome; P:translation; P:protein phosphorylation; P:recognition of pollen	#N/A
GRMZM2G120621	2.70369	0.000429069	1	247941255	247945054		ent-isokaurene C2-hydroxylase-like isoform	ent-isokaurene C2-hydroxylase-like isoform X1	#N/A	#N/A	#N/A
GRMZM2G121293	2.87852	0.000429069	1	249535579	249538534		subtilisin-like protease-like	subtilisin-like protease-like	Phenylalanine ammonia-lyase 2	F:catalytic activity; C:cytoplasm; P:L-phenylalanine catabolic process; P:biosynthetic process; F:ammonia-lyase activity	#N/A
GRMZM2G014392	-2.18518	0.000429069	1	250892566	250895242		9-cis-epoxycarotenoid dioxygenase	9-cis-epoxycarotenoid dioxygenase	#N/A	#N/A	#N/A
GRMZM2G127546	0.769159	0.0166017	1	251039007	251041842		dehydrogenase E1 component subunit	dehydrogenase E1 component subunit	#N/A	#N/A	#N/A
GRMZM2G383338	-2.39744	0.000429069	1	251102468	251103738		conserved unknown protein	conserved unknown protein	Proline dehydrogenase 2, mitochondrial	F:proline dehydrogenase activity; P:glutamate biosynthetic process; P:proline catabolic process; P:oxidation-reduction process	#N/A
GRMZM2G103657	-1.84632	0.0412431	1	251145383	251148997		conserved unknown protein	conserved unknown protein	Auxin transporter-like protein	#N/A	#N/A
GRMZM5G812926	1.49492	0.00150491	1	251383374	251388049		domain-containing protein At1g30440-like	BTB/POZ domain-containing	epi-6-deoxocathasterone 23-monooxygenase	F:monooxygenase activity; F:transporter activity; F:iron ion binding; P:transport; F:electron carrier activity; C:membrane; F:heme binding; P:transmembrane transport; P:oxidation-reduction process	#N/A
GRMZM2G066801	-0.753626	0.0150991	1	252803989	252817210		carnitine transporter 7-like	carnitine transporter 7-like	#N/A	#N/A	#N/A
GRMZM2G355771	1.08117	0.000429069	1	253013474	253019576		early endosome antigen 1-like	putative kinase interacting protein	Pentatricopeptide repeat-containing protein	#N/A	#N/A
GRMZM2G341410	2.47552	0.000429069	1	253107849	253109690		rich repeat extensin-like	leucine-rich repeat (LRR) family	#N/A	#N/A	cell wall.cell wall proteins.LRR
GRMZM2G472643	-0.845965	0.00246608	1	253271965	253273765		CBL-interacting protein kinase	CBL-interacting protein kinase	polymerase II transcription subunit	#N/A	#N/A
GRMZM2G066067	-2.27009	0.000429069	1	253313670	253315718		UDP-glycosyltransferase 91C1-like	UDP-glycosyltransferase 91C1-like	#N/A	#N/A	#N/A
GRMZM2G043191	-3.15333	0.000429069	1	253792927	253795422		5-trisphosphate 5-phosphatase 11-like	conserved unknown protein	#N/A	#N/A	#N/A
GRMZM2G088427	1.82571	0.00214829	1	254427708	254429811		putative B3 domain-containing	conserved unknown protein	#N/A	#N/A	#N/A
GRMZM2G130016	1.51901	0.0329802	1	254474720	254477350		B3 domain-containing protein	putative RING zinc finger domain superfamily protein	#N/A	#N/A	#N/A
GRMZM2G344521	1.08146	0.0039426	1	254530576	254534616		B3 domain-containing protein	conserved unknown protein	heavy chain, non muscle	#N/A	#N/A
GRMZM2G081915	1.04985	0.0106741	1	255084394	255087718		Serine/threonine-protein kinase	serine-threonine protein kinase	#N/A	#N/A	#N/A
GRMZM2G118172	-2.64168	0.00277295	1	256796578	256797344		#N/A	#N/A	Leucine aminopeptidase 2, chloroplastic	F:aminopeptidase activity; C:intracellular; P:proteolysis; P:homoiothermy; F:ice binding; P:response to freezing	#N/A
GRMZM2G176235	-2.25297	0.000429069	1	256937882	256939714		conserved unknown protein	conserved unknown protein	Cytochrome P450 77A1 (Fragment)	F:monooxygenase activity; F:iron ion binding; F:electron carrier activity; F:heme binding; P:oxidation-reduction process	#N/A
GRMZM2G323943	-3.52339	0.000429069	1	257144490	257145633		#N/A	#N/A	chain dehydrogenase TIC 32, chloroplastic	P:metabolic process; F:2,3-dihydro-2,3-dihydroxybenzoate dehydrogenase activity; P:enterobactin biosynthetic process; F:oxidoreductase activity; P:oxidation-reduction process	#N/A
GRMZM2G050684	0.884911	0.0351871	1	257205407	257215980		containing protein At2g14520-like	conserved unknown protein	Probable prefoldin subunit 4	#N/A	#N/A
GRMZM2G409093	0.94016	0.024553	1	257314577	257324941		protein YLR241W-like isoform	protein YLR241W-like isoform	#N/A	#N/A	#N/A
GRMZM2G118821	0.966652	0.0262454	1	258353072	258355277		fe(2+) transport protein 1	Fe(2+) transport protein 1	ATP carrier protein At5g56450	#N/A	#N/A
GRMZM2G039639	-2.82843	0.000429069	1	258447608	258448792		conserved unknown protein	TPA: putative thaumatin domain	Naringenin,2-oxoglutarate 3	F:iron ion binding; F:oxidoreductase activity; P:oxidation-reduction process	#N/A
GRMZM2G108766	1.43962	0.006654	1	258551316	258555376		tubulin beta-3 chain	tubulin beta-3 chain	Probable E3 ubiquitin-protein ligase	F:protein binding; F:zinc ion binding	#N/A
GRMZM2G033871	-999	0.000429069	1	258666378	258666717		conserved unknown protein	putative auxin-induced protein family	11-beta-hydroxysteroid dehydrogenase	#N/A	#N/A
AC186519.4_FG002	-999	0.000429069	1	258673892	258674273		#N/A	#N/A	#N/A	#N/A	#N/A
GRMZM2G169372	0.808333	0.0140734	1	259304223	259305581		#N/A	dehydrin 13 isoform 1	#N/A	#N/A	#N/A
GRMZM2G092433	-0.892296	0.011362	1	259532377	259538954		cationic amino acid transporter	cationic amino acid transporter 2, vacuolar	#N/A	#N/A	#N/A
GRMZM2G478568	-2.43335	0.000429069	1	259776857	259778542		nicotianamine synthase 3-like	nicotianamine synthase 3-like	associated receptor kinase-like	F:protein kinase activity; F:protein serine/threonine kinase activity; F:ATP binding; P:protein phosphorylation	#N/A
AC177897.2_FG002	-1.81742	0.000429069	1	260136127	260138505		#N/A	#N/A	#N/A	#N/A	#N/A
GRMZM2G467893	-1.39418	0.000429069	1	260744507	260747316		membrane protein YMR155W-like	membrane protein YMR155W-like	#N/A	#N/A	#N/A
GRMZM2G104501	1.0507	0.0108935	1	260958267	260973532		conserved unknown protein	conserved unknown protein	#N/A	#N/A	#N/A
GRMZM2G133684	1.40606	0.000429069	1	261664017	261666599		conserved unknown protein	conserved unknown protein	Wall-associated receptor kinase	F:protein kinase activity; F:protein serine/threonine kinase activity; F:calcium ion binding; F:ATP binding; P:protein phosphorylation	#N/A
GRMZM2G022997	1.24293	0.00214829	1	262151866	262156656		hexakisphosphate and diphosphoinositol-pentakisphosphate	hexakisphosphate and diphosphoinositol-pentakisphosphate	#N/A	P:metabolic process; F:transferase activity, transferring hexosyl groups	#N/A
GRMZM2G068259	2.88242	0.000429069	1	262159914	262170682		plasma membrane ATPase 1	Plasma membrane ATPase 1	(3S,6E)-nerolidol synthase	F:magnesium ion binding; P:metabolic process; F:lyase activity	#N/A
GRMZM2G448446	-0.860148	0.00422057	1	262231127	262234671		acylpyruvase FAHD1, mitochondrial-like isoform	conserved unknown protein	like modifier-activating enzyme	#N/A	#N/A
GRMZM2G363813	-1.51573	0.000429069	1	262502008	262507789		conserved unknown protein	conserved unknown protein	beta-pimara-7,15	F:monooxygenase activity; F:iron ion binding; F:electron carrier activity; F:heme binding; P:oxidation-reduction process	#N/A
GRMZM2G094698	-1.34986	0.000429069	1	262719635	262725651		uncharacterized protein LOC101768910 isoform	uncharacterized protein LOC101768910 isoform	Probable histone H2A.6	C:nucleosome; F:DNA binding; C:nucleus; P:nucleosome assembly	#N/A
GRMZM2G085116	-1.45634	0.000429069	1	262816699	262818901		conserved unknown protein	conserved unknown protein	Probable receptor-like protein kinase	F:protein kinase activity; F:protein serine/threonine kinase activity; F:ATP binding; P:protein phosphorylation	#N/A
GRMZM2G323838	0.757693	0.0418928	1	263956064	263966306		conserved unknown protein	conserved unknown protein	#N/A	#N/A	#N/A
GRMZM2G109130	-2.05679	0.000429069	1	264200948	264205758		9S-lipoxygenase 2-like	putative linoleate 9S-lipoxygenase	U-box domain-containing protein	C:ubiquitin ligase complex; F:ubiquitin-protein ligase activity; F:binding; P:protein ubiquitination	#N/A
GRMZM2G033787	-2.69847	0.000429069	1	264511984	264515023		uncharacterized protein C24B11.05-like	conserved unknown protein	#N/A	F:peroxidase activity; P:response to oxidative stress; F:heme binding; P:oxidation-reduction process	#N/A
AC217401.3_FG003	-0.636281	0.0367726	1	264865476	264869630		#N/A	#N/A	#N/A	#N/A	#N/A
GRMZM2G346263	-0.640803	0.0421885	1	264953282	264960056		dentin sialophosphoprotein-like isoform	conserved unknown protein	membrane protein complex subunit 2	#N/A	#N/A
GRMZM2G093849	-0.595336	0.0397533	1	266043908	266047205		membrane protein DUF6 containing	conserved unknown protein	#N/A	#N/A	#N/A
GRMZM2G057374	0.895211	0.0050423	1	266910496	266911637		peptidyl-prolyl cis-trans	peptidyl-prolyl cis-trans	#N/A	#N/A	#N/A
GRMZM2G004106	-3.43537	0.000429069	1	267153117	267154071		conserved unknown protein	conserved unknown protein	#N/A	F:phosphatidylcholine-sterol O-acyltransferase activity; P:lipid metabolic process	#N/A
GRMZM2G004160	-3.06243	0.000429069	1	267161950	267162919		conserved unknown protein	conserved unknown protein	Prolyl 4-hydroxylase subunit	F:iron ion binding; F:oxidoreductase activity; F:oxidoreductase activity, acting on paired donors, with incorporation or reduction of molecular oxygen; F:L-ascorbic acid binding; P:oxidation-reduction process	#N/A
GRMZM2G100650	-1.916	0.000429069	1	267333819	267336090		glycolipid transfer protein domain-containing protein 1-like	putative glycolipid transfer protein (GLTP) family	#N/A	#N/A	#N/A
GRMZM2G144346	1.38388	0.00150491	1	267394423	267396871		zinc finger protein CONSTANS-LIKE 16-like	zinc finger protein CONSTANS-LIKE 16-like	BTB/POZ domain-containing	F:signal transducer activity; F:protein binding; P:response to light stimulus; P:homoiothermy; F:ice binding; P:response to freezing	#N/A
GRMZM2G023110	-1.92071	0.000429069	1	267867134	267870655		atypical receptor-like kinase MARK precursor	receptor-like protein kinase family protein	Dehydrodolichyl diphosphate synthase 2	F:transferase activity, transferring alkyl or aryl (other than methyl) groups	#N/A
GRMZM2G127521	-1.45356	0.000429069	1	268343580	268346959		ribosomal protein L17-like	60S ribosomal protein L17	#N/A	#N/A	#N/A
GRMZM2G137788	-0.895651	0.006654	1	268736159	268740261		protein kinase TMK1-like	protein kinase TMK1-like	#N/A	#N/A	#N/A
GRMZM2G457346	-3.66479	0.00182419	1	268936877	268937518		Seed maturation protein PM41	seed maturation protein PM41	#N/A	#N/A	#N/A
GRMZM2G059964	1.1367	0.0170165	1	269118196	269118848		cortical cell-delineating protein	Cortical cell-delineating protein	#N/A	F:transporter activity; P:transport; F:tetracycline:hydrogen antiporter activity; P:tetracycline transport; C:membrane; C:integral to membrane; P:response to antibiotic; P:transmembrane transport	#N/A
GRMZM5G863645	-1.01489	0.0130996	1	269284324	269289476		conserved unknown protein	conserved unknown protein	zinc finger domain-containing protein 1	F:nucleic acid binding; C:intracellular; F:zinc ion binding	#N/A
GRMZM2G157727	0.955011	0.000807585	1	269322347	269329351		phytochrome a-like isoform	conserved unknown protein	Alanine aminotransferase 1, mitochondrial	#N/A	#N/A
GRMZM5G867390	-1.25173	0.000429069	1	269353756	269358789		peptide transporter PTR2-like	peptide transporter PTR2-like	Exocyst complex component EXO70B1	C:exocyst; P:exocytosis	#N/A
GRMZM5G826838	-0.880337	0.00336514	1	269493907	269506409		glutamate decarboxylase 1-like	glutamate decarboxylase 1-like	#N/A	#N/A	#N/A
GRMZM5G857351	0.733978	0.0402627	1	269932553	269933457		#N/A	conserved unknown protein	Ferredoxin-thioredoxin reductase, variable	#N/A	#N/A
GRMZM2G047372	-1.20243	0.000429069	1	269969909	269972158		transmembrane and coiled-coil domain	Transmembrane and coiled-coil domains	#N/A	C:membrane	#N/A
GRMZM2G019806	1.29447	0.0150991	1	270980400	270982751		transcription factor bHLH18-like	transcription factor bHLH18-like	Tubulin--tyrosine ligase-like protein	F:protein binding	#N/A
GRMZM2G179473	-0.656369	0.0241634	1	271120228	271129459		inositol-tetrakisphosphate 1-kinase	inositol-tetrakisphosphate 1-kinase	#N/A	#N/A	#N/A
GRMZM2G089102	-3.53413	0.00365788	1	272454688	272457494		conserved unknown protein	putative ACT domain containing protein	F-box/kelch-repeat protein	F:protein binding	#N/A
GRMZM2G082633	1.16732	0.00998513	1	272554916	272556610		acyltransferase-like 1-like	conserved unknown protein	Myb family transcription factor	#N/A	lipid metabolism.''exotics'' (steroids, squalene etc)
GRMZM2G090124	1.00783	0.0355607	1	272832649	272835441		conserved unknown protein	#N/A	#N/A	F:peroxidase activity; P:response to oxidative stress; F:heme binding; P:oxidation-reduction process	#N/A
GRMZM2G027059	-0.793436	0.0273897	1	272936835	272940502		4-hydroxy-3-methylbut-2-enyl	4-hydroxy-3-methylbut-2-enyl	PTI1-like tyrosine-protein kinase	#N/A	#N/A
GRMZM2G396114	1.11172	0.000807585	1	273091162	273101408		like homeodomain protein 2-like isoform	BEL1-type homeodomain protein	Transcription factor JUNGBRUNNEN 1	F:DNA binding; P:regulation of transcription, DNA-dependent	#N/A
GRMZM2G090043	-2.5527	0.000429069	1	273445264	273446016		conserved unknown protein	conserved unknown protein	HVA22-like protein h	#N/A	#N/A
GRMZM2G147849	1.14238	0.000429069	1	273694890	273698218		endo-1,4-beta	endo-1,4-beta-glucanase	#N/A	F:amidophosphoribosyltransferase activity; P:metabolic process; P:purine nucleobase biosynthetic process; P:nucleoside metabolic process	#N/A
GRMZM2G115839	-1.5598	0.000429069	1	273849126	273850282		conserved unknown protein	bicolor protein targeted either to	Protein CUP-SHAPED COTYLEDON	F:DNA binding; P:regulation of transcription, DNA-dependent	#N/A
GRMZM2G133652	-0.595441	0.0382594	1	274061151	274064624		conserved unknown protein	uncharacterized protein 334B7.2	F-box protein PP2	#N/A	#N/A
GRMZM2G149952	-0.672376	0.0176373	1	275090702	275094517		ATP sulfurylase 1, chloroplastic	ATP-sulfurylase 3, chloroplastic-like	Acetyl-coenzyme A synthetase	#N/A	#N/A
GRMZM2G377131	0.802158	0.014714	1	275692781	275694857		conserved unknown protein	conserved unknown protein	#N/A	#N/A	#N/A
GRMZM2G011367	-2.62652	0.000429069	1	276161809	276163866		#N/A	conserved unknown protein	Protein tumorous imaginal discs, mitochondrial	F:heat shock protein binding	#N/A
GRMZM2G017186	-3.93535	0.000429069	1	276322885	276328337		beta glucosidase-like isoform	beta glucosidase-like isoform	Thaumatin-like pathogenesis-related	#N/A	cell wall.degradation.cellulases and beta -1,4-glucanases
GRMZM2G145974	-2.88777	0.000429069	1	276536942	276538152		A-like protein-like	ethylene-responsive protein isoform	UDP-glucuronate 4-epimerase	F:catalytic activity; F:3-beta-hydroxy-delta5-steroid dehydrogenase activity; P:carbohydrate metabolic process; P:steroid biosynthetic process; P:metabolic process; F:oxidoreductase activity; F:racemase and epimerase activity, acting on carbohydrates and derivatives; P:cellular metabolic process; F:coenzyme binding	#N/A
GRMZM2G177867	-1.67333	0.000429069	1	276673168	276683686		kinesin-like protein KIF15	kinesin-like protein KIF15	#N/A	#N/A	#N/A
GRMZM2G058032	-2.79952	0.000429069	1	276989216	276990796		conserved unknown protein	conserved unknown protein	#N/A	F:transferase activity, transferring glycosyl groups	#N/A
GRMZM2G464782	0.733205	0.019194	1	277032396	277046072		conserved unknown protein	conserved unknown protein	chain dehydrogenase TIC 32, chloroplastic	#N/A	#N/A
GRMZM5G826714	1.75665	0.000429069	1	277379847	277383311		like protein 3-like	conserved unknown protein	Phosphatidylinositol 4-phosphate 5-kinase	#N/A	#N/A
GRMZM2G128016	-0.896843	0.00611827	1	277492649	277501355		solute carrier family 25 member	Solute carrier family 25 member	#N/A	#N/A	#N/A
GRMZM2G098890	-1.26976	0.00787105	1	278047606	278049345		UDP-glycosyltransferase 83A1-like	UDP-glycosyltransferase 83A1-like	HVA22-like protein c	#N/A	#N/A
GRMZM2G074158	1.29628	0.000429069	1	278183920	278192926		isozyme, chloroplastic/amyloplastic-like	alpha 1,4-glucan	Zinc finger CCCH domain	F:nucleic acid binding; F:zinc ion binding	major CHO metabolism.degradation.starch.starch phosphorylase
GRMZM2G074317	-1.40454	0.000429069	1	278352229	278358757		ion channel 2-like	nucleotide gated channel 2	#N/A	#N/A	#N/A
GRMZM2G118809	-1.43317	0.000429069	1	278837829	278839720		cytochrome P450 81F1-like	TPA: putative cytochrome P450 superfamily protein	G-type lectin S-receptor	F:carbohydrate binding; P:recognition of pollen	#N/A
GRMZM2G154870	-1.57483	0.000429069	1	278900347	278902291		cytochrome P450 81F1-like	TPA: putative cytochrome P450 superfamily protein	#N/A	#N/A	#N/A
GRMZM2G154828	-2.31589	0.000429069	1	278907895	278910140		isoflavone 2'-hydroxylase-like	TPA: putative cytochrome P450 superfamily protein	#N/A	#N/A	#N/A
GRMZM2G039278	-1.29619	0.000429069	1	278991637	279008094		isoflavone 2'-hydroxylase-like	TPA: putative cytochrome P450 superfamily protein	#N/A	#N/A	#N/A
GRMZM2G348578	-0.898053	0.00214829	1	279412861	279416949		4-hydroxylase subunit alpha-1-like	Prolyl 4-hydroxylase subunit	Lysosomal Pro-X carboxypeptidase	#N/A	#N/A
GRMZM2G047456	-2.58638	0.000429069	1	279565503	279568404		peroxidase 35-like isoform	conserved unknown protein	Cytochrome P450 71A6 (Fragment)	F:monooxygenase activity; F:iron ion binding; F:electron carrier activity; F:heme binding; P:oxidation-reduction process	#N/A
GRMZM2G047422	-2.29338	0.000429069	1	279571148	279572064		conserved unknown protein	conserved unknown protein	beta-glucosidase, acidic isoform	F:hydrolase activity, hydrolyzing O-glycosyl compounds; P:carbohydrate metabolic process; C:membrane	#N/A
GRMZM2G307252	0.76659	0.013501	1	279681910	279686649		transport protein Sec61 subunit alpha-like	conserved unknown protein	#N/A	#N/A	#N/A
GRMZM2G099305	1.56653	0.000429069	1	279897256	279900155		conserved unknown protein	conserved unknown protein	#N/A	F:nucleotide binding; F:aminoacyl-tRNA ligase activity; F:ATP binding; C:cytoplasm; P:translation; P:tRNA aminoacylation for protein translation	#N/A
GRMZM2G400714	-2.55873	0.000429069	1	279912700	279914465		zinc finger protein 1-like	zinc finger protein 1-like	NEP1-interacting protein-like	F:voltage-gated chloride channel activity; F:protein binding; P:chloride transport; F:zinc ion binding; C:membrane; P:transmembrane transport	#N/A
GRMZM2G124540	-3.26405	0.000429069	1	280218236	280220278		transcription factor GLK1-like isoform	transcription factor GLK1-like isoform	transporter C family member	F:nucleotide binding; F:ATP binding; F:GTP binding; P:transport; P:small GTPase mediated signal transduction; C:integral to membrane; F:ATPase activity; F:nucleoside-triphosphatase activity; F:ATPase activity, coupled to transmembrane movement of substances; P:transmembrane transport	#N/A
GRMZM2G164558	1.0088	0.000807585	1	280705258	280706294		conserved unknown protein	TPA: plastoquinol-plastocyanin reductase	#N/A	#N/A	#N/A
GRMZM2G072814	1.558	0.00365788	1	280826191	280827086		#N/A	#N/A	evolving enhancer protein 3	#N/A	#N/A
GRMZM2G376661	-2.25932	0.000429069	1	280850552	280852535		synthase 1, chloroplastic-like	putative cytochrome P450 superfamily protein	UDP-glucose 4-epimerase	F:catalytic activity; F:3-beta-hydroxy-delta5-steroid dehydrogenase activity; F:UDP-glucose 4-epimerase activity; P:carbohydrate metabolic process; P:galactose metabolic process; P:steroid biosynthetic process; P:metabolic process; F:dTDP-4-dehydrorhamnose reductase activity; F:oxidoreductase activity; F:racemase and epimerase activity, acting on carbohydrates and derivatives; P:cellular metaboli…	#N/A
GRMZM2G040030	-2.10548	0.000429069	1	280974313	280977248		cold-regulated 413 plasma	cold acclimation protein COR413	#N/A	#N/A	#N/A
GRMZM2G420108	-3.63445	0.000429069	1	281276218	281277002		conserved unknown protein	conserved unknown protein	#N/A	C:extracellular region	#N/A
GRMZM2G055054	1.94684	0.000429069	1	281749443	281755366		exocyst complex component 6-like	conserved unknown protein	Serine/threonine-protein kinase	F:protein kinase activity; F:protein serine/threonine kinase activity; F:ATP binding; P:protein phosphorylation	#N/A
GRMZM2G475948	-0.696474	0.0170165	1	281864608	281866935		receptor kinase IV.1-like	Lectin-domain containing receptor kinase	#N/A	#N/A	#N/A
GRMZM2G072569	1.31416	0.00214829	1	282527207	282531550		threonine-protein kinase BAM1	leucine-rich repeat receptor	#N/A	F:catalytic activity	#N/A
GRMZM2G122139	0.576136	0.0481937	1	282667703	282685087		cytosolic purine 5-nucleotidase	cytosolic purine 5-nucleotidase	transporter B family member	#N/A	#N/A
GRMZM2G472827	0.883861	0.0311981	1	283187142	283191676		conserved unknown protein	conserved unknown protein	Inactive leucine-rich repeat receptor	#N/A	#N/A
GRMZM2G029385	-1.23689	0.000429069	1	283205640	283207209		import inner membrane translocase subunit TIM14	import inner membrane translocase subunit TIM14	#N/A	#N/A	#N/A
GRMZM2G163251	-3.04715	0.000429069	1	283250285	283252184		#N/A	#N/A	receptor-like protein kinase	F:protein kinase activity; F:protein serine/threonine kinase activity; F:binding; F:ATP binding; P:protein phosphorylation	#N/A
GRMZM2G163296	-0.695621	0.0250997	1	283309245	283311287		conserved unknown protein	conserved unknown protein	Lectin-domain containing receptor kinase	#N/A	#N/A
GRMZM2G017290	0.899854	0.00182419	1	283430360	283431836		Photosystem I reaction center	Photosystem I reaction center	Phospholipid-transporting ATPase 2	#N/A	#N/A
GRMZM2G461332	-1.04116	0.00116094	1	283454835	283456687		dependent malic enzyme-like isoform	conserved unknown protein	Serine/threonine-protein kinase	F:nucleoside diphosphate kinase activity; F:protein kinase activity; F:ATP binding; P:GTP biosynthetic process; P:UTP biosynthetic process; P:CTP biosynthetic process; P:protein phosphorylation	TCA / org. transformation.other organic acid transformaitons.malic
GRMZM2G065374	1.31653	0.000429069	1	283599876	283604922		transcription factor PIF4-like isoform	TPA: putative HLH DNA	#N/A	F:protein serine/threonine kinase activity; F:ATP binding; P:protein phosphorylation	#N/A
GRMZM2G038964	1.21843	0.000429069	1	284010030	284012767		fatty acid 2-hydroxylase	acid 2-hydroxylase 1-like	Peptide methionine sulfoxide reductase	F:oxidoreductase activity, acting on a sulfur group of donors, disulfide as acceptor; P:protein metabolic process; P:oxidation-reduction process	lipid metabolism.''exotics'' (steroids, squalene etc).sphingolipids
GRMZM2G163240	-1.27124	0.0399209	1	284118802	284120722		uncharacterized protein LOC101764326 isoform	conserved unknown protein	3'(2'),5'-bisphosphate nucleotidase	F:inositol or phosphatidylinositol phosphatase activity; P:sulfur compound metabolic process; F:3'(2'),5'-bisphosphate nucleotidase activity	#N/A
GRMZM2G004036	-2.99792	0.000429069	1	285389476	285391094		reductase homolog A622-like	conserved unknown protein	Probable glutathione S-transferase	#N/A	secondary metabolism.flavonoids.isoflavonols
GRMZM2G414540	-0.980196	0.00150491	1	285784280	285785704		conserved unknown protein	conserved unknown protein	#N/A	#N/A	#N/A
GRMZM2G433557	1.07798	0.00716407	1	285809952	285815998		conserved unknown protein	conserved unknown protein	#N/A	#N/A	#N/A
GRMZM2G134917	-0.71795	0.0161755	1	285920952	285924151		dnaJ protein homolog isoform	dnaJ chaperone family protein	#N/A	#N/A	#N/A
GRMZM2G329181	2.01847	0.000807585	1	285978668	285981839		like arabinogalactan protein 16	PROTEIN: fasciclin domain protein	Shaggy-related protein kinase	F:protein serine/threonine kinase activity; F:ATP binding; P:protein phosphorylation	cell wall.cell wall proteins.AGPs
GRMZM2G361242	999	0.000429069	1	286642106	286645637		uncharacterized protein LOC101770537 isoform X1	conserved unknown protein	trichome birefringence-like 28	#N/A	#N/A
GRMZM2G006047	-1.47037	0.0195925	1	287110655	287111891		like protein At2g13820-like isoform	lipid-transfer protein-like protein At2g13820-like isoform	alpha-(or 20-beta)	P:metabolic process; F:2,3-dihydro-2,3-dihydroxybenzoate dehydrogenase activity; P:enterobactin biosynthetic process; F:oxidoreductase activity; P:oxidation-reduction process	#N/A
GRMZM2G342856	-0.938092	0.0295872	1	287271029	287271783		N-acetyltransferase p20-like	N-acetyltransferase p20-like	Probable mediator of RNA polymerase II transcription subunit	#N/A	#N/A
GRMZM2G046430	-1.5822	0.000429069	1	287514562	287516755		#N/A	conserved unknown protein	#N/A	F:transferase activity, transferring acyl groups other than amino-acyl groups	#N/A
GRMZM2G052471	-1.04812	0.000429069	1	287631316	287634834		containing protein At3g04780-like	conserved unknown protein	Probable aquaporin TIP4-1	F:transporter activity; P:transport; C:membrane	#N/A
GRMZM2G074404	-0.810352	0.00740213	1	287705804	287714917		inhibitor motif-containing protein	inhibitor motif-containing protein	Pentatricopeptide repeat-containing protein	#N/A	#N/A
GRMZM2G133023	-1.8011	0.000429069	1	287719532	287722437		Stem-specific protein TSJT1	Stem-specific protein TSJT1	#N/A	F:magnesium ion binding; F:catalytic activity; P:sucrose biosynthetic process; P:metabolic process; F:phosphatase activity; F:sucrose-phosphate phosphatase activity	#N/A
GRMZM2G068952	0.63206	0.0433542	1	287818240	287821189		60S ribosomal protein L4	60S ribosomal protein L4	Putative formamidase C869.04	#N/A	#N/A
GRMZM2G078200	-0.785584	0.0111354	1	287888634	287892994		pyruvate kinase isozyme A	kinase isozyme A, chloroplastic-like	40S ribosomal protein S25	#N/A	#N/A
GRMZM2G080034	0.880621	0.0069164	1	287981488	287983690		conserved unknown protein	conserved unknown protein	U-box domain-containing protein	#N/A	#N/A
GRMZM2G015436	-1.25939	0.000429069	1	288165265	288170829		indole-3-glycerol phosphate	TPA: tryptophan synthase A	Pentatricopeptide repeat-containing protein	#N/A	#N/A
GRMZM2G321413	-1.31994	0.00182419	1	288201894	288207383		binding protein 4-like	4-like isoform X1	#N/A	#N/A	#N/A
GRMZM2G016150	-1.65191	0.000429069	1	288207520	288212296		light-inducible protein CPRF2	putative bZIP transcription factor superfamily	#N/A	F:nucleic acid binding; F:exonuclease activity; C:intracellular; F:zinc ion binding	#N/A
GRMZM5G870592	4.43894	0.00639032	1	288471236	288474760		transcriptional activator Myb-like	TPA: putative MYB DNA-binding domain superfamily protein	#N/A	#N/A	#N/A
GRMZM2G096241	999	0.000429069	1	288539705	288541456		#N/A	conserved unknown protein	#N/A	#N/A	#N/A
GRMZM2G164020	1.02372	0.000807585	1	288732966	288734700		conserved unknown protein	TPA: putative histone H1	Probable trehalose-phosphate phosphatase	F:catalytic activity; P:trehalose biosynthetic process; P:metabolic process	#N/A
GRMZM2G163912	1.50738	0.000429069	1	288737548	288742643		protein WVD2-like 1	seed specific protein Bn15D14A	GDSL esterase/lipase At1g09390	P:lipid metabolic process; F:hydrolase activity, acting on ester bonds	#N/A
AC195135.3_FG002	-999	0.000429069	1	288805502	288805775		#N/A	#N/A	#N/A	#N/A	#N/A
GRMZM2G453320	1.12435	0.00365788	1	288921232	288924334		conserved unknown protein	conserved unknown protein	U-box domain-containing protein	C:ubiquitin ligase complex; F:ubiquitin-protein ligase activity; F:binding; P:protein ubiquitination	#N/A
GRMZM2G053023	0.722154	0.00905195	1	289108488	289111192		thioredoxin H-type 5	thioredoxin H-type 5	Protein CURVATURE THYLAKOID 1A, chloroplastic	#N/A	#N/A
GRMZM2G049790	-1.83926	0.000429069	1	289274299	289275170		#N/A	proline-rich family protein	ASPARTIC PROTEASE IN GUARD	F:aspartic-type endopeptidase activity; P:proteolysis	#N/A
GRMZM2G049687	-0.762796	0.00787105	1	289279431	289287981		polymerase II transcription subunit 15a-like	II transcription subunit 15a-like	#N/A	#N/A	#N/A
GRMZM2G137321	-0.908354	0.00365788	1	289333027	289334923		conserved unknown protein	conserved unknown protein	#N/A	#N/A	#N/A
GRMZM2G176630	-2.10109	0.000429069	1	289561625	289565532		probable beta-1,3	probable beta-1,3	Probable serine acetyltransferase 1	C:cytoplasm; P:cysteine biosynthetic process from serine; F:serine O-acetyltransferase activity; F:transferase activity	#N/A
GRMZM2G168833	-1.54032	0.000429069	1	289786004	289788499		non-specific lipid-transfer protein	lipid-transfer protein-like protein At2g13820-like	lectin-domain containing receptor kinase IV	F:protein kinase activity; F:protein serine/threonine kinase activity; F:binding; F:ATP binding; P:protein phosphorylation	#N/A
GRMZM2G062377	-1.48638	0.000429069	1	290108910	290111915		1-phosphate phosphatase C823	1-phosphate phosphatase C823	Aldo-keto reductase family 4	F:oxidoreductase activity; P:oxidation-reduction process	lipid metabolism.''exotics'' (steroids, squalene etc).sphingolipids
GRMZM2G047299	-1.23331	0.000429069	1	290127886	290130698		brain protein 44-like protein	brain protein 44-like protein	#N/A	C:nucleus; F:transcription regulator activity; P:regulation of transcription, DNA-dependent	#N/A
GRMZM2G047223	0.753776	0.0199616	1	290130903	290135727		integration site 5 protein homolog isoform	USP6 N-terminal-like protein	Uncharacterized protein C26H5.04	#N/A	#N/A
GRMZM2G009901	-0.819432	0.0392707	1	290200585	290203083		conserved unknown protein	conserved unknown protein	Isoprenylcysteine alpha-carbonyl methylesterase	#N/A	#N/A
GRMZM2G349274	1.02767	0.0436278	1	290432646	290434899		conserved unknown protein	conserved unknown protein	Pentatricopeptide repeat-containing protein At5g39710	F:hormone activity; C:extracellular region	#N/A
GRMZM2G013342	1.00089	0.00182419	1	290448165	290449263		Photosystem I reaction center	Photosystem I reaction center	#N/A	#N/A	#N/A
GRMZM2G111642	1.46332	0.000429069	1	290593938	290599907		cellulose synthase A catalytic	cellulose synthase A catalytic	#N/A	#N/A	cell wall.cellulose synthesis.cellulose synthase
GRMZM2G004511	0.712694	0.0118011	1	290805463	290807015		uncharacterized protein At3g61260-like	uncharacterized protein At3g61260-like	Auxin-responsive protein IAA23	#N/A	#N/A
GRMZM2G077181	0.750418	0.0237965	1	290952281	290956612		galactinol--sucrose galactosyltransferase 2	galactinol--sucrose galactosyltransferase 2	#N/A	#N/A	#N/A
GRMZM2G138330	-1.27664	0.0138823	1	291107196	291108627		conserved unknown protein	conserved unknown protein	#N/A	#N/A	#N/A
GRMZM2G179133	0.707549	0.0394467	1	291652425	291669429		hydrolase 16, mitochondrial-like	hydrolase 16, mitochondrial-like	#N/A	#N/A	#N/A
GRMZM2G303342	-2.66651	0.00214829	1	291781625	291782303		#N/A	conserved unknown protein	#N/A	#N/A	#N/A
GRMZM2G087612	-0.900406	0.00116094	1	291862509	291866715		triacylglycerol lipase SDP1-like	triacylglycerol lipase SDP1-like	#N/A	#N/A	#N/A
GRMZM2G027068	-0.975984	0.0211446	1	291901462	291903534		transcription factor bHLH106-like	TPA: putative HLH DNA	#N/A	#N/A	#N/A
GRMZM2G347043	-1.1585	0.000429069	1	292086459	292088246		NAC domain-containing protein	induced transcription factor NAC1	CoA O-methyltransferase 1	F:O-methyltransferase activity	#N/A
GRMZM2G151967	0.583361	0.0413849	1	292354164	292360031		Multiple inositol polyphosphate phosphatase	multiple inositol polyphosphate phosphatase	Cytosolic purine 5'-nucleotidase	#N/A	#N/A
GRMZM2G151962	-0.710498	0.0400808	1	292399787	292405527		uncharacterized protein LOC101766634 isoform	TPA: kinesin like protein, partial	transfer flavoprotein subunit beta	#N/A	#N/A
GRMZM2G139250	1.25427	0.00740213	1	292516990	292521771		uncharacterized protein LOC100272706 precursor	putative DUF231 domain containing family protein	#N/A	#N/A	#N/A
GRMZM2G155525	1.79078	0.000429069	1	293033527	293035348		metal ion binding protein	metal ion binding protein	#N/A	#N/A	#N/A
GRMZM2G155329	-1.07592	0.000429069	1	293041176	293042705		chalcone--flavonone isomerase-like	TPA: chalcone flavanone isomerase1	#N/A	#N/A	secondary metabolism.flavonoids.chalcones
GRMZM2G061626	-4.25014	0.00365788	1	293154768	293155800		zinc finger protein ZAT12	zinc finger protein ZAT11	#N/A	F:RNA binding; F:ribonuclease T2 activity	#N/A
GRMZM2G060702	-0.70839	0.0469704	1	293162400	293166106		actin depolymerizing factor 3	actin-depolymerizing factor 3	#N/A	#N/A	#N/A
GRMZM2G068117	-0.881548	0.00182419	1	293623062	293627778		protein kinase APK1B, chloroplastic-like	protein kinase APK1B, chloroplastic-like	Phosphoinositide phospholipase C 2	#N/A	#N/A
GRMZM2G055802	-1.2326	0.000429069	1	293997055	293998873		Bowman-Birk type trypsin inhibitor-like	Birk type trypsin inhibitor-like	WEB family protein At4g27595, chloroplastic	F:DNA binding; C:nucleus	#N/A
AC206201.3_FG004	1.13453	0.0085769	1	294997959	294999348		#N/A	#N/A	Putative RNA-binding protein	F:RNA binding; P:protein secretion	#N/A
GRMZM2G138382	1.04356	0.00214829	1	294999854	295003926		synthase component I-1	conserved unknown protein	CBS domain-containing protein	#N/A	amino acid metabolism.synthesis.aromatic aa.tryptophan
GRMZM2G340257	-4.30514	0.000429069	1	295260463	295261556		H(+) antiporter 19-like	endo-1,4-beta-mannosidase	Nitrate reductase [NADH], clone	F:binding; F:iron ion binding; F:electron carrier activity; F:oxidoreductase activity; F:heme binding; F:molybdenum ion binding; P:nitrate assimilation; F:oxidoreductase activity, acting on other nitrogenous compounds as donors, with NAD or NADP as acceptor; F:metal ion binding; F:flavin adenine dinucleotide binding; P:oxidation-reduction process	cell wall.degradation.mannan-xylose-arabinose-fucose
AC191575.2_FG001	-0.766202	0.0130996	1	295271367	295299822		#N/A	#N/A	#N/A	#N/A	#N/A
GRMZM5G882418	1.03942	0.0201599	1	295308870	295312764		conserved unknown protein	conserved unknown protein	#N/A	#N/A	#N/A
GRMZM2G156729	-2.96661	0.000807585	1	295442986	295445179		glycerol-3-phosphate acyltransferase	glycerol-3-phosphate acyltransferase	conserved unknown protein	P:metabolic process; F:methyltransferase activity	lipid metabolism.Phospholipid synthesis
GRMZM2G053916	-0.979239	0.000429069	1	295996729	296001956		flavoprotein subunit alpha, mitochondrial	conserved unknown protein	SEC12-like protein 2	#N/A	#N/A
GRMZM2G113158	-0.803439	0.0069164	1	296660226	296663564		G-type lectin S-receptor	serine/threonine-protein kinase	arginine-rich splicing factor 33	#N/A	#N/A
GRMZM2G338809	-2.40226	0.000429069	1	296707374	296710984		Ammonium transporter 3 member	Ammonium transporter 3 member 2	#N/A	F:DNA binding; C:nucleus; P:transcription, DNA-dependent; P:regulation of transcription, DNA-dependent	#N/A
GRMZM2G170137	-0.749427	0.0284657	1	296769448	296775077		RING finger protein 170	RING finger protein 170	#N/A	#N/A	#N/A
AC217358.3_FG005	1.19906	0.000429069	1	296891349	296893628		#N/A	#N/A	#N/A	F:peroxidase activity; P:response to oxidative stress; F:heme binding; P:oxidation-reduction process	#N/A
GRMZM5G878153	-0.877469	0.00881683	1	296942680	296960319		uncharacterized protein LOC101776713 isoform	uncharacterized protein LOC101776713 isoform	#N/A	#N/A	#N/A
GRMZM5G879009	2.79259	0.00214829	1	297056614	297057142		#N/A	conserved unknown protein	#N/A	#N/A	#N/A
GRMZM5G898915	-0.687708	0.0166017	1	297509819	297513009		aldose 1-epimerase-like	aldose 1-epimerase-like	Ubiquitin-conjugating enzyme E2	#N/A	#N/A
GRMZM2G016290	-1.02516	0.00277295	1	297751164	297752982		like protein-like isoform X1	TPA: pirin-like protein	#N/A	#N/A	#N/A
GRMZM2G016774	0.668503	0.0301183	1	297787013	297795600		acid--CoA ligase FadD15	conserved unknown protein	component response regulator-like PRR73	#N/A	#N/A
GRMZM2G016892	-0.640926	0.0266016	1	297798445	297804642		membrane protein complex subunit 2-A-like	Tetratricopeptide repeat protein KIAA0103	#N/A	#N/A	#N/A
GRMZM2G100920	1.11303	0.0069164	1	297974708	297977989		conserved unknown protein	Ser/Thr protein phosphatase family protein	#N/A	#N/A	#N/A
GRMZM2G134054	-1.39906	0.000429069	1	298073542	298076209		purple acid phosphatase 15	purple acid phosphatase isoform	DIMBOA UDP-glucosyltransferase BX9	P:metabolic process; F:transferase activity, transferring hexosyl groups	#N/A
GRMZM2G123901	-1.1058	0.00834321	1	298131103	298133778		cell receptor-associated protein 31	cell receptor-associated protein 31	#N/A	#N/A	#N/A
GRMZM2G421126	999	0.000429069	1	298156491	298158134		uncharacterized protein At4g15970-like	protein At4g15970-like isoform	#N/A	#N/A	#N/A
GRMZM2G024267	0.719538	0.0197797	1	298319494	298328162		uncharacterized protein At4g14100-like	uncharacterized protein At4g14100-like	Peptidyl-prolyl cis-trans isomerase FKBP17	#N/A	#N/A
GRMZM2G021642	1.80473	0.0172128	1	298436672	298438623		conserved unknown protein	conserved unknown protein	finger protein CONSTANS-LIKE	C:intracellular; F:zinc ion binding	#N/A
AC191009.3_FG004	-1.77541	0.000429069	1	298501322	298503474		#N/A	#N/A	aminotransferase and glutamate/aspartate-prephenate aminotransferase	F:catalytic activity; P:biosynthetic process; F:transferase activity, transferring nitrogenous groups; F:1-aminocyclopropane-1-carboxylate synthase activity; F:pyridoxal phosphate binding	#N/A
GRMZM2G058568	-1.84981	0.000429069	1	298585658	298587727		#N/A	conserved unknown protein	Uncharacterized ATP-dependent helicase C29A10.10c	F:DNA binding; F:ligand-activated sequence-specific DNA binding RNA polymerase II transcription factor activity; C:nucleus; P:regulation of transcription, DNA-dependent	TCA / org. transformation.other organic acid transformaitons.malic
GRMZM5G821637	0.763491	0.013501	1	298687650	298692356		repeat domain-containing protein	repeat domain-containing protein	Homeobox-leucine zipper protein	#N/A	#N/A
GRMZM2G083717	-2.33023	0.000429069	1	299282976	299288556		WRKY transcription factor 14	WRKY transcription factor 14	#N/A	#N/A	#N/A
GRMZM2G138053	-0.926464	0.00116094	1	299407830	299409958		pentatricopeptide repeat-containing protein At5g46580, chloroplastic-like	conserved unknown protein	BTB/POZ domain-containing	#N/A	#N/A
GRMZM2G047774	-0.585584	0.0499295	1	299461476	299469668		nonfermenting 4-like protein-like	nonfermenting 4-like protein-like	#N/A	#N/A	#N/A
GRMZM2G347956	1.10648	0.000429069	1	299469851	299471452		30S ribosomal protein 1	30S ribosomal protein 1	#N/A	F:enzyme inhibitor activity; F:pectinesterase activity	#N/A
AC203966.5_FG002	-1.55272	0.0039426	1	299638956	299642749		#N/A	#N/A	U-box domain-containing protein	F:binding	#N/A
GRMZM2G471108	0.998861	0.0391017	1	300108721	300149560		myosin-J heavy chain-like	myosin-J heavy chain-like	protoporphyrin IX methyltransferase, chloroplastic	#N/A	#N/A
GRMZM2G077596	2.7208	0.000429069	1	300422453	300435350		conserved unknown protein	conserved unknown protein	CBL-interacting protein kinase	F:protein kinase activity; F:protein serine/threonine kinase activity; F:ATP binding; P:protein phosphorylation; P:signal transduction	#N/A
GRMZM5G884466	0.664205	0.024925	1	301264980	301284057		conserved unknown protein	conserved unknown protein	Putative glucose-6-phosphate 1	#N/A	#N/A
GRMZM2G074530	-0.680215	0.0205764	2	88160	90584		Exocyst complex component EXO70	conserved unknown protein	#N/A	#N/A	#N/A
GRMZM2G154437	2.21249	0.000429069	2	273516	274882		conserved unknown protein	#N/A	Serine/threonine-protein kinase	F:protein kinase activity; F:protein serine/threonine kinase activity; F:ATP binding; P:protein phosphorylation	#N/A
GRMZM2G123866	3.6109	0.0161755	2	506955	511074		Rho GTPase activation protein	conserved unknown protein	#N/A	F:tetracycline:hydrogen antiporter activity; P:tetracycline transport; C:integral to membrane; P:response to antibiotic; P:transmembrane transport	#N/A
GRMZM2G086876	0.897076	0.00214829	2	840830	843688		#N/A	conserved unknown protein	Adenylate kinase 2, chloroplastic	#N/A	#N/A
GRMZM2G386643	3.71474	0.000429069	2	843984	848903		uncharacterized protein LOC101764947 isoform	uncharacterized protein LOC101781845 isoform X1	coenzyme A oxidase 1	F:acyl-CoA dehydrogenase activity; F:acyl-CoA oxidase activity; C:peroxisome; P:fatty acid metabolic process; P:fatty acid beta-oxidation; P:metabolic process; F:oxidoreductase activity, acting on the CH-CH group of donors; F:flavin adenine dinucleotide binding; P:oxidation-reduction process	amino acid metabolism.synthesis.aromatic aa.tryptophan
GRMZM2G058966	0.921942	0.00307486	2	922840	933987		polyadenylation specificity factor subunit	and polyadenylation specificity factor	Wall-associated receptor kinase	#N/A	#N/A
GRMZM2G058948	0.659326	0.0315566	2	936007	941357		efflux antiporter 2, chloroplastic-like	efflux antiporter 2, chloroplastic-like	Biotin--protein ligase 1	#N/A	#N/A
GRMZM2G051974	-1.46019	0.000429069	2	1270642	1276180		MLO-like protein 14	MLO-like protein 14	Glucuronoxylan 4-O-methyltransferase	C:extracellular region	#N/A
GRMZM2G348959	-0.931059	0.0104763	2	1282753	1285357		uncharacterized protein LOC101758211 isoform	uncharacterized protein LOC101758211 isoform	Bifunctional pinoresinol-lariciresinol reductase	#N/A	#N/A
GRMZM2G457621	1.07462	0.00422057	2	1359309	1360881		conserved unknown protein	rubisco accumulation factor 1, chloroplastic	#N/A	#N/A	#N/A
GRMZM2G084938	-2.78953	0.000429069	2	1455472	1460002		N-acetylglucosaminyl-phosphatidylinositol de-N	conserved unknown protein	Probable WRKY transcription factor	F:sequence-specific DNA binding transcription factor activity; F:sequence-specific DNA binding; P:regulation of transcription, DNA-dependent	#N/A
GRMZM2G084958	1.32671	0.00116094	2	1461401	1462989		protochlorophyllide reductase A, chloroplastic	TPA: protochlorophyllide reductase-like	Receptor-like protein kinase	F:protein binding	tetrapyrrole synthesis.protochlorophyllide reductase
GRMZM2G150098	-1.53346	0.000429069	2	1624188	1628276		pyruvate kinase, cytosolic isozyme	Pyruvate kinase, cytosolic isozyme	#N/A	#N/A	glycolysis.PK
GRMZM2G449094	-4.33035	0.000429069	2	1629927	1631025		conserved unknown protein	conserved unknown protein	lectin-domain containing receptor kinase	F:protein kinase activity; F:protein serine/threonine kinase activity; F:binding; F:ATP binding; P:protein phosphorylation	#N/A
GRMZM2G150004	1.57668	0.000429069	2	1639063	1647316		conserved unknown protein	conserved unknown protein	5-epiaristolochene 1,3	F:monooxygenase activity; F:iron ion binding; F:electron carrier activity; F:heme binding; P:oxidation-reduction process	#N/A
GRMZM2G137596	-1.19287	0.000429069	2	1709024	1714789		#N/A	conserved unknown protein	lipid phosphate phosphatase 3, chloroplastic	F:catalytic activity; C:membrane	#N/A
GRMZM2G105330	-0.967623	0.00150491	2	1918502	1920682		probable acyl-activating enzyme	AMP-dependent synthetase and ligase	#N/A	#N/A	#N/A
GRMZM2G105319	1.40693	0.000429069	2	1927206	1928415		conserved unknown protein	conserved unknown protein	#N/A	#N/A	#N/A
GRMZM2G407347	1.40693	0.000429069	2	1928439	1932811		anamorsin homolog 1-like	conserved unknown protein	#N/A	#N/A	#N/A
GRMZM2G068059	-0.876373	0.00422057	2	1975819	1980010		anamorsin homolog 1-like	anamorsin homolog 1-like	#N/A	#N/A	#N/A
GRMZM2G040115	1.92646	0.00558275	2	2034097	2037481		putative phototropic-resoponsive NPH3 family protein	TPA: putative phototropic-responsive NPH3	Exocyst complex component SEC15B	C:exocyst; P:vesicle docking involved in exocytosis; P:type I hypersensitivity	#N/A
GRMZM2G040300	1.66204	0.000429069	2	2047919	2051557		pseudouridine-5'-monophosphatase-like	chromosomal-like isoform 1	U-box domain-containing protein	C:ubiquitin ligase complex; F:ubiquitin-protein ligase activity; F:binding; P:protein ubiquitination	#N/A
GRMZM2G452142	1.20224	0.00116094	2	2222099	2225911		phytosulfokine receptor 1-like	phytosulfokine receptor 1-like	#N/A	#N/A	#N/A
GRMZM2G078274	1.6058	0.00336514	2	2266714	2274671		response factor 12-like	auxin response factor 3	Serine/threonine-protein kinase	F:protein kinase activity; F:protein serine/threonine kinase activity; F:ATP binding; P:protein phosphorylation	#N/A
GRMZM2G077744	1.23005	0.000429069	2	2338642	2346346		signal recognition particle 19	signal recognition particle 19	Growth-regulating factor 3	F:ATP binding; C:nucleus; F:hydrolase activity, acting on acid anhydrides, in phosphorus-containing anhydrides; P:regulation of transcription, DNA-dependent	#N/A
GRMZM2G078033	-0.936833	0.00246608	2	2361372	2365085		probable polyamine oxidase 4-like	conserved unknown protein	ribosomal-protein-alanine acetyltransferase	#N/A	#N/A
GRMZM2G385818	999	0.000429069	2	2437265	2441709		#N/A	conserved unknown protein	#N/A	#N/A	#N/A
GRMZM2G065012	1.33401	0.0085769	2	2629225	2635350		EH domain-containing protein 1-like	conserved unknown protein	Flap endonuclease 1-A	F:DNA binding; F:catalytic activity; F:nuclease activity; P:DNA repair; F:5'-3' exonuclease activity	#N/A
GRMZM2G010555	0.949655	0.00150491	2	2675436	2685261		LOW QUALITY PROTEIN: ubiquinol oxidase 4, chloroplastic	TPA: ethylene-responsive transcription factor	#N/A	#N/A	#N/A
GRMZM2G102349	0.946437	0.000807585	2	2782779	2786289		LOW QUALITY PROTEIN: ubiquinol oxidase 4, chloroplastic	conserved unknown protein	#N/A	#N/A	#N/A
GRMZM2G102450	2.55198	0.000429069	2	2786677	2791120		protein At5g50100, mitochondrial-like	conserved unknown protein	#N/A	P:protein folding; F:heat shock protein binding; F:unfolded protein binding	#N/A
GRMZM2G034748	1.83913	0.00150491	2	2910794	2913139		#N/A	conserved unknown protein	Pentatricopeptide repeat-containing protein	#N/A	#N/A
AC190750.2_FG014	-4.91109	0.00336514	2	2997710	3001870		#N/A	#N/A	pentadecatrienyl resorcinol O-methyltransferase	F:methyltransferase activity; F:O-methyltransferase activity; F:protein dimerization activity	#N/A
GRMZM2G070273	2.92048	0.000429069	2	3062570	3071794		kinesin-like calmodulin-binding	kinesin-like calmodulin binding	Mixed-linked glucan synthase	C:membrane; F:cellulose synthase (UDP-forming) activity; P:cellulose biosynthetic process	#N/A
GRMZM2G371944	0.770821	0.00740213	2	3085013	3089430		plastid-lipid-associated protein	protein 13, chloroplastic-like	Afadin- and alpha-actinin-binding protein	#N/A	#N/A
GRMZM2G035370	-1.49716	0.00558275	2	3105141	3108209		conserved unknown protein	TPA: putative MYB DNA-binding domain superfamily protein	HMG-Y-related protein A	C:chromatin; C:nucleosome; F:DNA binding; C:nucleus; P:nucleosome assembly; P:regulation of transcription, DNA-dependent	#N/A
GRMZM2G119773	1.37398	0.000429069	2	3176469	3180187		protein FtsZ homolog 1, chloroplastic-like	protein FtsZ homolog 1, chloroplastic-like	#N/A	#N/A	#N/A
GRMZM2G018716	-1.64705	0.000429069	2	3224666	3227301		beta-fructofuranosidase, insoluble isoenzyme 7	Beta-fructofuranosidase, insoluble isoenzyme	F-box protein At5g67140	#N/A	major CHO metabolism.degradation.sucrose.invertases.cell wall
GRMZM2G348909	-2.21569	0.000429069	2	3409612	3414955		IQ-DOMAIN 32-like	Protein IQ-DOMAIN 32	#N/A	C:chromatin; C:nucleosome; F:DNA binding; C:nucleus; P:nucleosome assembly	#N/A
GRMZM2G062420	-0.592057	0.0343647	2	3541474	3547749		#N/A	TPA: GTP cyclohydrolase I 1	Probable beta-D-xylosidase	#N/A	#N/A
GRMZM2G062396	-2.82874	0.000429069	2	3556785	3558729		naringenin,2-oxoglutarate 3	naringenin,2-oxoglutarate 3	Putative methylesterase 11, chloroplastic	F:catalytic activity	secondary metabolism.flavonoids.dihydroflavonols
GRMZM2G009413	-0.636864	0.0315566	2	3707241	3711287		exosome complex component RRP4	conserved unknown protein	Low affinity sulfate transporter	#N/A	#N/A
GRMZM2G056513	-4.79924	0.000429069	2	3974037	3975171		uncharacterized protein LOC100275283 precursor	uncharacterized protein LOC100275283 precursor	Endo-1,4-beta-xylanase A	F:hydrolase activity, hydrolyzing O-glycosyl compounds; P:carbohydrate metabolic process	#N/A
GRMZM2G039345	1.02929	0.00116094	2	4159970	4163217		oxygenase activase, chloroplastic-like	oxygenase activase, chloroplastic-like	Coatomer subunit gamma-1	F:structural molecule activity; F:protein binding; C:Golgi-associated vesicle; P:tRNA modification; P:intracellular protein transport; F:tRNA (guanine-N7-)-methyltransferase activity; P:vesicle-mediated transport; C:membrane coat	PS.calvin cyle.rubisco interacting
GRMZM2G040095	1.29213	0.000429069	2	4186512	4190624		9S-lipoxygenase 4-like	9S-lipoxygenase 4-like	#N/A	F:catalytic activity; P:cellular metabolic process; F:coenzyme binding	#N/A
GRMZM2G334734	-1.90764	0.00998513	2	4414921	4415572		uncharacterized protein At5g01610-like	conserved unknown protein	#N/A	#N/A	#N/A
GRMZM2G468747	-3.0611	0.0297469	2	4422118	4422900		uncharacterized protein At5g01610-like	conserved unknown protein	#N/A	#N/A	#N/A
GRMZM2G046733	-1.2422	0.0236219	2	4437326	4438110		uncharacterized protein At5g01610-like	conserved unknown protein	#N/A	#N/A	#N/A
GRMZM2G039961	-1.52846	0.000429069	2	4571599	4572586		#N/A	#N/A	#N/A	#N/A	#N/A
GRMZM2G032977	-6.88301	0.000429069	2	4847230	4850042		conserved unknown protein	conserved unknown protein	#N/A	#N/A	#N/A
GRMZM2G443885	-3.6164	0.014276	2	4988817	4991087		cationic peroxidase 1-like	conserved unknown protein	#N/A	#N/A	#N/A
GRMZM2G443889	-999	0.000429069	2	4991961	4998052		box protein PP2-A13-like	conserved unknown protein	#N/A	#N/A	#N/A
GRMZM2G082032	-2.382	0.000429069	2	5068413	5069908		peptidase/L-asparaginase 2-like	TPA: L-asparaginase-like family	Probable NADPH:quinone oxidoreductase	#N/A	amino acid metabolism.degradation.aspartate family.asparagine
GRMZM2G531230	-2.14939	0.000429069	2	5071038	5071551		peptidase/L-asparaginase 2-like	TPA: L-asparaginase-like family	5-epiaristolochene 1,3	F:monooxygenase activity; F:iron ion binding; F:electron carrier activity; F:heme binding; P:oxidation-reduction process	amino acid metabolism.degradation.aspartate family.asparagine
GRMZM2G334514	-3.3676	0.00905195	2	5098450	5099342		putative ripening-related protein	conserved unknown protein	#N/A	F:calcium ion binding; F:calcium-dependent phospholipid binding	#N/A
GRMZM2G160523	0.751898	0.0180146	2	5214056	5215827		UDP-glycosyltransferase 89B1-like	conserved unknown protein	Sugar transporter ERD6-like	#N/A	#N/A
GRMZM2G160585	-1.66412	0.000429069	2	5229653	5233677		probable glucuronosyltransferase Os04g0650300-like	probable glucuronosyltransferase Os04g0650300-like	#N/A	F:catalytic activity; F:3-beta-hydroxy-delta5-steroid dehydrogenase activity; P:steroid biosynthetic process; P:metabolic process; F:oxidoreductase activity; P:cellular metabolic process; F:coenzyme binding	#N/A
GRMZM2G166281	-0.884844	0.0207726	2	5269562	5273858		cysteine protease 1 precursor	cysteine protease 1 precursor	#N/A	#N/A	#N/A
GRMZM2G096546	-2.43549	0.000429069	2	5300891	5302879		conserved unknown protein	conserved unknown protein	CBL-interacting protein kinase	F:catalytic activity; F:protein kinase activity; F:protein serine/threonine kinase activity; F:ATP binding; P:protein phosphorylation; P:signal transduction	#N/A
GRMZM2G055844	1.18976	0.0425531	2	5374130	5380129		receptor kinase At5g67200-like	receptor kinase At5g67200-like	Wall-associated receptor kinase	F:protein kinase activity; F:protein serine/threonine kinase activity; F:ATP binding; P:protein phosphorylation	#N/A
GRMZM2G400965	-1.69401	0.0050423	2	5467685	5468333		#N/A	conserved unknown protein	#N/A	#N/A	#N/A
GRMZM2G174784	1.74651	0.000429069	2	5514478	5518846		putative AP2/EREBP transcription factor superfamily protein	putative AP2/EREBP transcription	#N/A	#N/A	#N/A
GRMZM2G174917	-1.00525	0.00336514	2	5562975	5564647		responsive element binding protein	putative AP2/EREBP transcription factor superfamily protein	#N/A	#N/A	#N/A
GRMZM2G071119	0.809257	0.00905195	2	5897688	5904448		chloride channel-like protein	TPA: chloride channel G	#N/A	#N/A	#N/A
GRMZM2G072264	0.779873	0.0239703	2	6196385	6201007		conserved unknown protein	RNA recognition motif containing	Ferredoxin--NADP reductase, leaf	#N/A	#N/A
GRMZM2G004305	-1.56638	0.000429069	2	6460911	6467461		enhanced protein 2, chloroplastic-like	conserved unknown protein	Linoleate 13S-lipoxygenase 2-1, chloroplastic	F:iron ion binding; F:linoleate 13S-lipoxygenase activity; F:oxidoreductase activity, acting on single donors with incorporation of molecular oxygen, incorporation of two atoms of oxygen; F:metal ion binding; P:oxidation-reduction process	#N/A
GRMZM2G004590	-1.27533	0.000429069	2	6482880	6486234		shikimate kinase 3, chloroplastic	conserved unknown protein	13S-lipoxygenase 3-1, chloroplastic	F:iron ion binding; F:linoleate 13S-lipoxygenase activity; F:oxidoreductase activity, acting on single donors with incorporation of molecular oxygen, incorporation of two atoms of oxygen; F:metal ion binding; P:oxidation-reduction process	amino acid metabolism.synthesis.aromatic aa.chorismate.shikimate kinase
GRMZM2G131961	-1.06708	0.0039426	2	6717921	6723608		transcription factor TGA4-like	putative bZIP transcription factor superfamily	#N/A	C:nucleosome; F:DNA binding; C:nucleus; P:nucleosome assembly	#N/A
GRMZM2G407146	-2.82195	0.000429069	2	6916860	6917347		#N/A	#N/A	Rae1-like protein At1g80670	#N/A	#N/A
GRMZM2G106445	-1.69414	0.0412431	2	6974429	6975364		conserved unknown protein	conserved unknown protein	CASP-like protein 16	#N/A	#N/A
GRMZM2G106413	-999	0.000429069	2	6979254	6979968		#N/A	#N/A	#N/A	#N/A	#N/A
GRMZM2G106010	999	0.000429069	2	7005254	7010368		histone deacetylase HDT2-like	conserved unknown protein	#N/A	#N/A	#N/A
GRMZM2G115716	-1.25904	0.0321101	2	7175546	7178043		serine/threonine-protein kinase	G-type lectin S-receptor	receptor-like kinase 3	F:protein kinase activity; F:protein serine/threonine kinase activity; F:ATP binding; P:protein phosphorylation; P:cell wall macromolecule catabolic process	#N/A
GRMZM2G115705	1.51043	0.000429069	2	7180218	7183810		serine/threonine-protein kinase SD1-8	serine/threonine-protein kinase SD1-8	#N/A	#N/A	#N/A
GRMZM2G419318	0.828436	0.0420486	2	7201021	7203320		serine/threonine-protein kinase	serine/threonine-protein kinase SD1-8	70 kDa protein 17	#N/A	#N/A
GRMZM2G419290	-2.97761	0.000429069	2	7205631	7209282		serine/threonine-protein kinase	locus receptor-like protein	#N/A	#N/A	#N/A
GRMZM2G010892	0.812926	0.0213384	2	7272569	7275247		G-type lectin S-receptor	putative protein kinase superfamily	#N/A	#N/A	#N/A
GRMZM2G175288	0.822057	0.0178345	2	7311507	7319016		G-type lectin S-receptor	locus receptor-like protein	#N/A	#N/A	#N/A
GRMZM2G422340	0.71241	0.0211446	2	7423752	7427106		G-type lectin S-receptor	locus receptor-like protein	Metal tolerance protein 4	#N/A	#N/A
GRMZM2G114861	2.22973	0.00116094	2	7622757	7627652		kinesin-5-like isoform	kinesin-5-like isoform	Anaphase-promoting complex subunit	#N/A	#N/A
GRMZM2G121070	-3.21433	0.000429069	2	7664043	7666953		organic cation/carnitine transporter	organic cation/carnitine transporter	E3 ubiquitin-protein ligase EL5	F:protein binding; F:zinc ion binding	#N/A
GRMZM2G168985	2.4849	0.000429069	2	7842972	7847903		serine/threonine-protein kinase SD1-8	locus receptor-like protein	#N/A	F:GTPase activity; F:ATP binding; F:GTP binding; P:apoptotic process; C:protein complex; P:protein polymerization	#N/A
GRMZM2G454511	2.38646	0.000429069	2	7941242	7945500		serine/threonine-protein kinase	locus receptor-like protein	#N/A	#N/A	#N/A
GRMZM2G155217	-1.16013	0.000429069	2	7958754	7962107		transcription factor bHLH112-like	TPA: putative HLH DNA	Protein AUXIN SIGNALING F-BOX 3	#N/A	#N/A
GRMZM2G002559	1.15614	0.00182419	2	8808452	8813074		myosin heavy chain, striated muscle-like	heavy chain, striated muscle	#N/A	#N/A	#N/A
GRMZM5G853854	-1.82201	0.000429069	2	8919036	8923189		acid oxidase GLO3-like	acid oxidase GLO3-like	#N/A	P:phosphatidylserine biosynthetic process	#N/A
GRMZM2G084046	1.7831	0.00116094	2	9085070	9088878		conserved unknown protein	conserved unknown protein	Serine/arginine-rich splicing factor	F:nucleic acid binding; F:zinc ion binding	#N/A
GRMZM2G084181	0.761382	0.024724	2	9114720	9126810		transporter C family member	transporter C family member	WD repeat-containing protein	#N/A	#N/A
GRMZM2G156977	-2.70463	0.000429069	2	9413822	9416383		NAC domain-containing protein 21/22	NAC domain-containing protein 21/22	Probable calcium-binding protein CML9	#N/A	#N/A
GRMZM2G080054	-3.25886	0.000429069	2	9445774	9447650		transcription factor PIF1-like	transcription factor PIF1-like	Myb family transcription factor	F:DNA binding; F:ligand-activated sequence-specific DNA binding RNA polymerase II transcription factor activity; C:nucleus; P:regulation of transcription, DNA-dependent	#N/A
GRMZM2G094328	-5.15265	0.000429069	2	9547649	9549271		like protein subfamily 1 member 11 precursor	like protein subfamily 1 member 11	#N/A	#N/A	#N/A
GRMZM2G702923	-999	0.000429069	2	9615182	9615771		molecular chaperone regulator 1	conserved unknown protein	F-box protein PP2	#N/A	#N/A
GRMZM2G031536	1.09108	0.00336514	2	9918722	9922543		like serine/threonine-protein	receptor-like protein kinase family protein	#N/A	#N/A	#N/A
GRMZM2G007791	-1.13532	0.000429069	2	9970340	9977865		protein argonaute 2-like	putative argonaute family protein	Serine/threonine-protein kinase	F:protein kinase activity; F:protein serine/threonine kinase activity; F:ATP binding; P:protein phosphorylation	#N/A
GRMZM2G007453	-0.934836	0.000429069	2	9984972	9991524		APO protein 1, chloroplastic-like	APO protein 1, chloroplastic-like	#N/A	#N/A	#N/A
GRMZM2G007157	-1.29735	0.000429069	2	9998299	10002274		lecithin-cholesterol acyltransferase-like 4	Lecithine-cholesterol acyltransferase-like 4	Fe(2+) transport protein 3	F:zinc ion transmembrane transporter activity; P:zinc ion transport; C:membrane; C:integral to membrane; P:metal ion transport; F:metal ion transmembrane transporter activity; P:transmembrane transport	lipid metabolism.'exotics' (steroids, squalene etc).phosphatidylcholinesterol O-acyltransferase
GRMZM2G005040	1.40887	0.000429069	2	10378501	10383402		putative potassium transporter 12-like	probable potassium transporter 11	#N/A	#N/A	#N/A
GRMZM2G045596	-1.76123	0.00214829	2	10494822	10497925		LOW QUALITY PROTEIN: polygalacturonase QRT3-like	LOW QUALITY PROTEIN: polygalacturonase QRT3	#N/A	#N/A	#N/A
GRMZM2G046070	1.33845	0.000429069	2	10531048	10535293		cinnamyl alcohol dehydrogenase 7	cinnamyl alcohol dehydrogenase 7	B3 domain-containing protein	F:DNA binding; P:regulation of transcription, DNA-dependent; P:protein targeting; P:intracellular protein transport; C:membrane	secondary metabolism.phenylpropanoids.lignin biosynthesis.CAD
GRMZM2G345700	3.28838	0.000429069	2	10539345	10540455		36.4 kDa proline-rich protein	proline-rich protein precursor	#N/A	#N/A	#N/A
GRMZM2G093603	1.02936	0.00116094	2	10556360	10561368		kaur-16-ene synthase	kaur-16-ene synthase	Ribulose bisphosphate carboxylase/oxygenase	#N/A	secondary metabolism.isoprenoids.terpenoids
GRMZM2G049538	1.11488	0.000429069	2	10596547	10605493		acyclic sesquiterpene synthase-like	acyclic sesquiterpene synthase-like	Stem 31 kDa glycoprotein	F:acid phosphatase activity	secondary metabolism.isoprenoids.terpenoids
GRMZM5G870342	0.800803	0.0297469	2	10664208	10664820		III oxidase, chloroplastic-like	conserved unknown protein	YTH domain-containing family protein	#N/A	#N/A
GRMZM2G068967	-1.66633	0.00246608	2	10786157	10786914		responsive transcription factor 4	putative AP2/EREBP transcription factor superfamily protein	KDEL-tailed cysteine endopeptidase	F:cysteine-type endopeptidase activity; P:proteolysis; F:cysteine-type peptidase activity	#N/A
GRMZM2G040920	-1.53348	0.000429069	2	11356639	11361985		protein LOC101756425 isoform X3	protein LOC101756425 isoform X3	Nudix hydrolase 16, mitochondrial	F:hydrolase activity	#N/A
GRMZM2G477063	-4.83674	0.000429069	2	11559092	11560408		conserved unknown protein	conserved unknown protein	Xylanase inhibitor protein 1	F:hydrolase activity, hydrolyzing O-glycosyl compounds; P:carbohydrate metabolic process	#N/A
GRMZM2G401339	-2.15731	0.00182419	2	11579672	11580341		conserved unknown protein	conserved unknown protein	#N/A	#N/A	#N/A
GRMZM2G140328	2.04853	0.000429069	2	11628185	11646833		plasma membrane-type-like	transporting ATPase 8, plasma membrane	#N/A	#N/A	#N/A
GRMZM2G156356	1.05514	0.00422057	2	12067189	12070841		maltose excess protein 1	maltose excess protein 1	reaction center PSB28 protein	C:oxygen evolving complex; P:photosynthesis; C:membrane	#N/A
GRMZM2G156348	-1.065	0.0336856	2	12096511	12099684		transcription factor GT-3b	trihelix transcription factor GT	#N/A	C:membrane; P:protein homooligomerization	#N/A
GRMZM2G041223	1.22906	0.0111354	2	12195365	12200646		growth-regulating factor 3-like	putative growth-regulating factor	Photosystem I reaction center	C:photosystem I reaction center; P:photosynthesis	#N/A
GRMZM2G074743	-2.79703	0.000429069	2	12267201	12268962		oxidase 1, mitochondrial-like	oxidase 1, mitochondrial-like	G-type lectin S-receptor	F:protein kinase activity; F:protein serine/threonine kinase activity; F:ATP binding; F:carbohydrate binding; P:protein phosphorylation; P:recognition of pollen	mitochondrial electron transport / ATP synthesis.alternative oxidase
GRMZM2G125669	-1.24741	0.000429069	2	12337663	12340624		ubiquinol oxidase 1a, mitochondrial	mitochondrial alternative oxidase 1	#N/A	P:metabolic process; F:hydrolase activity	mitochondrial electron transport / ATP synthesis.alternative oxidase
GRMZM2G125704	-1.30474	0.000429069	2	12347434	12350437		dependent protein kinase substrate protein	dependent protein kinase substrate protein	#N/A	F:aspartic-type endopeptidase activity; P:proteolysis	#N/A
GRMZM2G539821	-999	0.000429069	2	12564838	12570071		protein C343.06c-like	conserved unknown protein	#N/A	#N/A	#N/A
GRMZM2G176225	0.621467	0.0306511	2	12600465	12603346		wall-associated receptor kinase	Wall-associated receptor kinase	#N/A	#N/A	#N/A
GRMZM2G180160	-1.96547	0.000429069	2	12628279	12632804		receptor kinase-like 17	Wall-associated receptor kinase	#N/A	P:homoiothermy; F:ice binding; P:response to freezing	#N/A
GRMZM2G149556	1.05051	0.000429069	2	12684059	12686676		seed specific protein Bn15D1B	seed specific protein Bn15D1B	lectin-domain containing receptor kinase IV	F:protein kinase activity; F:protein serine/threonine kinase activity; F:binding; F:ATP binding; P:protein phosphorylation	#N/A
GRMZM2G463280	1.08469	0.00336514	2	12897469	12899787		conserved unknown protein	conserved unknown protein	Lycopene epsilon cyclase, chloroplastic	F:protein kinase activity; F:protein serine/threonine kinase activity; F:ATP binding; P:protein phosphorylation; P:response to stress	PS.calvin cyle.PRK
GRMZM2G038722	-1.77303	0.00834321	2	13298749	13300526		myb-related protein Zm1	TPA: putative MYB DNA-binding domain superfamily protein	#N/A	C:integral to membrane; P:transmembrane transport	#N/A
GRMZM2G342033	-1.54264	0.00716407	2	13312810	13313678		S-norcoclaurine synthase-like	S-norcoclaurine synthase-like	1-aminocyclopropane-1-carboxylate oxidase	F:iron ion binding; F:oxidoreductase activity; P:oxidation-reduction process	#N/A
GRMZM2G014276	0.911495	0.00639032	2	13346086	13352270		transducin beta-like protein 3	transducin beta-like protein 3	#N/A	#N/A	#N/A
GRMZM2G354053	1.30653	0.00150491	2	13403334	13406342		WEB family protein At5g16730, chloroplastic	WEB family protein At5g16730, chloroplastic	2-oxoglutarate-dependent dioxygenase	F:oxidoreductase activity	#N/A
GRMZM2G359331	-1.13438	0.00182419	2	13449875	13453028		WEB family protein At5g16730, chloroplastic	WEB family protein At5g16730, chloroplastic	Allene oxide cyclase 3	C:chloroplast; F:isomerase activity	#N/A
GRMZM2G031904	1.4189	0.000429069	2	13824248	13827700		conserved unknown protein	conserved unknown protein	#N/A	#N/A	#N/A
GRMZM2G032218	-1.94733	0.000429069	2	13856244	13864605		transporter C family member	transporter C family member	Protein TRANSPARENT TESTA 1	C:intracellular; F:zinc ion binding	#N/A
GRMZM2G024517	2.79774	0.00336514	2	14229618	14230379		#N/A	#N/A	Coleoptile phototropism protein 1	F:signal transducer activity; F:protein binding; P:response to light stimulus	#N/A
GRMZM2G163067	1.4305	0.00246608	2	14266570	14267838		conserved unknown protein	conserved unknown protein	promoter-binding-like protein	F:DNA binding; C:nucleus	#N/A
GRMZM2G014009	1.40904	0.0050423	2	14331191	14333224		rRNA 2'-O-methyltransferase fibrillarin-like	conserved unknown protein	Probable potassium transporter 2	P:potassium ion transport; F:potassium ion transmembrane transporter activity; C:membrane	#N/A
GRMZM2G066489	-2.8997	0.000429069	2	14397635	14401986		glutamate receptor 3.4-like	Glutamate receptor 3.1	#N/A	#N/A	#N/A
GRMZM2G146866	-999	0.000429069	2	14466611	14469015		L-type lectin-domain containing receptor kinase S	Lectin-domain containing receptor kinase	family protein C343.06c	#N/A	#N/A
GRMZM2G421256	1.68142	0.000429069	2	14714774	14717482		DNA-binding domain superfamily protein	MYB DNA-binding domain	Probable protein phosphatase 2C	F:catalytic activity	#N/A
GRMZM2G421279	-1.5434	0.00639032	2	14720961	14721818		histone H4 protein; Hhf2p	Histone H4, putative, expressed	#N/A	#N/A	#N/A
GRMZM2G120724	-1.10438	0.0203751	2	14728686	14732144		Alpha-expansin 13 precursor	alpha-expansin 13 precursor	#N/A	P:proteolysis	cell wall.modification
GRMZM2G076844	-1.32983	0.00182419	2	14798720	14799785		conserved unknown protein	conserved unknown protein	Protein STRUBBELIG-RECEPTOR FAMILY	F:structural molecule activity; F:structural constituent of cell wall; F:protein binding; P:cell adhesion; C:actin cytoskeleton	#N/A
GRMZM2G076771	-1.07592	0.00336514	2	14804052	14806399		repeat-containing protein At5g13770, chloroplastic	repeat-containing protein At5g13770, chloroplastic	#N/A	F:intramolecular lyase activity; P:cellular modified amino acid biosynthetic process	TCA / org. transformation.other organic acid transformaitons.malic
GRMZM2G050234	-5.60088	0.000429069	2	15127943	15130094		flavanone 3-dioxygenase-like	conserved unknown protein	#N/A	P:dicarboxylic acid transport; C:membrane; F:sodium:dicarboxylate symporter activity	#N/A
GRMZM2G050216	-999	0.000429069	2	15132699	15133480		zinc finger, C3HC4 type family	putative RING zinc finger domain superfamily protein	molecular chaperone regulator 1	#N/A	#N/A
GRMZM2G109869	1.08578	0.00307486	2	15340481	15342814		like protein 8-like	conserved unknown protein	#N/A	#N/A	#N/A
GRMZM2G318408	2.99157	0.000429069	2	15481801	15482961		protein ligase RHA1B-like	protein ligase RHA1B-like	Leucine-rich repeat receptor	F:protein kinase activity; F:protein serine/threonine kinase activity; F:protein binding; F:ATP binding; P:protein phosphorylation	#N/A
GRMZM2G153378	1.08622	0.00336514	2	15682288	15684085		#N/A	conserved unknown protein	Scarecrow-like protein 1	#N/A	#N/A
GRMZM2G164318	-2.36616	0.00214829	2	15865937	15868219		beta-carotene hydroxylase 2	#N/A	Serine/threonine-protein kinase	F:protein kinase activity; F:protein serine/threonine kinase activity; F:ATP binding; P:protein phosphorylation	secondary metabolism.isoprenoids.carotenoids
GRMZM2G164378	-0.680568	0.0260584	2	15881087	15883447		conserved unknown protein	conserved unknown protein	#N/A	#N/A	#N/A
GRMZM2G164405	-5.52233	0.000429069	2	15889502	15893155		1-aminocyclopropane-1-carboxylate	1-aminocyclopropane-1-carboxylate synthase	Stem 31 kDa glycoprotein	F:acid phosphatase activity	#N/A
GRMZM2G080156	4.26748	0.000429069	2	16023591	16031913		polyprenol reductase 1-like	conserved unknown protein	transporter C family member	F:nucleotide binding; F:ATP binding; P:transport; C:integral to membrane; F:ATPase activity; F:nucleoside-triphosphatase activity; F:ATPase activity, coupled to transmembrane movement of substances; P:transmembrane transport	#N/A
GRMZM2G106881	-1.01502	0.000429069	2	16125763	16131844		containing protein 1-like	containing protein 1-like	#N/A	#N/A	#N/A
GRMZM2G086430	-4.51648	0.000429069	2	16348455	16353827		SPX domain-containing membrane	SPX domain-containing membrane	#N/A	C:extracellular region; P:sexual reproduction	#N/A
GRMZM2G081032	3.72974	0.000429069	2	16654255	16656867		box protein PP2-A13-like	A13-like isoform X1	cleavage dioxygenase 7, chloroplastic	#N/A	#N/A
GRMZM2G081060	1.21512	0.00811726	2	16658314	16661894		ubiquitin ligase BIG BROTHER	ubiquitin ligase BIG BROTHER	Protein REVEILLE 7-like	F:DNA binding	#N/A
GRMZM2G039455	1.87747	0.000429069	2	16938973	16948829		protein argonaute 1B-like	protein argonaute 1B-like	Auxin response factor 3	F:DNA binding; C:nucleus; P:regulation of transcription, DNA-dependent; P:response to hormone stimulus; P:regulation of transcription, DNA-dependent	#N/A
GRMZM2G142664	1.15054	0.00116094	2	17580337	17584923		domain-containing protein At1g04910-like	domain-containing protein At1g04910-like	Probable 3-hydroxyisobutyrate dehydrogenase-like	F:phosphogluconate dehydrogenase (decarboxylating) activity; P:pentose-phosphate shunt; F:tetracycline:hydrogen antiporter activity; P:tetracycline transport; C:integral to membrane; P:response to antibiotic; P:oxidation-reduction process	#N/A
GRMZM5G834171	999	0.000429069	2	17857002	17857203		#N/A	#N/A	#N/A	#N/A	#N/A
GRMZM2G322819	-0.744086	0.0252842	2	17861165	17865525		prolyl endopeptidase-like isoform	prolyl endopeptidase-like isoform	#N/A	#N/A	#N/A
GRMZM2G174807	-1.44495	0.000429069	2	18133343	18135367		aquaporin PIP1-3/PIP1-4	plasma membrane intrinsic protein	Probable serine acetyltransferase 3	C:cytoplasm; P:cysteine biosynthetic process from serine; F:serine O-acetyltransferase activity; F:transferase activity; P:homoiothermy; F:ice binding; P:response to freezing	#N/A
GRMZM2G047347	0.971042	0.00150491	2	18202740	18217787		branched-chain-amino-acid	Branched-chain-amino-acid	Scarecrow-like protein 6	#N/A	#N/A
GRMZM2G168474	1.56232	0.000429069	2	18460857	18463365		cis-zeatin O-glucosyltransferase	Cis-zeatin O-glucosyltransferase	#N/A	#N/A	#N/A
GRMZM2G144153	-1.49626	0.000429069	2	18615567	18619086		probable phospholipid hydroperoxide glutathione peroxidase 6, mitochondrial	phospholipid hydroperoxide glutathione peroxidase	domain-containing protein At3g25440, chloroplastic	F:RNA binding	#N/A
GRMZM2G120016	-2.93971	0.000429069	2	18644059	18645615		cis-zeatin O-glucosyltransferase	cis-zeatin O-glucosyltransferase	#N/A	#N/A	#N/A
GRMZM2G143512	1.19434	0.000429069	2	18705083	18713162		putative copper-transporting ATPase	copper-transporting ATPase HMA5	Protein NRT1/ PTR FAMILY 8	F:transporter activity; P:oligopeptide transport; C:membrane	#N/A
GRMZM2G469313	7.11687	0.013501	2	18766155	18768813		serine/threonine-protein kinase At4g08850	serine/threonine-protein kinase At4g08850	Putative disease resistance RPP13-like protein 1	F:nucleotide binding; F:protein binding; F:ATP binding; P:apoptotic process; P:defense response; F:nucleoside-triphosphatase activity	#N/A
GRMZM5G825321	0.85653	0.0168152	2	19145888	19148777		conserved unknown protein	conserved unknown protein	Chitinase-like protein 1	#N/A	#N/A
GRMZM2G077811	-2.47198	0.000429069	2	19281985	19284392		uncharacterized protein sll0410-like	conserved unknown protein	NADP-dependent malic enzyme	F:malic enzyme activity; P:malate metabolic process; F:oxidoreductase activity; F:oxidoreductase activity, acting on the CH-OH group of donors, NAD or NADP as acceptor; F:metal ion binding; F:NAD binding; P:oxidation-reduction process	#N/A
GRMZM2G158657	3.72832	0.00558275	2	19458967	19461625		carotenoid cleavage dioxygenase 7, chloroplastic-like	carotenoid cleavage dioxygenase 7, chloroplastic-like	Tubulin beta-2 chain	F:GTPase activity; F:structural molecule activity; F:GTP binding; C:cytoplasm; C:microtubule; P:microtubule-based process; P:microtubule-based movement; F:serine-type peptidase activity; C:integral to membrane; C:protein complex; P:protein polymerization	#N/A
GRMZM2G121223	1.0349	0.0069164	2	19832064	19837205		conserved unknown protein	conserved unknown protein	#N/A	#N/A	#N/A
GRMZM2G429035	3.02867	0.000429069	2	20362637	20363485		#N/A	#N/A	Uncharacterized GTP-binding protein	F:nucleotide binding; F:ATP binding; F:GTP binding; C:intracellular; P:regulation of transcription, DNA-dependent; P:small GTPase mediated signal transduction; F:transcription factor binding; P:protein transport; F:nucleoside-triphosphatase activity	#N/A
GRMZM2G347027	3.08156	0.0187717	2	20407552	20410527		adenylyltransferase and sulfurtransferase MOCS3-like	adenylyltransferase and sulfurtransferase MOCS3-like	MATE efflux family protein	P:drug transmembrane transport; F:drug transmembrane transporter activity; F:antiporter activity; C:membrane; P:transmembrane transport	#N/A
GRMZM2G026050	1.17637	0.00811726	2	20529695	20532641		EREBP-4 like protein	EREBP-4 like protein	disease resistance protein RGA4	F:ATP binding; P:apoptotic process	#N/A
GRMZM2G055180	-1.58949	0.000429069	2	20723452	20724789		responsive transcription factor 2	responsive transcription factor 2	#N/A	C:nucleus; F:transcription regulator activity; P:regulation of transcription, DNA-dependent	#N/A
AC212835.3_FG001	-1.00981	0.02904	2	20855939	20857589		#N/A	#N/A	Myb-related protein Hv33	F:DNA binding	#N/A
AC212835.3_FG007	-0.822254	0.00531165	2	21007539	21010895		#N/A	#N/A	#N/A	#N/A	#N/A
AC212835.3_FG008	-5.59572	0.000429069	2	21012416	21014128		#N/A	#N/A	Flavonol synthase/flavanone 3-hydroxylase	F:iron ion binding; F:oxidoreductase activity; P:oxidation-reduction process	#N/A
GRMZM2G076950	0.931749	0.00531165	2	21392397	21394764		repeat-containing protein At1g02150	repeat-containing protein At1g02150	#N/A	#N/A	#N/A
GRMZM2G123373	1.03007	0.0197797	2	21514260	21518166		ELMO domain-containing protein	ELMO domain-containing protein	PHD finger protein ALFIN	F:protein binding; F:zinc ion binding	#N/A
GRMZM2G425211	1.25755	0.0130996	2	21537261	21537751		conserved unknown protein	conserved unknown protein	Sugar transporter ERD6-like	F:transporter activity; P:transport; C:membrane; C:integral to membrane; F:substrate-specific transmembrane transporter activity; P:transmembrane transport	#N/A
GRMZM2G351330	-5.11051	0.000429069	2	21596799	21598107		leucine zipper protein HOX22-like	TPA: putative homeobox DNA	#N/A	F:gamma-glutamyltransferase activity; P:metabolic process; F:transferase activity, transferring hexosyl groups	#N/A
GRMZM2G016649	2.61313	0.000429069	2	21790379	21794847		#N/A	conserved unknown protein	Calcium-dependent protein kinase	F:protein serine/threonine kinase activity; F:calcium ion binding; F:ATP binding; P:protein phosphorylation	#N/A
GRMZM2G109244	0.602652	0.0481937	2	22192251	22193718		H-quinone oxidoreductase subunit	H-quinone oxidoreductase subunit	MATE efflux family protein	#N/A	#N/A
GRMZM2G070863	-1.0418	0.000807585	2	22504091	22513426		heat shock protein STI	heat shock protein STI	#N/A	#N/A	#N/A
GRMZM2G062554	0.760051	0.0111354	2	22569467	22574931		vacuolar-processing enzyme beta-isozyme-like	TPA: vacuolar processing enzyme, beta	#N/A	#N/A	#N/A
GRMZM2G394450	-3.95566	0.000429069	2	22880765	22885337		acid beta-fructofuranosidase-like	beta-fructofuranosidase 1-like	Probable aquaporin TIP3-1	F:transporter activity; P:transport; C:membrane; C:integral to membrane; P:transmembrane transport	major CHO metabolism.degradation.sucrose.invertases.cell wall
GRMZM2G304745	-1.89872	0.000429069	2	22952028	22955835		threonine-protein kinase At1g63430	serine/threonine-protein kinase	alternative NAD(P)H	F:calcium ion binding	#N/A
GRMZM2G034668	1.41251	0.00116094	2	22971603	22974790		ascorbate ferrireductase 1-like	Probable ascorbate-specific transmembrane	#N/A	#N/A	redox.ascorbate and glutathione
GRMZM2G354909	-4.87064	0.000429069	2	23176273	23181034		(+)-neomenthol dehydrogenase-like	conserved unknown protein	Glutathione S-transferase T3	#N/A	#N/A
GRMZM2G136469	2.1155	0.0126725	2	23318903	23319457		conserved unknown protein	conserved unknown protein	#N/A	#N/A	#N/A
GRMZM2G177923	-0.594161	0.0400808	2	23469562	23473424		D-xylosidase 6-like	beta-D-xylosidase 6	conserved unknown protein	#N/A	#N/A
GRMZM2G177937	1.36101	0.000429069	2	23473628	23477257		conserved unknown protein	putative thioredoxin superfamily protein	Plasma membrane ATPase 1	F:catalytic activity; F:ATP binding; P:ATP biosynthetic process; P:cation transport; P:metabolic process; F:ATPase activity, coupled to transmembrane movement of ions, phosphorylative mechanism; C:membrane; C:integral to membrane; F:hydrolase activity, acting on acid anhydrides, catalyzing transmembrane movement of substances; F:ATPase activity	#N/A
GRMZM2G078526	1.75325	0.000429069	2	23526903	23530686		ubiquitin-protein ligase RMA1H1-like	ubiquitin-protein ligase RMA1H1-like	ribosomal protein 6, chloroplastic	#N/A	#N/A
GRMZM2G078373	-1.25938	0.000429069	2	23544449	23548462		desaturase DES1-like	delta(4)-desaturase DES1	Tryptophan synthase alpha chain	F:catalytic activity; F:tryptophan synthase activity; P:tryptophan metabolic process; P:metabolic process	lipid metabolism.''exotics'' (steroids, squalene etc).sphingolipids
GRMZM2G027049	0.900348	0.0047738	2	23707010	23712793		WD repeat-containing protein	WD repeat-containing protein	Photosystem I reaction center	#N/A	#N/A
GRMZM5G839763	-0.777116	0.0205764	2	24254561	24257913		SKP1-interacting partner 15-like	SKP1-interacting partner 15-like	Ras-related protein RABA1d	#N/A	#N/A
GRMZM2G434557	-1.82545	0.000429069	2	24387827	24389072		conserved unknown protein	TPA: integral membrane protein	#N/A	F:DNA binding; F:ligand-activated sequence-specific DNA binding RNA polymerase II transcription factor activity; F:structural constituent of cell wall; C:nucleus; P:regulation of transcription, DNA-dependent; P:homoiothermy; F:ice binding; P:response to freezing	#N/A
GRMZM2G033379	0.729233	0.0297469	2	24657476	24663478		uncharacterized protein LOC101766599 isoform	conserved unknown protein	Chloride channel protein CLC	#N/A	#N/A
GRMZM2G108228	0.658265	0.0237965	2	24807434	24811848		tubby-like F-box protein 7	TPA: tubby-like protein	Shaggy-related protein kinase	#N/A	#N/A
GRMZM2G108207	-1.52794	0.0228961	2	24817371	24818971		peroxidase SPC4-like isoform	SPC4-like isoform X2	#N/A	F:tetracycline:hydrogen antiporter activity; P:tetracycline transport; C:membrane; C:integral to membrane; P:homoiothermy; P:response to antibiotic; F:ice binding; P:response to freezing; P:protein homooligomerization	#N/A
GRMZM2G108123	-4.27003	0.000429069	2	24873123	24875004		#N/A	#N/A	Probable protein S-acyltransferase	F:zinc ion binding	#N/A
GRMZM2G337792	999	0.000429069	2	25080116	25092179		uncharacterized protein LOC101761447 isoform	conserved unknown protein	#N/A	#N/A	#N/A
GRMZM2G138125	1.68733	0.00307486	2	26489684	26498990		repair protein ERCC-6-like	DNA excision repair protein ERCC-6-like	#N/A	#N/A	#N/A
GRMZM2G362413	2.82265	0.0237965	2	26875236	26876162		conserved unknown protein	conserved unknown protein	#N/A	C:intracellular; F:zinc ion binding	secondary metabolism.phenylpropanoids
GRMZM2G021694	0.757197	0.0161755	2	27000014	27001906		conserved unknown protein	conserved unknown protein	#N/A	#N/A	#N/A
GRMZM2G024196	-0.792703	0.006654	2	27121014	27125731		probable metal-nicotianamine transporter	metal-nicotianamine transporter YSL13	Vesicle-associated membrane protein	#N/A	#N/A
GRMZM2G433076	-1.19071	0.00116094	2	27370366	27374701		wall-associated receptor kinase	wall-associated receptor protein kinase family protein	#N/A	F:monooxygenase activity; F:iron ion binding; F:electron carrier activity; F:heme binding; P:oxidation-reduction process	#N/A
GRMZM2G035755	-3.10132	0.000429069	2	27500923	27502759		UDP-glycosyltransferase 73C6-like	UDP-glycosyltransferase 73C6-like	Protein ZINC INDUCED FACILITATOR	F:tetracycline:hydrogen antiporter activity; P:tetracycline transport; C:integral to membrane; P:response to antibiotic; P:transmembrane transport	#N/A
GRMZM5G831795	-1.61119	0.000429069	2	27806815	27818840		IAA-amino acid hydrolase ILR1-like	IAA-amino acid hydrolase	#N/A	C:nucleus; F:transcription regulator activity; P:regulation of transcription, DNA-dependent	#N/A
GRMZM2G079683	-1.00546	0.0211446	2	27954425	27955542		conserved unknown protein	conserved unknown protein	#N/A	P:metal ion transport; F:metal ion binding	#N/A
GRMZM2G118345	-1.08747	0.000429069	2	28048957	28052061		phenylalanine ammonia-lyase-like	phenylalanine ammonia-lyase-like	Transmembrane emp24 domain-containing protein	P:transport; C:integral to membrane	secondary metabolism.phenylpropanoids.lignin biosynthesis.PAL
GRMZM2G441347	2.8732	0.000429069	2	28117444	28120590		phenylalanine ammonia-lyase-like	phenylalanine ammonia-lyase-like	Pyrophosphate-energized vacuolar membrane proton	F:inorganic diphosphatase activity; F:hydrogen-translocating pyrophosphatase activity; P:proton transport; C:membrane	secondary metabolism.phenylpropanoids.lignin biosynthesis.PAL
GRMZM2G145045	1.40574	0.0283019	2	28195145	28198901		wall-associated receptor kinase	WAK family receptor-like	V heat shock protein	#N/A	#N/A
GRMZM2G145051	1.49208	0.0050423	2	28199811	28202949		wall-associated receptor kinase 5	TPA: putative WAK family receptor-like	#N/A	#N/A	#N/A
GRMZM2G702991	-2.05173	0.000429069	2	28644599	28645965		conserved unknown protein	conserved unknown protein	#N/A	F:polygalacturonase activity; P:carbohydrate metabolic process	#N/A
GRMZM5G845736	1.98422	0.000807585	2	28721776	28726055		conserved unknown protein	conserved unknown protein	#N/A	#N/A	#N/A
GRMZM5G882852	1.82156	0.0189915	2	28795330	28809662		conserved unknown protein	conserved unknown protein	Poly [ADP-ribose] polymerase 3	F:NAD+ ADP-ribosyltransferase activity; C:intracellular; C:nucleus; P:protein ADP-ribosylation	#N/A
GRMZM2G032602	-0.966576	0.00116094	2	28929570	28933965		resistance protein RPS2-like	Disease resistance protein RPS2	#N/A	#N/A	#N/A
GRMZM2G032694	0.968984	0.00881683	2	28936196	28940916		casein kinase I isoform delta	putative casein kinase family protein	Short-chain type dehydrogenase/reductase	#N/A	#N/A
GRMZM2G147256	-1.16328	0.00531165	2	29261514	29264814		L-allo-threonine aldolase	TPA: putative threonine aldolase	#N/A	#N/A	#N/A
GRMZM2G147268	-2.96945	0.000429069	2	29265970	29269850		L-allo-threonine aldolase	putative threonine aldolase family protein isoform	#N/A	F:polygalacturonase activity; P:carbohydrate metabolic process	#N/A
GRMZM2G048366	-2.74216	0.000429069	2	29521627	29524371		conserved unknown protein	conserved unknown protein	Glutathione S-transferase 2 (Fragment)	F:glutathione transferase activity; C:cytoplasm; P:metabolic process	#N/A
GRMZM2G048295	-1.34295	0.000807585	2	29542681	29544942		related protein Myb4-like	TPA: putative MYB DNA-binding domain superfamily protein	Bifunctional dihydroflavonol 4-reductase/flavanone 4	F:catalytic activity; F:3-beta-hydroxy-delta5-steroid dehydrogenase activity; P:steroid biosynthetic process; P:cellular metabolic process; F:coenzyme binding	#N/A
GRMZM2G177853	-1.07462	0.000429069	2	30129707	30132356		conserved unknown protein	conserved unknown protein	complex subunit ostc-A	#N/A	#N/A
GRMZM2G039988	2.96882	0.000429069	2	30173594	30174321		#N/A	conserved unknown protein	Respiratory burst oxidase homolog protein	F:peroxidase activity; F:iron ion binding; F:calcium ion binding; F:electron carrier activity; C:membrane; C:integral to membrane; F:oxidoreductase activity; F:flavin adenine dinucleotide binding; F:oxidoreductase activity, acting on NAD(P)H, oxygen as acceptor; P:oxidation-reduction process	#N/A
GRMZM2G052009	-1.9416	0.0138823	2	30300483	30301777		#N/A	conserved unknown protein	#N/A	#N/A	#N/A
GRMZM2G052078	0.714012	0.024925	2	30305180	30329537		CLIP-associating protein 1	CLIP-associated protein-like	#N/A	#N/A	#N/A
GRMZM2G111954	0.746945	0.0197797	2	30360496	30366496		oxidoreductase At1g06690, chloroplastic-like	aldo-keto reductase/ oxidoreductase	WAT1-related protein At3g53210	#N/A	#N/A
GRMZM2G111975	-4.57434	0.000429069	2	30398685	30399959		beta-galactosamide-alpha-2,3-sialyltransferase	beta-galactosamide-alpha-2,3-sialyltransferase	Beta-carotene 3-hydroxylase	F:iron ion binding; C:endoplasmic reticulum; P:fatty acid biosynthetic process; F:oxidoreductase activity; P:homoiothermy; F:ice binding; P:response to freezing; P:oxidation-reduction process	#N/A
GRMZM2G018756	2.55392	0.0213384	2	30548215	30552591		probable serine incorporator-like	protein/tumor differentially expressed	Cytochrome P450 71A6 (Fragment)	F:monooxygenase activity; F:iron ion binding; F:electron carrier activity; F:heme binding; P:oxidation-reduction process	#N/A
GRMZM2G082191	-1.59348	0.000429069	2	30586575	30591920		probable leucine-rich repeat receptor-like protein kinase	leucine-rich repeat receptor	#N/A	C:nucleus; F:transcription regulator activity; P:regulation of transcription, DNA-dependent	#N/A
GRMZM2G170101	-1.07904	0.00422057	2	30873245	30881967		adenine phosphoribosyltransferase 2-like	TPA: adenine phosphoribosyltransferase 2	3-hydroxyindolin-2-one	F:monooxygenase activity; F:iron ion binding; F:electron carrier activity; F:heme binding; P:oxidation-reduction process	nucleotide metabolism.salvage.phosphoribosyltransferases.aprt
GRMZM2G055957	1.66804	0.000429069	2	31042210	31046754		calmodulin-binding receptor-like cytoplasmic kinase 3-like isoform	putative protein kinase domain	Microtubule-associated protein 70	#N/A	#N/A
GRMZM5G823673	1.18408	0.0284657	2	31493704	31496927		#N/A	#N/A	Protein tumorous imaginal discs, mitochondrial	F:iron ion binding; P:protein folding; F:electron carrier activity; F:heat shock protein binding; F:unfolded protein binding	#N/A
GRMZM2G097573	-1.28318	0.000807585	2	31588273	31591621		conserved unknown protein	conserved unknown protein	#N/A	#N/A	#N/A
GRMZM2G158083	-0.727788	0.0126725	2	31824176	31830267		A shikimate/quinate hydroxycinnamoyltransferase	shikimate O-hydroxycinnamoyltransferase-like	Bet1-like protein At1g29060	#N/A	#N/A
GRMZM2G121264	-2.81552	0.000429069	2	31922468	31924690		putative cytochrome P450 superfamily protein	putative cytochrome P450 superfamily protein	Mannose-1-phosphate guanylyltransferase	P:biosynthetic process; F:transferase activity; F:nucleotidyltransferase activity	#N/A
GRMZM2G457697	-2.31129	0.000429069	2	32266967	32270914		enhancer of rudimentary homolog isoform	enhancer of rudimentary homolog isoform	Tetratricopeptide repeat protein 1	#N/A	PS.lightreaction.photosystem II.PSII polypeptide subunits
GRMZM2G134951	-2.13047	0.00150491	2	32839921	32850279		conserved unknown protein	FAM133-like isoform X1	Glucan endo-1,3-beta	#N/A	#N/A
GRMZM2G031398	-0.748696	0.00881683	2	33073313	33082037		conserved unknown protein	conserved unknown protein	#N/A	#N/A	#N/A
GRMZM2G112483	1.57009	0.0069164	2	33341528	33346323		transcription factor RF2a-like	putative bZIP transcription factor superfamily	#N/A	#N/A	#N/A
GRMZM2G051943	-4.32869	0.000429069	2	33534100	33535449		conserved unknown protein	#N/A	#N/A	#N/A	#N/A
GRMZM2G089596	-1.69732	0.000429069	2	33617082	33621775		HLH DNA-binding domain	HLH DNA-binding domain	WD repeat-containing protein	#N/A	#N/A
GRMZM2G364597	-1.49683	0.000807585	2	33724691	33728582		domain-containing protein At3g25440, chloroplastic	CRM domain-containing protein	Protein PHR1-LIKE 1	#N/A	#N/A
GRMZM2G062673	-3.57728	0.000429069	2	33730475	33731690		probable calcium-binding protein	probable calcium-binding protein	#N/A	#N/A	#N/A
GRMZM2G138770	3.07057	0.000429069	2	34473211	34475281		ATP-dependent zinc metalloprotease	Cell Division Protein AAA	#N/A	C:extracellular region	#N/A
GRMZM2G051984	1.39701	0.000429069	2	34537875	34541883		tyrosine-protein kinase 3	conserved unknown protein	SPX domain-containing protein	#N/A	#N/A
GRMZM2G364901	1.19291	0.000429069	2	34688185	34701280		protoporphyrinogen oxidase, chloroplastic/mitochondrial	IX oxidase (mitochondrial)2	Transcription factor ABA-INDUCIBLE	C:nucleus; F:transcription regulator activity; P:regulation of transcription, DNA-dependent	#N/A
GRMZM2G021560	-1.86267	0.000429069	2	35266819	35270344		protein FLOWERING LOCUS T-like	protein FLOWERING LOCUS T-like	repeat-containing protein At1g71490	#N/A	#N/A
GRMZM2G023204	-2.50041	0.000429069	2	35324875	35326785		serine/threonine-protein kinase	putative protein kinase superfamily	#N/A	#N/A	#N/A
AC193754.3_FG008	-1.09872	0.000807585	2	35880817	35882857		#N/A	#N/A	homolog subfamily B member	P:protein folding; F:heat shock protein binding; F:unfolded protein binding	#N/A
GRMZM2G102183	-9.04053	0.000429069	2	36317291	36319768		malate synthase, glyoxysomal-like	TPA: malate synthase, glyoxysomal	Disease resistance protein RPP13	P:defense response	gluconeogenese/ glyoxylate cycle.malate synthase
GRMZM2G130224	-0.930826	0.00585317	2	36450556	36453156		uncharacterized protein LOC100828448 isoform	conserved unknown protein	#N/A	#N/A	#N/A
GRMZM2G022413	1.21833	0.000429069	2	36927267	36929809		peptide methionine sulfoxide reductase	Peptide methionine sulfoxide reductase	IIA intron splicing facilitator	F:RNA binding	#N/A
GRMZM2G100263	2.66039	0.000429069	2	37046091	37048030		centromere protein X-like	centromere protein X-like	Auxin response factor 5	F:DNA binding; C:nucleus; P:regulation of transcription, DNA-dependent; P:response to hormone stimulus; P:regulation of transcription, DNA-dependent	#N/A
GRMZM2G135387	-2.7943	0.000429069	2	37191002	37193038		cytochrome P450 71A9-like	cytochrome P450 71A9-like	#N/A	#N/A	#N/A
GRMZM2G135396	-4.13228	0.00558275	2	37194211	37196658		surfeit locus protein 2	conserved unknown protein	Phenylalanine ammonia-lyase 1	F:catalytic activity; C:cytoplasm; P:L-phenylalanine catabolic process; P:biosynthetic process; F:ammonia-lyase activity	#N/A
GRMZM2G062488	0.616603	0.0360743	2	37443994	37447306		beta-1,4-mannosyl-glycoprotein 4-beta	beta-1,4-mannosyl-glycoprotein 4-beta	#N/A	#N/A	#N/A
GRMZM2G450445	-1.52445	0.00787105	2	37553207	37559085		NAC domain-containing protein 8	putative NAC domain transcription factor	#N/A	#N/A	#N/A
GRMZM2G139811	-4.03381	0.000429069	2	37859972	37864356		GRAM domain-containing protein	GRAM domain-containing protein	E3 ubiquitin-protein ligase	F:protein binding; F:zinc ion binding; P:regulation of transcription, DNA-dependent	#N/A
GRMZM2G447785	0.947207	0.00764661	2	38082456	38083867		Birk type bran trypsin inhibitor	Birk type bran trypsin inhibitor	serine/threonine-protein kinase	#N/A	#N/A
GRMZM2G121700	1.30603	0.000429069	2	38192409	38194128		conserved unknown protein	conserved unknown protein	receptor-like protein kinase	F:protein kinase activity; F:protein serine/threonine kinase activity; F:protein tyrosine kinase activity; F:ATP binding; P:protein phosphorylation	secondary metabolism.flavonoids.dihydroflavonols
GRMZM2G362368	-1.16597	0.00905195	2	38322571	38323377		uncharacterized protein LOC101779267 isoform	conserved unknown protein	#N/A	#N/A	#N/A
GRMZM2G151418	-1.57337	0.000429069	2	38986309	38989454		protein 2-like isoform	conserved unknown protein	#N/A	F:GTPase activity; F:protein binding; F:GTP binding; C:intracellular; P:intracellular protein transport; P:nucleocytoplasmic transport; P:signal transduction; P:small GTPase mediated signal transduction; P:protein transport	#N/A
GRMZM2G370507	-2.45177	0.0322685	2	39639313	39639879		conserved unknown protein	conserved unknown protein	LOB domain-containing protein	#N/A	#N/A
GRMZM2G119967	2.17672	0.00182419	2	39795581	39796210		conserved unknown protein	conserved unknown protein	#N/A	#N/A	#N/A
GRMZM2G119975	-0.809837	0.0069164	2	39801086	39802114		conserved unknown protein	#N/A	#N/A	#N/A	#N/A
GRMZM2G327295	-999	0.000429069	2	40009232	40009951		conserved unknown protein	conserved unknown protein	RING-H2 finger protein	#N/A	#N/A
GRMZM2G029356	1.62492	0.0106741	2	41009882	41019487		conserved unknown protein	conserved unknown protein	#N/A	#N/A	#N/A
GRMZM2G325131	-0.771772	0.00881683	2	41023742	41028945		Anthranilate synthase component II	TPA: putative anthranilate synthase component II	#N/A	#N/A	#N/A
GRMZM2G114619	-999	0.000429069	2	41497375	41500510		actin binding protein precursor	Formin-like protein 2	#N/A	#N/A	#N/A
GRMZM2G033093	1.84446	0.00307486	2	41732662	41736651		MADS-box transcription factor	MADS-box transcription factor	Abscisic acid 8'-hydroxylase	F:monooxygenase activity; F:vasopressin receptor activity; F:iron ion binding; P:G-protein coupled receptor signaling pathway; F:electron carrier activity; C:integral to membrane; F:heme binding	#N/A
GRMZM2G009892	-1.70672	0.0138823	2	41885687	41887591		NAC domain protein NAC5	NAC domain protein NAC5	Patatin-like protein 1	P:lipid metabolic process; P:metabolic process	#N/A
GRMZM2G065480	1.40292	0.000429069	2	42062647	42067235		conserved unknown protein	arsenical pump-driving ATPase	Formin-like protein 12	#N/A	#N/A
GRMZM2G009948	-1.33075	0.000429069	2	42234532	42255741		guanine nucleotide release factor	guanine nucleotide release factor	Kinesin-like protein 2	F:microtubule motor activity; F:ATP binding; P:microtubule-based movement; F:protein domain specific binding	#N/A
GRMZM2G446185	1.52354	0.0126725	2	42475463	42478214		#N/A	conserved unknown protein	Putative boron transporter 5	F:inorganic anion exchanger activity; P:anion transport; F:anion:anion antiporter activity; C:membrane; C:integral to membrane	#N/A
GRMZM2G065073	-1.94916	0.000429069	2	42784979	42792494		gamma-glutamyltranspeptidase 1-like	gamma-glutamyltranspeptidase 1-like	13S-lipoxygenase 3-1, chloroplastic	F:iron ion binding; F:protein binding; F:linoleate 13S-lipoxygenase activity; F:oxidoreductase activity, acting on single donors with incorporation of molecular oxygen, incorporation of two atoms of oxygen; F:metal ion binding; P:oxidation-reduction process	#N/A
GRMZM2G065157	-3.0202	0.0047738	2	42794939	42795548		#N/A	#N/A	Cinnamoyl-CoA reductase 1	F:catalytic activity; P:cellular metabolic process; F:coenzyme binding	#N/A
GRMZM2G071996	1.53884	0.000429069	2	43182531	43185690		protein disulfide-isomerase LQY1	conserved unknown protein	#N/A	#N/A	#N/A
GRMZM2G092107	2.45001	0.000429069	2	43339684	43346040		uncharacterized protein LOC101764259 isoform	conserved unknown protein	Probable inactive beta-glucosidase	F:hydrolase activity, hydrolyzing O-glycosyl compounds; P:carbohydrate metabolic process	#N/A
GRMZM2G442523	-1.1232	0.000807585	2	43370372	43375906		sugar transport protein 5	sugar transport protein 5	#N/A	F:protein binding	#N/A
GRMZM5G843141	-1.1818	0.0209546	2	43434581	43441085		sugar transport protein 5	sugar transport protein 5	Ubiquitin carboxyl-terminal hydrolase	F:ubiquitin thiolesterase activity; P:ubiquitin-dependent protein catabolic process	#N/A
GRMZM2G009125	0.896	0.0149125	2	43708018	43710470		UDP-glycosyltransferase 85A2-like	UDP-glycosyltransferase 85A2-like	#N/A	#N/A	#N/A
GRMZM2G145758	0.633261	0.0317477	2	44167695	44170031		histone H3.3-like	conserved unknown protein	60S ribosomal protein L4	#N/A	#N/A
GRMZM2G171254	-3.06993	0.000429069	2	44190671	44202611		conserved unknown protein	conserved unknown protein	60S ribosomal protein L7	F:structural constituent of ribosome; C:ribosome; P:translation; F:electron carrier activity; F:iron-sulfur cluster binding	#N/A
GRMZM2G167262	-1.41428	0.000429069	2	44298897	44304717		signal recognition particle 19	signal recognition particle 19	tRNA-specific adenosine deaminase	F:catalytic activity; F:zinc ion binding; F:hydrolase activity	#N/A
GRMZM2G046900	-2.11065	0.000429069	2	44330495	44336261		UPF0483 protein CG5412-like	conserved unknown protein	Ammonium transporter 2 member	P:transport; F:ammonium transmembrane transporter activity; C:membrane; P:transmembrane transport	TCA / org. transformation.other organic acid transformaitons.malic
GRMZM2G015844	-2.45573	0.000429069	2	44378672	44382847		uncharacterized membrane protein At3g27390	uncharacterized membrane protein At3g27390	#N/A	F:monooxygenase activity; F:iron ion binding; F:electron carrier activity; F:heme binding; P:oxidation-reduction process	#N/A
GRMZM2G015610	0.987892	0.000429069	2	44386602	44391746		protein phosphatase type 2C	probable protein phosphatase 2C 40	DeSI-like protein At4g17486	#N/A	#N/A
GRMZM2G104843	-1.9504	0.000429069	2	45192091	45196460		probable lipoxygenase 6-like	putative lipoxygenase 5-like	associated isoprenylated plant protein	P:metal ion transport; F:metal ion binding	#N/A
GRMZM2G028640	0.835363	0.0039426	2	45957406	45958283		of the cupin superfamily	of the cupin superfamily	#N/A	#N/A	#N/A
GRMZM2G028608	1.95079	0.00998513	2	45960408	45962292		like protein 33-like	like protein 33-like	#N/A	#N/A	#N/A
GRMZM2G017187	1.05304	0.000429069	2	47506596	47511461		auxin response factor 7-like	auxin response factor 6	domain-containing protein 1	F:GTPase activity; F:calcium ion binding; F:GTP binding; C:intracellular	#N/A
GRMZM2G053111	-1.93265	0.00116094	2	48145793	48148553		serine/threonine-protein kinase-like protein CCR4	protein kinase-like protein CCR4-like	(S)-beta-macrocarpene synthase	F:magnesium ion binding; P:metabolic process; F:lyase activity	#N/A
GRMZM2G047681	-1.0718	0.000429069	2	48401768	48403505		conserved unknown protein	conserved unknown protein	#N/A	#N/A	#N/A
GRMZM2G316840	-1.22741	0.014276	2	48822570	48824076		NAC domain-containing protein 29-like	putative NAC domain transcription factor	#N/A	#N/A	#N/A
GRMZM2G420280	-3.74176	0.00116094	2	50643434	50644940		DELLA protein DWARF8-like	DELLA protein DWARF8-like	#N/A	F:phosphopantetheine binding	#N/A
GRMZM2G159481	-1.57688	0.000429069	2	51162718	51164738		#N/A	conserved unknown protein	Disease resistance protein RPP13	F:nucleotide binding; F:ATP binding; P:apoptotic process; P:defense response; F:nucleoside-triphosphatase activity	#N/A
GRMZM2G131177	-4.74616	0.000429069	2	51230855	51233601		subtilisin-like protease-like	TPA: putative subtilase family protein	serine/threonine-protein kinase	F:protein kinase activity; F:protein serine/threonine kinase activity; F:protein binding; F:ATP binding; P:protein phosphorylation	#N/A
GRMZM2G131155	-1.02326	0.0136765	2	51238574	51240561		conserved unknown protein	conserved unknown protein	#N/A	#N/A	#N/A
GRMZM2G050861	1.06025	0.00277295	2	51442305	51446177		serine/threonine-protein kinase	serine/threonine-protein kinase	Alpha-soluble NSF attachment	C:endoplasmic reticulum; C:Golgi apparatus; P:intracellular protein transport	#N/A
GRMZM2G110332	-1.48146	0.00336514	2	51986311	51988447		#N/A	#N/A	#N/A	F:catalytic activity	#N/A
GRMZM2G157822	3.20897	0.0050423	2	52496425	52503174		HVA22-like protein f	conserved unknown protein	leucine zipper protein HOX2	F:DNA binding; F:sequence-specific DNA binding transcription factor activity; C:nucleus; P:regulation of transcription, DNA-dependent; F:transcription regulator activity; F:sequence-specific DNA binding	#N/A
GRMZM5G864735	-2.22435	0.0168152	2	54631459	54632153		histone H3.2-like	#N/A	Probable tyrosine-protein phosphatase	F:protein tyrosine phosphatase activity; P:dephosphorylation; F:phosphatase activity	#N/A
GRMZM2G168651	3.34497	0.000429069	2	54763049	54764823		#N/A	TPA: hydroxyproline rich glycoprotein1	Fasciclin-like arabinogalactan protein	#N/A	#N/A
GRMZM2G136364	1.74698	0.0397533	2	55687674	55688855		lipid binding protein precursor	lipid binding protein precursor	Ethylene-responsive transcription factor	F:DNA binding; F:sequence-specific DNA binding transcription factor activity; P:regulation of transcription, DNA-dependent; P:homoiothermy; F:ice binding; P:response to freezing	#N/A
GRMZM2G001653	1.45833	0.000429069	2	56107544	56109039		conserved unknown protein	conserved unknown protein	Bifunctional aspartokinase/homoserine dehydrogenase	P:cellular amino acid metabolic process	PS.lightreaction.photosystem I.PSI polypeptide subunits
GRMZM5G858609	-999	0.000429069	2	57107355	57109918		#N/A	conserved unknown protein	Formin-like protein 2	#N/A	#N/A
GRMZM2G073054	1.23931	0.000429069	2	58586006	58596234		alpha-glucan-branching enzyme	glucan-branching enzyme 2, chloroplastic/amyloplastic-like	#N/A	F:transferase activity, transferring glycosyl groups	major CHO metabolism.synthesis.starch.starch branching
GRMZM2G437912	-0.961477	0.00214829	2	59037242	59039178		dehydratase/prephenate dehydratase 6	dehydratase/prephenate dehydratase 6	homolog subfamily B member	#N/A	#N/A
GRMZM2G023946	1.75329	0.000429069	2	60070797	60079373		glucosaminide N-acetyltransferase-like	glucosaminide N-acetyltransferase-like isoform	E3 ubiquitin-protein ligase	F:protein binding; F:zinc ion binding	#N/A
GRMZM2G157269	-0.672531	0.0211446	2	60272198	60277574		acetyl-coenzyme A synthetase	ligase ACS, chloroplastic/glyoxysomal	#N/A	#N/A	#N/A
GRMZM2G154223	-2.2741	0.000429069	2	60506762	60507776		#N/A	#N/A	Probable WRKY transcription factor	F:sequence-specific DNA binding transcription factor activity; F:sequence-specific DNA binding; P:regulation of transcription, DNA-dependent	#N/A
GRMZM2G093826	-1.06683	0.00974968	2	61852363	61857318		potassium transporter 1-like	conserved unknown protein	sequence-specific DNA-binding protein	F:sequence-specific DNA binding transcription factor activity; P:regulation of transcription, DNA-dependent; F:sequence-specific DNA binding	#N/A
GRMZM2G032430	1.58294	0.000429069	2	62409660	62411338		#N/A	leucine-rich repeat extensin-like protein 1	#N/A	#N/A	#N/A
GRMZM2G136624	0.850694	0.0396224	2	62723401	62785784		conserved unknown protein	conserved unknown protein	#N/A	#N/A	#N/A
GRMZM2G087059	-2.32439	0.000807585	2	63371309	63373695		ethylene-responsive transcription factor ERF110	EREBP transcription factor superfamily	Isoflavone 7-O-glucosyltransferase	P:metabolic process; F:transferase activity, transferring hexosyl groups	#N/A
GRMZM2G145407	-2.26486	0.0421885	2	64695949	64698408		putative tify domain/CCT motif transcription factor family protein	putative tify domain/CCT motif transcription factor family protein	#N/A	F:zinc ion binding; F:oxidoreductase activity; P:oxidation-reduction process	#N/A
GRMZM2G108255	0.764059	0.0311981	2	68582791	68600792		#N/A	#N/A	kelch-repeat protein At1g30090	#N/A	#N/A
GRMZM2G155281	1.99018	0.000429069	2	69177262	69180246		mouse DNA EBV homolog1	conserved unknown protein	#N/A	#N/A	#N/A
GRMZM2G179106	-0.753738	0.0106741	2	69910296	69914524		conserved unknown protein	conserved unknown protein	UDP-glucose 6-dehydrogenase	#N/A	#N/A
GRMZM2G027219	0.63729	0.0286632	2	74086503	74089290		violaxanthin de-epoxidase, chloroplastic	violaxanthin de-epoxidase, chloroplastic	riboside 5'-monophosphate phosphoribohydrolase	#N/A	#N/A
GRMZM2G178321	-1.07015	0.0050423	2	76199287	76200261		#N/A	conserved unknown protein	DnaJ homolog subfamily C member	F:heat shock protein binding	#N/A
GRMZM2G010765	-1.05786	0.000429069	2	77778397	77782907		MATE efflux family protein	MATE efflux family protein	MATE efflux family protein	P:drug transmembrane transport; F:drug transmembrane transporter activity; F:antiporter activity; C:membrane; P:transmembrane transport	#N/A
GRMZM2G157027	-0.764843	0.0163835	2	78496008	78501564		inactive purple acid phosphatase	inactive purple acid phosphatase	Probable potassium transporter 16	#N/A	#N/A
GRMZM2G064168	3.44808	0.000429069	2	79570446	79575961		conserved unknown protein	conserved unknown protein	#N/A	#N/A	#N/A
GRMZM2G167630	-999	0.000429069	2	84094602	84103684		#N/A	conserved unknown protein	L-type lectin-domain containing receptor kinase S	#N/A	#N/A
GRMZM2G012942	-0.825283	0.00558275	2	85460932	85487713		probable protein transport Sec1a	Probable protein transport Sec1a	Myb family transcription factor APL	#N/A	#N/A
GRMZM2G010494	-1.76051	0.011362	2	86650927	86654660		conserved unknown protein	conserved unknown protein	#N/A	F:cysteine-type endopeptidase activity; P:proteolysis	PS.calvin cyle.transketolase
GRMZM2G127457	-1.01327	0.0047738	2	87077245	87078309		#N/A	conserved unknown protein	Phosphoenolpyruvate/phosphate translocator 1, chloroplastic	F:transporter activity; P:transport; C:membrane; C:integral to membrane; P:transmembrane transport	#N/A
GRMZM5G806387	-1.1177	0.000429069	2	88612926	88613792		CASP-like protein 6	CASP-like protein 6	Phosphoenolpyruvate carboxylase kinase 1	F:protein kinase activity; F:protein serine/threonine kinase activity; F:ATP binding; P:protein phosphorylation	#N/A
GRMZM2G450273	-1.35607	0.000429069	2	88775216	88775962		factor 1-like protein	factor 1-like protein	#N/A	C:nucleus; F:transcription regulator activity; P:regulation of transcription, DNA-dependent	#N/A
GRMZM2G352281	-3.819	0.000429069	2	92153331	92156877		U-box domain-containing protein 33	putative protein kinase superfamily	Bowman-Birk type trypsin	F:serine-type endopeptidase inhibitor activity; C:extracellular region	#N/A
GRMZM5G834532	-0.817186	0.0331685	2	95647053	95648425		#N/A	#N/A	CHY zinc finger domain	#N/A	#N/A
GRMZM5G852703	-1.4204	0.00365788	2	96811245	96812271		#N/A	#N/A	#N/A	#N/A	#N/A
AC195596.3_FG005	-1.97601	0.0209546	2	98072541	98073915		#N/A	#N/A	#N/A	F:protein binding	#N/A
GRMZM2G045473	-3.15303	0.000429069	2	98751586	98753456		inorganic phosphate transporter 1	inorganic phosphate transporter 1	Acetyl-CoA acetyltransferase, cytosolic	F:catalytic activity; P:metabolic process; F:transferase activity, transferring acyl groups other than amino-acyl groups	#N/A
GRMZM2G170208	-1.78946	0.000429069	2	99175456	99177363		inorganic phosphate transporter 1-13-like	inorganic phosphate transporter 1-13-like	Ent-cassadiene C2-hydroxylase	F:monooxygenase activity; F:iron ion binding; F:electron carrier activity; F:heme binding; P:oxidation-reduction process	#N/A
GRMZM2G152079	0.718214	0.0252842	2	99379026	99379590		conserved unknown protein	conserved unknown protein	pore calcium channel protein 1	#N/A	#N/A
GRMZM2G072383	1.7763	0.000429069	2	100831987	100832752		#N/A	#N/A	#N/A	#N/A	#N/A
GRMZM2G089574	1.85561	0.000429069	2	100902331	100905291		#N/A	conserved unknown protein	Zinc finger CCCH domain	#N/A	#N/A
GRMZM2G097802	1.22079	0.00116094	2	101839930	101845445		amino acid transporter 1	amino acid transporter 1	Vesicle-associated protein 1	F:structural molecule activity	#N/A
GRMZM2G160408	-1.51245	0.024925	2	102023514	102024342		#N/A	#N/A	Aspartic proteinase oryzasin-1	F:aspartic-type endopeptidase activity; C:lysosome; P:proteolysis; P:lipid metabolic process; P:sphingolipid metabolic process	#N/A
GRMZM2G134264	1.31998	0.000429069	2	102136619	102139245		#N/A	conserved unknown protein	kDa kinesin-related protein	F:microtubule motor activity; F:ATP binding; P:microtubule-based movement	#N/A
GRMZM2G056500	1.44917	0.000429069	2	102750320	102752520		#N/A	conserved unknown protein	Pollen-specific protein SF3	F:zinc ion binding	#N/A
GRMZM2G334336	-2.30856	0.000429069	2	103680544	103682621		3-acetate beta-glucosyltransferase	3-acetate beta-glucosyltransferase	#N/A	#N/A	#N/A
GRMZM2G172695	-5.15948	0.000429069	2	104173789	104176088		conserved unknown protein	conserved unknown protein	#N/A	C:cell wall; F:pectinesterase activity; P:cell wall modification	#N/A
GRMZM2G113844	1.26121	0.0336856	2	105163218	105185077		containing monooxygenase 1-like	containing monooxygenase 1-like	E3 ubiquitin-protein ligase	F:protein binding; F:zinc ion binding	#N/A
GRMZM2G045809	-2.08131	0.000429069	2	106286426	106287698		1 member 17 precursor	1 member 17 precursor	#N/A	F:catalytic activity; F:3-beta-hydroxy-delta5-steroid dehydrogenase activity; P:steroid biosynthetic process; P:metabolic process; F:oxidoreductase activity; P:cellular metabolic process; F:coenzyme binding	#N/A
GRMZM2G167658	1.75885	0.0115782	2	109104215	109109170		transporter B family member	transporter B family member	#N/A	#N/A	#N/A
GRMZM2G167613	-1.71274	0.000429069	2	109114583	109116143		#N/A	cinnamyl alcohol dehydrogenase 6	#N/A	F:6-phosphofructokinase activity; C:6-phosphofructokinase complex; P:glycolysis	secondary metabolism.phenylpropanoids.lignin biosynthesis.CAD
GRMZM2G072388	2.32596	0.000429069	2	109876613	109877935		glyoxylate/hydroxypyruvate reductase HPR3-like	conserved unknown protein	Putative UDP-rhamnose:rhamnosyltransferase 1	P:metabolic process; F:transferase activity, transferring hexosyl groups	amino acid metabolism.degradation.serine-glycine-cysteine group.glycine
GRMZM2G167008	2.19218	0.0326412	2	111479202	111481092		#N/A	#N/A	#N/A	F:protein binding; F:zinc ion binding	#N/A
GRMZM2G060067	-3.80376	0.00150491	2	111557735	111570416		chain base biosynthesis protein 1a	conserved unknown protein	ASPARTIC PROTEASE IN GUARD	F:aspartic-type endopeptidase activity; P:proteolysis	lipid metabolism.''exotics'' (steroids, squalene etc).sphingolipids
GRMZM2G172605	2.82151	0.000807585	2	111973070	111974948		#N/A	conserved unknown protein	#N/A	#N/A	#N/A
GRMZM2G168382	2.15242	0.000429069	2	112398399	112400701		#N/A	putative cytochrome P450 superfamily protein	Phosphatidylinositol 4-phosphate 5-kinase	F:DNA binding; F:ligand-activated sequence-specific DNA binding RNA polymerase II transcription factor activity; C:nucleus; P:regulation of transcription, DNA-dependent	#N/A
GRMZM2G076394	-0.808457	0.00926552	2	113315172	113318726		CAS1 domain-containing protein 1	CAS1 domain-containing protein 1	#N/A	#N/A	#N/A
AC191283.3_FG004	0.850323	0.0237965	2	114763713	114769341		#N/A	#N/A	RNA polymerase sigma factor	#N/A	#N/A
GRMZM2G165597	0.836844	0.0050423	2	114779403	114789418		LRR receptor-like serine/threonine-protein kinase At1g06840	serine/threonine-protein kinase	Pyruvate kinase, cytosolic isozyme	#N/A	#N/A
GRMZM2G106092	-1.12774	0.00214829	2	115476897	115478523		#N/A	conserved unknown protein	Zinc finger CCCH domain	F:nucleic acid binding; F:protein binding; F:zinc ion binding	#N/A
GRMZM2G034389	1.47962	0.000807585	2	118510310	118512280		probable peptide/nitrate transporter At1g27040	TPA: peptide transporter PTR2	#N/A	F:serine-type endopeptidase activity; C:integral to membrane	#N/A
GRMZM2G164074	-2.45612	0.000429069	2	123595684	123597852		uncharacterized protein LOC100381980 precursor	putative cytochrome P450 superfamily protein	containing stress-associated protein	F:zinc ion binding	#N/A
GRMZM2G096663	0.97539	0.00246608	2	125264757	125266080		conserved unknown protein	conserved unknown protein	4-coumarate--CoA ligase	#N/A	#N/A
GRMZM2G301355	-2.36762	0.000429069	2	127824055	127827013		serine/threonine-protein kinase-like protein CCR4	putative CRINKLY4-like receptor protein kinase family protein	Aspartic proteinase nepenthesin-2	#N/A	#N/A
GRMZM2G082434	-1.11537	0.00611827	2	128181235	128183488		amino acid permease 3-like	amino acid permease 3-like	#N/A	P:homoiothermy; F:ice binding; P:response to freezing	#N/A
GRMZM2G143397	-999	0.000429069	2	129698221	129698803		glycine-rich protein precursor	conserved unknown protein	#N/A	#N/A	#N/A
GRMZM2G020704	-1.75168	0.000429069	2	129941662	129958348		conserved unknown protein	conserved unknown protein	Probable galactinol--sucrose galactosyltransferase	#N/A	#N/A
GRMZM2G118800	-1.51297	0.000429069	2	130291274	130295558		aldehyde dehydrogenase family 3	aldehyde dehydrogenase, dimeric NADP	#N/A	C:nucleus; F:transcription regulator activity; P:regulation of transcription, DNA-dependent	fermentation.aldehyde dehydrogenase
GRMZM2G128268	-1.30512	0.000429069	2	130522632	130525928		aspartic proteinase Asp1-like	aspartic proteinase Asp1-like	Isoflavone 7-O-glucosyltransferase	P:metabolic process; F:transferase activity, transferring hexosyl groups	#N/A
GRMZM2G109527	-1.39171	0.00182419	2	133149320	133151044		QUALITY PROTEIN: ABC transporter G family member 25	ATPase, coupled to transmembrane	#N/A	F:serine-type endopeptidase activity; C:intracellular; F:zinc ion binding; C:integral to membrane	#N/A
GRMZM2G109547	-0.889624	0.0230787	2	133152744	133154441		QUALITY PROTEIN: ABC transporter G family member 25	QUALITY PROTEIN: ABC transporter G family member 25	Signal peptide peptidase-like	#N/A	#N/A
GRMZM2G111143	-1.4368	0.000429069	2	133839419	133842192		glucan endo-1,3-beta	O-glycosyl hydrolase family 17	dehydroquinate dehydratase/shikimate dehydrogenase, chloroplastic	F:3-dehydroquinate dehydratase activity	#N/A
GRMZM2G115451	-1.09451	0.0279386	2	135722103	135725916		alkaline/neutral invertase CINV2	alkaline/neutral invertase CINV2	#N/A	F:catalytic activity; F:3-beta-hydroxy-delta5-steroid dehydrogenase activity; F:transporter activity; P:steroid biosynthetic process; P:transport; P:metabolic process; C:membrane; F:oxidoreductase activity; P:cellular metabolic process; F:coenzyme binding; P:transmembrane transport	major CHO metabolism.degradation.sucrose.invertases.neutral
GRMZM2G133716	-1.01163	0.047751	2	136109347	136115296		conserved unknown protein	conserved unknown protein	#N/A	#N/A	#N/A
GRMZM2G307553	-0.693738	0.043071	2	138048158	138049883		#N/A	#N/A	Phenylalanine/tyrosine ammonia-lyase	#N/A	#N/A
GRMZM2G099502	-1.33738	0.0267869	2	139516745	139518995		#N/A	conserved unknown protein	#N/A	F:calcium ion binding	#N/A
GRMZM2G066213	2.69129	0.00182419	2	139643864	139645573		conserved unknown protein	conserved unknown protein	#N/A	F:monooxygenase activity; F:iron ion binding; F:electron carrier activity; F:heme binding; P:oxidation-reduction process	#N/A
GRMZM2G460465	2.81559	0.0267869	2	140655966	140656798		uncharacterized protein LOC100275455 precursor	uncharacterized protein LOC100275455 precursor	#N/A	#N/A	#N/A
GRMZM2G122038	1.03019	0.00811726	2	141161021	141165527		conserved unknown protein	putative coatomer beta subunit family	ELMO domain-containing protein	C:cytoskeleton; P:phagocytosis	#N/A
GRMZM2G013767	1.05722	0.0297469	2	141175969	141179875		uncharacterized protein LOC101766045 isoform	kinase superfamily protein, partial	#N/A	#N/A	#N/A
GRMZM2G032478	-1.86897	0.000429069	2	141422784	141423878		plant-specific domain TIGR01568	conserved unknown protein	Protein NRT1/ PTR FAMILY	F:transporter activity; P:oligopeptide transport; C:membrane; P:transmembrane transport	#N/A
GRMZM2G352310	-1.9532	0.0039426	2	142018952	142020108		#N/A	conserved unknown protein	#N/A	#N/A	#N/A
GRMZM2G113033	0.980329	0.00740213	2	142794870	142796060		carboxylase small chain, chloroplastic precursor	ribulose bisphosphate carboxylase small	Poly [ADP-ribose] polymerase 1	#N/A	#N/A
GRMZM2G168829	2.78219	0.000429069	2	142864155	142865649		#N/A	putative ubiquitin family protein	#N/A	#N/A	#N/A
GRMZM2G136039	-3.04927	0.00246608	2	143404963	143428771		lectin-domain containing receptor kinase	Lectin-domain containing receptor kinase	Anthocyanidin 3-O-glucoside 5-O-glucosyltransferase	P:metabolic process; F:transferase activity, transferring hexosyl groups	#N/A
GRMZM2G356178	-1.05321	0.00449862	2	144074876	144076571		#N/A	conserved unknown protein	Lysine histidine transporter-like	P:amino acid transport; C:membrane	#N/A
GRMZM2G127418	-5.85257	0.000429069	2	144192737	144194495		#N/A	DIMBOA-Glc O-methyltransferase	#N/A	#N/A	#N/A
GRMZM2G035599	-1.90549	0.00150491	2	144880256	144881689		ribose-5-phosphate isomerase	ribose-5-phosphate isomerase	#N/A	#N/A	OPP.non-reductive PP.ribose 5-phosphate isomerase
GRMZM2G145651	-1.763	0.000429069	2	144982954	144985696		conserved unknown protein	conserved unknown protein	#N/A	C:integral to membrane	#N/A
GRMZM2G115658	1.43126	0.000429069	2	148656906	148660952		FACILITATOR-LIKE 1-like isoform X5	carbohydrate transporter/ sugar porter/ transporter	#N/A	#N/A	#N/A
GRMZM2G039969	1.11586	0.0311981	2	148913123	148914380		conserved unknown protein	conserved unknown protein	Ent-kaurene synthase-like	F:magnesium ion binding; P:metabolic process; F:lyase activity	#N/A
GRMZM5G890976	-2.46447	0.00834321	2	149201270	149203064		#N/A	conserved unknown protein	Serine/threonine-protein kinase	F:protein kinase activity; F:protein serine/threonine kinase activity; F:ATP binding; P:protein phosphorylation	#N/A
GRMZM5G816552	-1.32546	0.00246608	2	149203613	149204868		#N/A	conserved unknown protein	#N/A	#N/A	#N/A
GRMZM2G079127	-1.00871	0.000429069	2	149512955	149515630		protein TRANSPARENT TESTA 12	putative MATE efflux family protein	#N/A	#N/A	#N/A
GRMZM2G079236	-0.710864	0.0140734	2	149517189	149524053		long chain acyl-CoA synthetase	long chain acyl-CoA synthetase	Putative alcohol dehydrogenase D	#N/A	#N/A
GRMZM2G018436	-1.01117	0.00422057	2	150029399	150030906		domain-containing protein 77	domain-containing protein 77	#N/A	#N/A	#N/A
GRMZM2G015080	1.17501	0.00336514	2	150143386	150147208		#N/A	conserved unknown protein	#N/A	F:hydrolase activity, hydrolyzing O-glycosyl compounds; P:carbohydrate metabolic process	#N/A
GRMZM2G094589	-0.874232	0.00787105	2	150834302	150835528		conserved unknown protein	conserved unknown protein	Probable small nuclear ribonucleoprotein	#N/A	#N/A
GRMZM2G353024	-1.21678	0.00150491	2	151569231	151571445		root phototropism protein 2-like	root phototropism protein 2-like	#N/A	#N/A	#N/A
GRMZM5G849471	2.44916	0.000429069	2	153013052	153015180		1-associated receptor kinase	TPA: putative protein kinase superfamily protein	component response regulator-like	F:phosphorelay response regulator activity; P:phosphorelay signal transduction system; P:regulation of transcription, DNA-dependent	#N/A
GRMZM5G846506	1.36957	0.0180146	2	153095609	153097560		#N/A	TPA: putative MYB DNA-binding domain superfamily protein	mismatch repair protein MLH1	F:ATP binding; P:mismatch repair; F:mismatched DNA binding	#N/A
GRMZM2G180697	-1.99414	0.0374229	2	153954613	153955335		uncharacterized protein LOC100278336 precursor	uncharacterized protein LOC100278336 precursor	#N/A	#N/A	#N/A
GRMZM2G353091	1.42087	0.00764661	2	156781448	156785134		protein ligase RF298-like	protein ligase RF298-like	#N/A	#N/A	#N/A
GRMZM2G166245	0.966873	0.0328045	2	157236114	157238655		protein LOC101782481 isoform X1	conserved unknown protein	Fe(2+) transport protein	#N/A	#N/A
GRMZM2G180876	2.18866	0.0155241	2	157303942	157305478		protein OBERON 3-like	CONSTANS interacting protein 6	#N/A	#N/A	#N/A
GRMZM5G831712	0.97982	0.00787105	2	157461493	157494360		conserved unknown protein	poly(ADP-ribose) polymerase	transporter 2.1, chloroplastic	#N/A	#N/A
GRMZM2G107956	-0.96687	0.00277295	2	157579631	157581268		alpha-1,2-galactosyltransferase	alpha-1,2-galactosyltransferase gmh3	Probable calcium-transporting ATPase	#N/A	#N/A
GRMZM2G400005	-3.22966	0.000429069	2	161011158	161012563		molecular chaperone regulator 6-like	molecular chaperone regulator 6-like	High affinity sulfate transporter	F:transporter activity; P:transport; F:secondary active sulfate transmembrane transporter activity; P:sulfate transport; C:membrane; C:integral to membrane; P:transmembrane transport	#N/A
GRMZM2G051367	1.87897	0.000429069	2	161045369	161050327		dolichyl-diphosphooligosaccharide--protein glycosyltransferase 48	dolichyl-diphosphooligosaccharide--protein glycosyltransferase 48	#N/A	#N/A	#N/A
GRMZM2G018241	1.24384	0.00449862	2	161123949	161130108		cellulose synthase A catalytic	cellulose synthase A catalytic	hexakisphosphate and diphosphoinositol-pentakisphosphate kinase 1	F:acid phosphatase activity	cell wall.cellulose synthesis.cellulose synthase
GRMZM2G103452	-4.00175	0.00531165	2	162492699	162498616		repair and recombination protein RAD54	conserved unknown protein	#N/A	#N/A	#N/A
GRMZM2G087955	-1.44979	0.000429069	2	163825727	163827600		DNA-binding domain superfamily protein	DNA-binding domain superfamily protein	Alpha,alpha-trehalose-phosphate synthase	F:nucleotide binding; F:catalytic activity; F:aminoacyl-tRNA ligase activity; F:ATP binding; C:cytoplasm; P:trehalose biosynthetic process; P:translation; P:tRNA aminoacylation for protein translation; P:metabolic process	#N/A
GRMZM2G088014	-3.0683	0.000429069	2	163827873	163844533		#N/A	conserved unknown protein	#N/A	#N/A	#N/A
GRMZM2G017334	-1.05915	0.00449862	2	164327766	164331873		conserved unknown protein	conserved unknown protein	Bifunctional epoxide hydrolase 2	F:catalytic activity	#N/A
AC210204.3_FG002	-1.0655	0.000429069	2	164667084	164668830		#N/A	#N/A	Outer membrane lipoprotein Blc	F:transporter activity; F:binding; P:transport; F:lipid binding	#N/A
GRMZM2G703231	-0.767475	0.0462893	2	164722165	164724580		#N/A	conserved unknown protein	#N/A	#N/A	#N/A
GRMZM2G027166	-0.98729	0.00116094	2	164987052	164989537		uncharacterized protein LOC101763446 isoform	#N/A	Cysteine-rich receptor-like protein kinase	#N/A	#N/A
GRMZM2G095576	-1.41504	0.0168152	2	165213486	165217598		specific adenosine deaminase, chloroplastic-like	cytidine/deoxycytidylate deaminase family	#N/A	F:hydrolase activity, hydrolyzing O-glycosyl compounds; P:carbohydrate metabolic process	#N/A
GRMZM2G466578	-1.86353	0.000429069	2	165830604	165833223		repeat-containing protein At1g71490	repeat-containing protein At1g71490	Benzyl alcohol O-benzoyltransferase	F:transferase activity, transferring acyl groups other than amino-acyl groups	TCA / org. transformation.other organic acid transformaitons.malic
GRMZM2G466543	-1.71386	0.000429069	2	165872055	165874345		arogenate dehydratase 3, chloroplastic-like	arogenate dehydratase 3, chloroplastic-like	#N/A	#N/A	amino acid metabolism.synthesis.aromatic aa.phenylalanine.arogenate dehydratase / prephenate dehydratase
GRMZM2G018813	-1.44295	0.000429069	2	166556192	166557479		thiol protease SEN102 precursor	thiol protease SEN102 precursor	#N/A	#N/A	#N/A
GRMZM2G087728	-1.66796	0.000429069	2	166611612	166613123		thiol protease SEN102 precursor	thiol protease SEN102 precursor	Probable protein phosphatase 2C	F:catalytic activity; F:protein serine/threonine phosphatase activity; F:transporter activity; P:protein dephosphorylation; P:transport; C:protein serine/threonine phosphatase complex; C:membrane; P:transmembrane transport	#N/A
GRMZM2G042677	-2.85984	0.0310182	2	166761064	166762590		conserved unknown protein	conserved unknown protein	Protein STRUBBELIG-RECEPTOR FAMILY	F:protein kinase activity; F:protein serine/threonine kinase activity; F:protein binding; F:ATP binding; P:protein phosphorylation	lipid metabolism.''exotics'' (steroids, squalene etc)
GRMZM2G044472	-2.53462	0.000429069	2	167010095	167012712		acyltransferase-like 1-like	conserved unknown protein	#N/A	#N/A	lipid metabolism.''exotics'' (steroids, squalene etc)
GRMZM2G045706	-2.96488	0.000429069	2	167205348	167206978		thiol protease SEN102 precursor	thiol protease SEN102 precursor	Glycerol-3-phosphate acyltransferase	P:G-protein coupled receptor signaling pathway; P:metabolic process; F:transferase activity, transferring acyl groups; C:integral to membrane	#N/A
GRMZM2G352855	-2.46691	0.000429069	2	167237698	167240094		acyltransferase-like 1-like	conserved unknown protein	Reticuline oxidase-like protein	F:catalytic activity; F:oxidoreductase activity; F:flavin adenine dinucleotide binding	lipid metabolism.''exotics'' (steroids, squalene etc)
GRMZM5G872070	1.72417	0.00214829	2	167362185	167363675		conserved unknown protein	conserved unknown protein	Lipoxygenase 2.1, chloroplastic	F:iron ion binding; F:linoleate 13S-lipoxygenase activity; F:oxidoreductase activity, acting on single donors with incorporation of molecular oxygen, incorporation of two atoms of oxygen; F:metal ion binding; P:oxidation-reduction process	#N/A
GRMZM2G504906	1.51929	0.000429069	2	167977404	167982718		tetratricopeptide repeat protein 27	Tetratricopeptide repeat protein 27	Polygalacturonate 4-alpha-galacturonosyltransferase	F:transferase activity, transferring glycosyl groups	#N/A
GRMZM2G504910	1.16318	0.00365788	2	168004227	168015880		tetratricopeptide repeat protein 27	conserved unknown protein	#N/A	P:dicarboxylic acid transport; C:membrane; F:sodium:dicarboxylate symporter activity	#N/A
GRMZM2G548817	-999	0.000429069	2	168351044	168354991		uncharacterized protein LOC100276716 precursor	conserved unknown protein	#N/A	#N/A	#N/A
GRMZM2G340408	1.75789	0.000429069	2	168892129	168898774		conserved unknown protein	conserved unknown protein	Scarecrow-like protein 6	#N/A	#N/A
GRMZM2G105922	1.03256	0.000429069	2	168924005	168939023		non-lysosomal glucosylceramidase-like	non-lysosomal glucosylceramidase-like	#N/A	F:serine-type endopeptidase activity; P:proteolysis	#N/A
GRMZM2G016066	0.958299	0.00150491	2	169557300	169558384		Photosystem I reaction center	Photosystem I reaction center	#N/A	#N/A	#N/A
GRMZM2G028353	1.96774	0.000429069	2	169757703	169763555		cellulose synthase A catalytic	cellulose synthase A catalytic	#N/A	#N/A	cell wall.cellulose synthesis.cellulose synthase
GRMZM2G008216	-1.27884	0.000429069	2	170224643	170227184		specific adenosine deaminase, chloroplastic-like	cytidine/deoxycytidylate deaminase family	#N/A	F:acetylglucosaminyltransferase activity; C:membrane	nucleotide metabolism.degradation
GRMZM2G074687	-0.685914	0.0241634	2	170263507	170267458		#N/A	conserved unknown protein	#N/A	#N/A	#N/A
GRMZM2G029486	-0.601929	0.0434992	2	171224088	171227788		ras-related protein RABA2a-like	ras-related protein RABA2a-like	26S protease regulatory subunit 7	#N/A	#N/A
GRMZM2G047404	-1.01343	0.00116094	2	173282473	173286392		triose phosphate/phosphate translocator, non-green plastid,chloroplast	triose phosphate/phosphate translocator, non-green plastid,chloroplast	#N/A	#N/A	#N/A
GRMZM2G106213	-1.03409	0.000429069	2	173380463	173391388		glucose-1-phosphate adenylyltransferase small subunit	ADP-glucose pyrophosphorylase small	#N/A	#N/A	major CHO metabolism.synthesis.starch.AGPase
GRMZM2G033694	0.81472	0.0313838	2	173776071	173793383		H3 lysine-36 and H4	TPA: putative histone-lysine N-methyltransferase family protein	Probable protein phosphatase 2C	#N/A	#N/A
GRMZM2G177349	-1.33633	0.024724	2	175369112	175370504		conserved unknown protein	conserved unknown protein	#N/A	F:hydrolase activity	secondary metabolism.phenylpropanoids
GRMZM2G082487	-2.7637	0.000429069	2	175540391	175541806		conserved unknown protein	putative protein phosphatase 2C	Inter-alpha-trypsin inhibitor heavy	F:protein binding; F:zinc ion binding	#N/A
GRMZM2G373554	-5.90691	0.000429069	2	176916644	176917590		#N/A	#N/A	#N/A	#N/A	#N/A
GRMZM2G163426	2.08757	0.0199616	2	177438266	177441414		ASC1-like protein 1	ASC1-like protein 1	Pentatricopeptide repeat-containing protein	#N/A	lipid metabolism.''exotics'' (steroids, squalene etc).sphingolipids
GRMZM2G340933	-1.44885	0.000429069	2	177728031	177729784		conserved unknown protein	putative DUF231 domain containing family	Calcineurin B-like protein	F:calcium ion binding	#N/A
GRMZM2G110412	-2.08719	0.000429069	2	177777043	177779362		protein kinase At5g49770-like	repeat receptor-like protein kinase At5g49770-like isoform X1	F-box/kelch-repeat protein	F:protein binding	#N/A
GRMZM5G869299	-0.883413	0.00585317	2	177872300	177874932		#N/A	conserved unknown protein	#N/A	#N/A	#N/A
GRMZM2G527891	-1.28854	0.000429069	2	177946632	177953415		probable alpha,alpha-trehalose	probable alpha,alpha-trehalose	Dynein light chain 2, cytoplasmic	F:microtubule motor activity; C:microtubule associated complex; P:microtubule-based process	#N/A
GRMZM2G006565	-3.03669	0.000429069	2	178079686	178081285		UDP-glycosyltransferase 90A1-like	UDP-glycosyltransferase 90A1-like	#N/A	F:peroxidase activity; P:response to oxidative stress; F:heme binding; P:oxidation-reduction process	#N/A
GRMZM2G002915	-1.15625	0.006654	2	178132929	178135195		and leucine zipper domain	and leucine zipper domain	Pathogenesis-related protein PRB1	C:extracellular region	#N/A
GRMZM2G419606	0.727825	0.021934	2	178220379	178221180		conserved unknown protein	conserved unknown protein	#N/A	#N/A	#N/A
GRMZM2G125775	-2.45941	0.000429069	2	178362193	178363370		zinc finger AN1 domain-containing	conserved unknown protein	Peptidyl-prolyl cis-trans	F:peptidyl-prolyl cis-trans isomerase activity; P:protein folding	#N/A
GRMZM2G009136	-0.674446	0.0209546	2	178875050	178880178		conserved unknown protein	conserved unknown protein	Isoflavone 7-O-glucosyltransferase	#N/A	#N/A
GRMZM2G356103	-2.29403	0.0499295	2	179082303	179082804		centromere protein V-like	conserved unknown protein	#N/A	P:metabolic process; F:transferase activity, transferring hexosyl groups	#N/A
GRMZM2G114681	-0.585367	0.0459517	2	179437332	179440053		ZIM motif family protein	TPA: putative tify domain/CCT motif transcription	Probable ethanolamine kinase A	#N/A	#N/A
GRMZM2G176129	1.19475	0.0168152	2	180163166	180166298		conserved unknown protein	conserved unknown protein	copper-transporting ATPase HMA5	F:catalytic activity; F:copper-exporting ATPase activity; F:cation channel activity; F:ATP binding; P:ATP biosynthetic process; P:cation transport; P:metabolic process; F:mercury ion transmembrane transporter activity; F:ATPase activity, coupled to transmembrane movement of ions, phosphorylative mechanism; P:mercury ion transport; C:membrane; C:integral to membrane; F:hydrolase activity, acting o…	#N/A
GRMZM2G088819	-1.14199	0.000429069	2	181843009	181843906		conserved unknown protein	conserved unknown protein	#N/A	#N/A	#N/A
GRMZM2G341405	4.10861	0.000429069	2	182509326	182524109		DNA-directed RNA polymerase	conserved unknown protein	Benzyl alcohol O-benzoyltransferase	F:nucleoside transmembrane transporter activity; P:transport; C:membrane; F:transferase activity, transferring acyl groups other than amino-acyl groups	#N/A
GRMZM5G816517	-1.12469	0.0211446	2	182656833	182657196		#N/A	conserved unknown protein	#N/A	P:metabolic process; F:oxidoreductase activity, acting on a sulfur group of donors, disulfide as acceptor; F:transferase activity; P:sulfate reduction; P:homoiothermy; P:cell redox homeostasis; F:ice binding; P:response to freezing; P:oxidation-reduction process	#N/A
GRMZM2G037574	3.13592	0.0252842	2	183184646	183185418		zinc finger protein 2	zinc finger protein 2	Nuclear transcription factor Y	F:DNA binding; C:intracellular; P:homoiothermy; F:sequence-specific DNA binding; F:ice binding; P:response to freezing	#N/A
GRMZM2G057852	-2.2157	0.000429069	2	183197098	183198186		conserved unknown protein	conserved unknown protein	#N/A	#N/A	#N/A
GRMZM2G057779	-1.29377	0.000807585	2	183198558	183200448		3-galactosyltransferase 6-like	#N/A	membrane protein 11-5	#N/A	#N/A
GRMZM2G148333	-1.46674	0.000429069	2	183560395	183562709		ethylene-responsive transcription factor 1-like	EREBP transcription factor superfamily	Serine/threonine-protein kinase	F:protein kinase activity; F:protein serine/threonine kinase activity; F:ATP binding; P:protein phosphorylation	#N/A
GRMZM2G100372	1.46469	0.0039426	2	183926413	183927687		#N/A	conserved unknown protein	Cellulose synthase A catalytic	F:protein binding; F:zinc ion binding; C:membrane; F:cellulose synthase (UDP-forming) activity; P:cellulose biosynthetic process	#N/A
GRMZM2G005954	-0.753187	0.013501	2	183999666	184002069		putative tify domain/CCT motif transcription factor family protein	TPA: putative tify domain/CCT motif transcription	Organic cation/carnitine transporter	#N/A	#N/A
GRMZM2G117412	0.938685	0.00531165	2	184011819	184014232		a-b binding protein 7	a-b binding protein 7	Serine/threonine-protein kinase	#N/A	#N/A
GRMZM2G143029	-1.25376	0.000429069	2	184051558	184054360		complex protein exo70-like	complex protein exo70-like	Inter-alpha-trypsin inhibitor heavy	F:protein binding; F:zinc ion binding	#N/A
GRMZM2G130440	-1.01684	0.0209546	2	184127550	184138715		aldehyde dehydrogenase family 7 member	Aldehyde dehydrogenase family 7	Salt stress-induced protein	#N/A	fermentation.aldehyde dehydrogenase
GRMZM2G125482	-0.798721	0.0194043	2	184258074	184260458		flavonoid 3'-monooxygenase-like	cytochrome P450 71A1-like	Uncharacterized protein At2g27730, mitochondrial	#N/A	#N/A
GRMZM2G176486	1.75557	0.0185881	2	185232688	185234896		conserved unknown protein	conserved unknown protein	#N/A	#N/A	#N/A
GRMZM2G065665	1.03202	0.00639032	2	185292653	185305292		2-like isoform 1	2-like isoform 1	#N/A	#N/A	#N/A
GRMZM2G366130	1.23746	0.006654	2	185855730	185856935		homeobox-leucine zipper protein HAT14	TPA: putative homeobox DNA	Clathrin heavy chain 2	F:binding; F:protein binding; P:intracellular protein transport; P:vesicle-mediated transport	#N/A
GRMZM2G001973	0.692389	0.0448767	2	186117817	186121701		#N/A	conserved unknown protein	Protochlorophyllide reductase B, chloroplastic	#N/A	#N/A
GRMZM2G002043	999	0.000429069	2	186124993	186130811		containing protein At1g10910, chloroplastic	conserved unknown protein	#N/A	#N/A	#N/A
GRMZM2G002131	-2.55056	0.000429069	2	186183203	186187268		transcription factor B-1-like	heat shock factor protein	Alpha-amylase/trypsin inhibitor	#N/A	#N/A
GRMZM2G123764	0.988783	0.0370986	2	186851125	186853333		patatin group A-3	conserved unknown protein	serine/threonine-protein kinase	#N/A	#N/A
GRMZM2G414528	-1.1048	0.000429069	2	187124850	187129143		anhydrase 2, chloroplastic-like	carbonic anhydrase, chloroplastic-like	complex subunit 7 homolog	F:carbohydrate binding	TCA / org. transformation.carbonic anhydrases
GRMZM2G076017	1.39216	0.0150991	2	187368014	187375623		uncharacterized protein At4g01150, chloroplastic	uncharacterized protein At4g01150, chloroplastic	Tetraketide alpha-pyrone reductase	F:catalytic activity; F:3-beta-hydroxy-delta5-steroid dehydrogenase activity; P:steroid biosynthetic process; P:metabolic process; F:oxidoreductase activity; P:cellular metabolic process; F:coenzyme binding	#N/A
GRMZM2G389379	2.15975	0.00905195	2	187622799	187624040		protein dimerisation region containing	HD homeobox protein At4g24660	#N/A	C:plasma membrane; P:ATP synthesis coupled proton transport; C:proton-transporting ATP synthase complex, catalytic core F(1); F:proton-transporting ATP synthase activity, rotational mechanism	#N/A
GRMZM2G087507	-0.716287	0.024553	2	187627333	187631028		dependent codeinone reductase 2	#N/A	Ethylene-responsive transcription factor	#N/A	#N/A
GRMZM2G015753	-2.62964	0.000429069	2	187785088	187787133		protein ligase ATL6-like	protein ligase ATL6-like	#N/A	#N/A	#N/A
GRMZM2G040933	0.97978	0.00307486	2	188050947	188055957		2-oxoglutarate/malate translocator	conserved unknown protein	#N/A	#N/A	#N/A
GRMZM2G153445	-999	0.000429069	2	188104603	188105175		#N/A	#N/A	#N/A	#N/A	#N/A
GRMZM2G018004	-1.7649	0.000429069	2	188885084	188885691		#N/A	#N/A	#N/A	P:protein folding; F:heat shock protein binding; F:unfolded protein binding	#N/A
GRMZM2G018070	-1.45675	0.000429069	2	188899851	188900979		protein ligase ATL15-like	putative RING zinc finger domain superfamily protein	#N/A	#N/A	#N/A
GRMZM2G048008	1.77926	0.000429069	2	188977127	188981960		probable galacturonosyltransferase 4-like	probable galacturonosyltransferase 4-like	#N/A	#N/A	#N/A
GRMZM2G022162	3.13081	0.00277295	2	189204686	189208176		nuclear transcription factor Y	conserved unknown protein	#N/A	F:calcium ion binding	#N/A
GRMZM2G329047	1.33529	0.000429069	2	189225427	189226150		photosystem I reaction center	photosystem I reaction center	Histone-lysine N-methyltransferase	F:protein binding; F:zinc ion binding; P:intracellular signal transduction	PS.lightreaction.photosystem I.PSI polypeptide subunits
GRMZM2G080466	1.20197	0.0384227	2	189499627	189501644		stolen tip protein TUB8	conserved unknown protein	#N/A	#N/A	#N/A
GRMZM2G134334	-1.54825	0.000429069	2	189571461	189572675		#N/A	stress-responsive zinc-finger protein	Cyclic nucleotide-gated ion	#N/A	#N/A
GRMZM2G159926	-0.789773	0.00834321	2	190083637	190087587		conserved unknown protein	conserved unknown protein	cell-derived factor 2-like protein	#N/A	#N/A
GRMZM2G365374	-1.02168	0.000807585	2	190158112	190161171		heat shock 70 kDa	Heat shock 70 kDa	Adiponectin receptor protein 1	C:integral to membrane	#N/A
GRMZM2G058095	1.17701	0.00214829	2	190414779	190419336		3-hydroxy-3-methylglutaryl-coenzyme A reductase 3-like	3-hydroxy-3-methylglutaryl	Protein ROOT HAIR DEFECTIVE 3	#N/A	secondary metabolism.isoprenoids.mevalonate pathway.HMG-CoA reductase
GRMZM2G150319	1.57921	0.000429069	2	191000058	191004274		uncharacterized protein At1g04910-like	uncharacterized protein At1g04910-like	#N/A	#N/A	#N/A
GRMZM2G318220	-1.12265	0.0399209	2	191770876	191772561		conserved unknown protein	putative RING zinc finger domain superfamily protein	#N/A	P:allantoin catabolic process; F:allantoinase activity; F:zinc ion binding; F:hydrolase activity	#N/A
GRMZM2G176352	-1.4433	0.0223294	2	191916838	191917851		#N/A	conserved unknown protein	DNA replication licensing factor	F:nucleotide binding; F:DNA binding; F:ATP binding; C:nucleus; P:DNA replication; P:DNA replication initiation; F:nucleoside-triphosphatase activity	#N/A
GRMZM2G158775	2.55985	0.000429069	2	193202929	193205682		serine/threonine-protein kinase	serine/threonine-protein kinase	Zinc finger protein ZAT5	C:intracellular; F:zinc ion binding; P:homoiothermy; F:ice binding; P:response to freezing	#N/A
GRMZM2G171548	1.24238	0.00881683	2	193729846	193735029		UDP-glycosyltransferase 74F2-like	UDP-glycosyltransferase 74F2-like	#N/A	F:triglyceride lipase activity; F:ATP binding; P:lipid metabolic process; P:transport; C:integral to membrane; P:homoiothermy; F:ATPase activity, coupled to transmembrane movement of substances; F:ice binding; P:response to freezing; P:transmembrane transport	#N/A
GRMZM2G022032	-1.02072	0.000429069	2	193829791	193833616		ankyrin repeat-containing protein	repeat-containing protein At5g02620-like	#N/A	F:metalloendopeptidase activity; F:transporter activity; P:proteolysis; P:transport; C:membrane; P:homoiothermy; F:ice binding; P:response to freezing	#N/A
GRMZM2G170253	-1.68545	0.000429069	2	193842346	193843862		#N/A	conserved unknown protein	Inorganic phosphate transporter 2	#N/A	#N/A
GRMZM2G079109	-0.900773	0.00365788	2	194036491	194041722		abhydrolase domain-containing protein 4	abhydrolase domain-containing protein	#N/A	#N/A	#N/A
GRMZM2G037685	-2.5412	0.000429069	2	194117699	194119050		#N/A	conserved unknown protein	#N/A	#N/A	#N/A
GRMZM2G034471	1.31296	0.000807585	2	195035852	195038235		cytochrome P450 78A3-like	TPA: putative cytochrome P450 superfamily protein	#N/A	#N/A	#N/A
GRMZM2G073882	-1.98422	0.00116094	2	195527268	195531101		subtilisin-like protease SDD1	subtilisin-like protease SDD1	#N/A	#N/A	#N/A
GRMZM2G379577	-1.2848	0.000429069	2	195660499	195664959		polygalacturonate 4-alpha-galacturonosyltransferase	polygalacturonate 4-alpha-galacturonosyltransferase	#N/A	C:exocyst; P:exocytosis	#N/A
GRMZM2G379563	-4.08653	0.00116094	2	195666253	195668303		senescence-inducible chloroplast stay	senescence-inducible chloroplast stay	Probable WRKY transcription factor	F:sequence-specific DNA binding transcription factor activity; F:sequence-specific DNA binding; P:regulation of transcription, DNA-dependent	#N/A
GRMZM2G050305	1.03023	0.00881683	2	196293688	196295310		conserved unknown protein	conserved unknown protein	Coatomer subunit beta'-1	#N/A	#N/A
GRMZM2G108912	2.49086	0.000429069	2	196533726	196540574		phospholipase D delta-like	phospholipase D delta-like	#N/A	F:peroxidase activity; P:response to oxidative stress; F:heme binding; P:oxidation-reduction process	lipid metabolism.lipid degradation.lysophospholipases
GRMZM2G158629	-0.584066	0.0427233	2	196898559	196907124		CoA hydratase 2, peroxisomal	CoA hydratase 2, peroxisomal	#N/A	#N/A	#N/A
GRMZM2G117865	-1.43334	0.019194	2	197597591	197599338		protein kinase B120-like isoform	protein kinase B120-like isoform	LOB domain-containing protein	#N/A	#N/A
GRMZM2G315902	1.70067	0.000429069	2	197661751	197681820		DNA mismatch repair protein MLH3-like isoform X2	DNA mismatch repair protein MLH3-like isoform X2	#N/A	F:oxidoreductase activity; F:transition metal ion binding; P:oxidation-reduction process	#N/A
GRMZM2G409224	1.33497	0.00150491	2	198096983	198115319		conserved unknown protein	putative trithorax-like family protein	domain-containing protein 1	P:homoiothermy; F:ice binding; P:response to freezing	#N/A
GRMZM2G153369	-0.882086	0.00246608	2	198390865	198392192		conserved unknown protein	conserved unknown protein	#N/A	#N/A	#N/A
GRMZM2G153523	-1.83939	0.000429069	2	198393739	198395904		ASPARTIC PROTEASE IN GUARD	conserved unknown protein	#N/A	#N/A	#N/A
GRMZM2G153575	-1.90359	0.000429069	2	198399758	198404962		#N/A	conserved unknown protein	Probable ribose-5-phosphate isomerase	F:ribose-5-phosphate isomerase activity; P:pentose-phosphate shunt, non-oxidative branch	#N/A
GRMZM2G114322	0.720748	0.0308379	2	199173275	199175668		expansin-like A3-like	expansin-like A3-like	#N/A	#N/A	#N/A
GRMZM2G173186	1.09113	0.0195925	2	199653144	199679775		mismatch repair protein MSH4	conserved unknown protein	Soluble starch synthase 2	P:metabolic process; F:starch synthase activity; P:biosynthetic process; P:glucan biosynthetic process; F:oxidoreductase activity; P:oxidation-reduction process	#N/A
AC190788.2_FG005	1.03278	0.0140734	2	199691122	199692632		#N/A	#N/A	#N/A	F:catalytic activity; F:glucosylceramidase activity; F:sugar:hydrogen symporter activity; P:sphingolipid metabolic process; P:phosphoenolpyruvate-dependent sugar phosphotransferase system; C:integral to membrane	#N/A
GRMZM2G024622	-999	0.000429069	2	200284064	200301275		C-terminal domain phosphatase-like	conserved unknown protein	#N/A	#N/A	#N/A
GRMZM2G457003	1.03304	0.0122388	2	202153609	202159455		filament-like plant protein 3-like	putative DUF869 domain containing family protein	#N/A	F:ATP binding; P:mismatch repair; F:mismatched DNA binding	#N/A
GRMZM2G479045	-2.14785	0.0382594	2	203154459	203155261		conserved unknown protein	conserved unknown protein	Isoaspartyl peptidase/L-asparaginase	F:hydrolase activity	#N/A
GRMZM2G026672	-1.09736	0.0122388	2	203511298	203513461		#N/A	conserved unknown protein	GDSL esterase/lipase At5g45910	P:lipid metabolic process; F:hydrolase activity, acting on ester bonds	#N/A
GRMZM2G125850	-1.44256	0.00926552	2	203632993	203636165		6-phosphate/phosphate translocator	6-phosphate/phosphate translocator	of chloroplast 132, chloroplastic	F:GTP binding	#N/A
GRMZM2G175927	-6.86624	0.00214829	2	203944177	203945774		aspartic proteinase nepenthesin-1	#N/A	#N/A	F:nucleic acid binding; F:endonuclease activity; P:DNA catabolic process; F:hydrolase activity, acting on ester bonds	#N/A
GRMZM2G365282	-1.3333	0.000429069	2	204007168	204010508		cysteine-rich receptor-like	receptor-like protein kinase	Pentatricopeptide repeat-containing protein	F:aspartic-type endopeptidase activity; P:proteolysis; P:homoiothermy; F:ice binding; P:response to freezing	#N/A
GRMZM2G140231	-3.01769	0.000429069	2	204116815	204119629		receptor-like protein kinase	receptor-like protein kinase	Xyloglucan endotransglucosylase/hydrolase protein	F:hydrolase activity, hydrolyzing O-glycosyl compounds; C:cell wall; P:carbohydrate metabolic process; P:cellular glucan metabolic process; F:xyloglucan:xyloglucosyl transferase activity; C:apoplast	#N/A
GRMZM5G846916	-1.52385	0.0153262	2	204166609	204167551		glucan endo-1,3-beta	O-glycosyl hydrolase family 17	NAC domain-containing protein 8	F:DNA binding; P:regulation of transcription, DNA-dependent	#N/A
GRMZM5G803981	-0.934904	0.0122388	2	204170468	204173732		conserved unknown protein	conserved unknown protein	oxidation complex subunit alpha	#N/A	#N/A
GRMZM5G804323	0.73916	0.0150991	2	204174722	204176131		enhancer protein 3-1, chloroplastic	Oxygen-evolving enhancer protein 3-1	Probable calcium-binding protein CML30	#N/A	#N/A
GRMZM5G864498	-1.68689	0.00365788	2	204239584	204244628		formin-like protein 11-like	conserved unknown protein	Sn1-specific diacylglycerol lipase	F:carboxylesterase activity; F:triglyceride lipase activity; P:lipid metabolic process; P:lipid catabolic process	#N/A
GRMZM2G063238	-1.45093	0.014714	2	204430326	204434040		dnaJ protein homolog ANJ1-like	TPA: putative dnaJ chaperone family	transcription factor B-2a	F:sequence-specific DNA binding transcription factor activity; C:nucleus; P:regulation of transcription, DNA-dependent; F:sequence-specific DNA binding	#N/A
GRMZM2G448715	2.59823	0.0047738	2	205059739	205063183		associated membrane protein 1	putative secretory carrier-associated membrane protein 1-like isoform X2	Nucleobase-ascorbate transporter 11	#N/A	#N/A
GRMZM2G073197	-1.5179	0.0446943	2	205638603	205642269		conserved unknown protein	conserved unknown protein	Probable amino acid permease 7	#N/A	#N/A
GRMZM2G099425	-0.808091	0.0488203	2	205927100	205930764		calcium-dependent protein kinase	calcium-dependent protein kinase	#N/A	#N/A	#N/A
GRMZM2G099239	0.927441	0.0396224	2	205957773	205959227		#N/A	TPA: DNA binding protein	BTB/POZ domain-containing	#N/A	#N/A
GRMZM2G060161	-1.79979	0.00246608	2	206080861	206081925		#N/A	conserved unknown protein	#N/A	#N/A	#N/A
GRMZM2G060114	-0.81366	0.00422057	2	206122084	206124689		conserved unknown protein	putative mitochondrial transcription termination factor	lectin-domain containing receptor kinase	#N/A	#N/A
GRMZM2G060011	1.20861	0.00926552	2	206127227	206130402		binding protein 1-like	binding protein 1-like	#N/A	P:glycerol ether metabolic process; F:electron carrier activity; F:protein disulfide oxidoreductase activity; P:cell redox homeostasis	#N/A
GRMZM2G032154	-999	0.000429069	2	206497976	206498764		conserved unknown protein	conserved unknown protein	synthase alpha chain protein	#N/A	#N/A
GRMZM2G099167	1.56729	0.000429069	2	206628369	206632051		tubulin alpha-1 chain	Tubulin alpha-3 chain	N-acetyltransferase HLS1-like	#N/A	#N/A
GRMZM2G038519	0.823309	0.024553	2	206948291	206955094		a-b binding protein	A/B binding protein	Pentatricopeptide repeat-containing protein	#N/A	#N/A
GRMZM2G039622	-0.729329	0.0184075	2	207047442	207050847		bet1-like protein At4g14600-like	bet1-like protein At4g14600-like	fructose-6-phosphate aminotransferase	#N/A	#N/A
GRMZM2G121458	-0.9737	0.00150491	2	207147283	207161080		MFS-type transporter C19orf28	conserved unknown protein	Probable glutathione S-transferase	#N/A	#N/A
AC194970.5_FG001	0.779117	0.0187717	2	207236994	207238335		#N/A	#N/A	Clustered mitochondria protein homolog	#N/A	#N/A
GRMZM2G022242	0.817077	0.0412431	2	207384990	207386776		anthocyanidin 3-O-glucosyltransferase-like	anthocyanidin 3-O-glucosyltransferase	#N/A	#N/A	#N/A
GRMZM2G022266	2.32074	0.000429069	2	207400495	207402206		transferase, transferring glycosyl groups	PROTEIN: UDP-glycosyltransferase 91C1-like	#N/A	#N/A	#N/A
GRMZM2G403800	-1.73353	0.000429069	2	208119425	208120531		conserved unknown protein	conserved unknown protein	dehydratase/prephenate dehydratase 6	F:prephenate dehydratase activity; P:L-phenylalanine biosynthetic process	#N/A
GRMZM2G003937	-0.815786	0.024553	2	208205738	208206806		#N/A	proline-rich family protein	#N/A	#N/A	#N/A
GRMZM2G090493	-0.888782	0.0234318	2	208538325	208540184		box domain-containing protein 4-like	TPA: putative ARM repeat-containing protein containing	#N/A	#N/A	#N/A
GRMZM5G824534	0.845985	0.006654	2	208845444	208851248		QUALITY PROTEIN: UPF0553 protein	LOW QUALITY PROTEIN: UPF0553 protein	Ribosomal protein L11 methyltransferase	#N/A	#N/A
GRMZM2G378106	-4.7071	0.000429069	2	209110459	209113041		indole-3-acetic acid amido synthetase	indole-3-acetic acid amido synthetase	#N/A	#N/A	#N/A
GRMZM2G079082	7.1055	0.00974968	2	209124510	209128692		like protein 1-like isoform	resistance RPP13-like protein 1	Cellulose synthase A catalytic	C:membrane; F:cellulose synthase (UDP-forming) activity; P:cellulose biosynthetic process	#N/A
GRMZM2G703354	999	0.000429069	2	209470408	209472160		40S ribosomal protein S3a-like	conserved unknown protein	#N/A	#N/A	#N/A
AC233952.1_FG008	2.58448	0.00182419	2	209477954	209479103		#N/A	#N/A	Auxin-binding protein 1	F:receptor activity; C:endoplasmic reticulum lumen	#N/A
GRMZM2G102138	-999	0.000429069	2	209542651	209543472		#N/A	#N/A	#N/A	#N/A	#N/A
GRMZM2G340048	1.19955	0.000807585	2	209997296	210001632		cysteine-rich receptor-like	receptor-like protein kinase	#N/A	C:membrane	#N/A
GRMZM2G042981	1.04585	0.00422057	2	210036287	210060115		putative membrane-bound O-acyltransferase C24H6.01c	putative membrane-bound O-acyltransferase C24H6.01c	Anthranilate synthase alpha subunit	P:biosynthetic process; F:oxo-acid-lyase activity	mitochondrial electron transport / ATP synthesis.cytochrome c oxidase
GRMZM2G564586	-1.90687	0.00926552	2	210372997	210376308		conserved unknown protein	conserved unknown protein	#N/A	#N/A	#N/A
GRMZM2G180947	-2.93637	0.00116094	2	210388035	210389391		nuclear transcription factor Y subunit B	conserved unknown protein	allergen Pru ar 1	P:defense response; P:response to biotic stimulus	#N/A
GRMZM2G043579	-1.43607	0.014276	2	210619916	210624121		LOW QUALITY PROTEIN: probable esterase At1g33990	conserved unknown protein	Glucan endo-1,3-beta	F:hydrolase activity, hydrolyzing O-glycosyl compounds; P:carbohydrate metabolic process	#N/A
GRMZM2G040618	0.626178	0.0415647	2	210782446	210788632		conserved unknown protein	conserved unknown protein	#N/A	#N/A	#N/A
GRMZM2G040349	-1.27529	0.000429069	2	210788761	210793166		nuclear transcription factor Y	nuclear transcription factor Y	Shikimate kinase 1, chloroplastic	F:nucleotide binding; F:shikimate kinase activity; F:ATP binding; F:nucleoside-triphosphatase activity	#N/A
GRMZM5G873635	1.50324	0.00740213	2	210864910	210867473		#N/A	conserved unknown protein	#N/A	#N/A	#N/A
GRMZM2G096106	1.02786	0.0232605	2	210962661	210970118		exportin-T-like isoform	exportin-T-like, partial	#N/A	F:electron carrier activity; F:metal ion binding	#N/A
GRMZM2G358381	1.42774	0.000429069	2	211156944	211171195		pentatricopeptide repeat-containing protein	repeat domain containing protein	3-bisphosphoglycerate-independent phosphoglycerate	F:catalytic activity; F:phosphoglycerate mutase activity; C:cytoplasm; P:glucose catabolic process; P:metabolic process; F:manganese ion binding; F:metal ion binding	#N/A
GRMZM2G101769	1.42713	0.000429069	2	211210656	211213272		protein TIFY 10B-like	protein TIFY 10B-like	#N/A	#N/A	#N/A
GRMZM2G403162	1.61443	0.0069164	2	211233576	211236661		#N/A	conserved unknown protein	#N/A	#N/A	#N/A
GRMZM2G031143	1.34854	0.000429069	2	211660731	211663359		conserved unknown protein	conserved unknown protein	#N/A	#N/A	#N/A
GRMZM2G336975	3.125	0.000429069	2	211665906	211669212		uncharacterized protein LOC100383431 precursor	uncharacterized protein LOC100383431 precursor	#N/A	#N/A	#N/A
GRMZM2G056467	-2.62842	0.000429069	2	211722306	211723643		#N/A	TPA: calmodulin binding protein	E3 ubiquitin-protein ligase	F:protein binding; F:zinc ion binding	#N/A
GRMZM2G162798	-1.04517	0.000429069	2	212517056	212527477		conserved unknown protein	conserved unknown protein	#N/A	F:cysteine-type endopeptidase activity; P:proteolysis	#N/A
GRMZM2G044175	-2.26115	0.000429069	2	212544630	212548072		monooxygenase 1-like	monooxygenase 1-like	#N/A	F:nucleotide binding; F:ATP binding; P:apoptotic process; P:defense response; F:nucleoside-triphosphatase activity	lipid metabolism.''exotics'' (steroids, squalene etc).sphingolipids
GRMZM2G044198	-1.98621	0.000807585	2	212548464	212551982		uncharacterized protein LOC101765489 isoform	conserved unknown protein	Calcium-dependent protein kinase	F:protein kinase activity; F:protein serine/threonine kinase activity; F:phosphorylase kinase activity; F:calcium ion binding; F:calmodulin binding; F:ATP binding; C:phosphorylase kinase complex; P:glycogen biosynthetic process; P:protein phosphorylation	#N/A
GRMZM2G141510	-0.822716	0.0050423	2	212802941	212807187		xylulose kinase-like isoform	TPA: xylulose kinase, partial	#N/A	#N/A	#N/A
GRMZM2G323082	999	0.000429069	2	213159438	213159996		uncharacterized protein LOC101755349 isoform	uncharacterized protein LOC101755349 isoform	Digalactosyldiacylglycerol synthase 1, chloroplastic	#N/A	#N/A
GRMZM2G075002	-1.03469	0.000807585	2	213164778	213169415		CBL-interacting serine/threonine-protein kinase	CBL-interacting protein kinase	Ninja-family protein 5	#N/A	#N/A
GRMZM2G075122	0.916037	0.0436278	2	213174175	213175760		conserved unknown protein	conserved unknown protein	#N/A	#N/A	#N/A
GRMZM2G075148	-2.59894	0.00740213	2	213177836	213185654		hydrophobic protein LTI6A-like	hydrophobic protein LTI6A-like	#N/A	F:DNA binding; F:ligand-activated sequence-specific DNA binding RNA polymerase II transcription factor activity; C:nucleus; P:regulation of transcription, DNA-dependent	#N/A
GRMZM2G092877	-2.4309	0.000429069	2	213341767	213343903		#N/A	conserved unknown protein	Somatic embryogenesis receptor kinase	F:protein binding	#N/A
GRMZM2G119675	-0.600807	0.0322685	2	213386025	213389632		uncharacterized protein LOC101767414 isoform	uncharacterized protein LOC101767414 isoform X1	Ras-related protein RABA2b	#N/A	#N/A
GRMZM2G123212	-3.64052	0.000429069	2	213580219	213581001		ubiquitin-protein ligase CIP8	ubiquitin-protein ligase CIP8	#N/A	F:ATP binding; P:carbohydrate metabolic process; F:phosphotransferase activity, alcohol group as acceptor	#N/A
GRMZM2G123322	1.96013	0.0292014	2	213598901	213599695		#N/A	conserved unknown protein	Protein STRUBBELIG-RECEPTOR FAMILY	F:protein kinase activity; F:protein serine/threonine kinase activity; F:protein binding; F:ATP binding; P:protein phosphorylation; F:phosphopantetheine binding	#N/A
GRMZM5G819438	1.86202	0.000429069	2	214580252	214583762		nudC domain-containing protein 2	nudC domain-containing protein 2	Copper transport protein CCH	P:metal ion transport; F:metal ion binding	#N/A
GRMZM2G071076	-0.994721	0.0124685	2	214612540	214616077		conserved unknown protein	conserved unknown protein	#N/A	#N/A	#N/A
GRMZM2G327686	2.31805	0.000429069	2	214666725	214668914		uncharacterized protein 114 precursor	uncharacterized protein 114 precursor	#N/A	#N/A	#N/A
GRMZM2G159041	-0.681706	0.0182176	2	214927576	214930424		TRAF-type zinc finger domain-containing protein 1	XIAP associated factor-1	[Pyruvate dehydrogenase (acetyl-transferring)] kinase, mitochondrial	#N/A	#N/A
GRMZM2G166994	-0.679895	0.0350235	2	214952050	214956750		uncharacterized protein LOC101762108 isoform	uncharacterized protein LOC101762108 isoform	Exocyst complex component EXO70A1	#N/A	#N/A
GRMZM2G440459	-1.02681	0.0163835	2	215089244	215092725		rhythmically expressed gene 2	rhythmically expressed gene 2	#N/A	#N/A	#N/A
GRMZM2G075387	-1.72741	0.00277295	2	215260132	215261767		cis-zeatin O-glucosyltransferase	cis-zeatin O-glucosyltransferase	b reductase NOL, chloroplastic	P:metabolic process; F:2,3-dihydro-2,3-dihydroxybenzoate dehydrogenase activity; P:enterobactin biosynthetic process; F:oxidoreductase activity; P:oxidation-reduction process	#N/A
GRMZM2G137713	4.18097	0.000429069	2	215293272	215299775		conserved unknown protein	START domain-containing protein	Protein BUD31 homolog 3	C:nucleus	#N/A
GRMZM2G137707	-1.79623	0.000429069	2	215339013	215346651		N-acetylglucosamine--dolichyl-phosphate	N-acetylglucosamine--dolichyl-phosphate	#N/A	F:hydrolase activity, hydrolyzing O-glycosyl compounds; P:carbohydrate metabolic process	#N/A
GRMZM2G070563	-1.44672	0.000429069	2	215629821	215632213		uncharacterized transporter YBR287W-like	carrier-like protein PINX	Protein trichome birefringence-like 19	F:GTP binding; C:cytoplasm	#N/A
GRMZM5G873277	-1.21892	0.000429069	2	215644197	215648676		serine/threonine-protein kinase	serine/threonine-protein kinase	AP-2 complex subunit sigma	F:protein binding; P:transport; F:protein transporter activity; P:protein transport	#N/A
GRMZM2G312434	1.28709	0.000429069	2	216612561	216615209		containing protein At3g18020-like	containing protein At3g18020-like	Beta-1,3-galactosyltransferase	F:carbohydrate binding; P:protein glycosylation; F:galactosyltransferase activity; C:membrane	TCA / org. transformation.other organic acid transformaitons.malic
GRMZM2G357683	1.9433	0.000429069	2	216627772	216633622		conserved unknown protein	conserved unknown protein	Fasciclin-like arabinogalactan protein	F:DNA binding; F:ligand-activated sequence-specific DNA binding RNA polymerase II transcription factor activity; C:nucleus; P:regulation of transcription, DNA-dependent	#N/A
GRMZM2G001247	2.2813	0.000429069	2	216665546	216666787		conserved unknown protein	conserved unknown protein	#N/A	#N/A	#N/A
GRMZM2G008444	0.854924	0.0420486	2	216846902	216849385		family protein At2g38370-like	family protein At2g38370-like	#N/A	#N/A	#N/A
GRMZM2G308752	3.09162	0.000429069	2	216851296	216853355		CBL-interacting protein kinase	CBL-interacting protein kinase	ABC transporter G family	F:nucleotide binding; F:ATP binding; C:membrane; F:ATPase activity; F:nucleoside-triphosphatase activity	#N/A
GRMZM2G359116	-999	0.000429069	2	216927060	216927762		plant-specific domain TIGR01568	plant-specific domain TIGR01568	#N/A	#N/A	#N/A
GRMZM2G172621	2.06043	0.000429069	2	216982523	217004593		domain-containing protein Os07g0679700	domain-containing protein Os07g0679700	Zinc finger protein CONSTANS-LIKE 10	C:intracellular; F:zinc ion binding	#N/A
GRMZM2G473709	-0.633239	0.0480579	2	217007465	217009689		ubiquinol-cytochrome c reductase complex 6.7 kDa protein	conserved unknown protein	Autophagy-related protein 18g	#N/A	#N/A
GRMZM2G031329	2.35413	0.0262454	2	217120116	217121376		probable calcium-binding protein CML32	probable calcium-binding protein CML32	PsbQ-like protein 1, chloroplastic	P:homoiothermy; F:ice binding; P:response to freezing	#N/A
GRMZM2G003252	0.850894	0.0250997	2	217328927	217333005		conserved unknown protein	conserved unknown protein	#N/A	#N/A	#N/A
GRMZM2G003409	1.19586	0.000429069	2	217342774	217345487		#N/A	conserved unknown protein	Histone-lysine N-methyltransferase	C:nucleus; F:zinc ion binding; P:chromatin modification; F:histone-lysine N-methyltransferase activity	#N/A
GRMZM2G176327	-3.69218	0.0111354	2	217458155	217459874		MYB DNA-binding domain	MYB DNA-binding domain	Histone-lysine N-methyltransferase ASHR1	F:nucleic acid binding; F:methyltransferase activity; P:methylation	#N/A
GRMZM2G097277	-2.53251	0.000429069	2	217649725	217656273		alpha-L-arabinofuranosidase 1	Alpha-L-arabinofuranosidase 1	Lecithin-cholesterol acyltransferase-like 1	F:phosphatidylcholine-sterol O-acyltransferase activity; P:lipid metabolic process	#N/A
GRMZM2G129209	0.810043	0.0168152	2	218459414	218461700		Omega-3 fatty acid	omega-3 fatty acid	ASPARTIC PROTEASE IN GUARD	#N/A	#N/A
GRMZM2G140908	-1.50302	0.0102263	2	218586848	218588880		sister chromatid cohesion protein DCC1-like	#N/A	Monodehydroascorbate reductase, seedling isozyme	P:potassium ion transport; F:cation transmembrane transporter activity; F:oxidoreductase activity; F:flavin adenine dinucleotide binding; P:oxidation-reduction process	#N/A
GRMZM2G033962	2.44825	0.000429069	2	218766861	218772316		two-component response regulator-like PRR37	regulator 37 splice variant	#N/A	#N/A	#N/A
AC226564.1_FG003	999	0.000429069	2	218842402	218842702		#N/A	#N/A	#N/A	#N/A	#N/A
GRMZM2G068220	-3.37296	0.000429069	2	218937923	218939954		adenine/guanine permease AZG2	Adenine/guanine permease AZG2	Protein NRT1/ PTR FAMILY	F:transporter activity; P:oligopeptide transport; C:membrane; P:transmembrane transport	#N/A
AC200495.3_FG001	-1.01774	0.0150991	2	218944700	218945400		#N/A	#N/A	U-box domain-containing protein	F:protein kinase activity; F:protein serine/threonine kinase activity; F:ATP binding; P:protein phosphorylation	#N/A
GRMZM2G127134	-1.26884	0.00246608	2	219116695	219125191		peptide/nitrate transporter At1g59740	probable peptide/nitrate transporter	#N/A	#N/A	#N/A
GRMZM2G149428	0.917996	0.0187717	2	219389301	219391782		chlorophyll A/B binding	chlorophyll a-b binding	like protein 2, chloroplastic	#N/A	#N/A
GRMZM2G137546	-1.09724	0.000429069	2	220002481	220004830		conserved unknown protein	conserved unknown protein	SRSF protein kinase 1	F:protein kinase activity; F:protein serine/threonine kinase activity; F:ATP binding; P:protein phosphorylation	#N/A
GRMZM2G125196	-2.35854	0.000429069	2	220036303	220037821		putative alcohol dehydrogenase superfamily	putative alcohol dehydrogenase superfamily	Amino acid permease 2	#N/A	#N/A
GRMZM2G081464	-1.20878	0.0133202	2	220468733	220469483		transfer protein 2-like	non-specific lipid-transfer protein	BTB/POZ domain-containing	F:voltage-gated potassium channel activity; F:protein binding; P:potassium ion transport; C:voltage-gated potassium channel complex; C:membrane	#N/A
GRMZM2G011404	-1.2134	0.000429069	2	220514636	220525350		conserved unknown protein	conserved unknown protein	#N/A	P:homoiothermy; F:ice binding; P:response to freezing	#N/A
GRMZM5G843434	1.35695	0.000429069	2	220645369	220646280		conserved unknown protein	conserved unknown protein	#N/A	#N/A	#N/A
GRMZM2G349839	1.84468	0.000429069	2	220725728	220729080		probable apyrase 3-like	TPA: putative apyrase family protein	MADS-box transcription factor	F:sequence-specific DNA binding transcription factor activity; C:nucleus; P:regulation of transcription, DNA-dependent	#N/A
GRMZM2G349875	2.24978	0.000429069	2	220750944	220758496		protein kinase TMK1-like	protein kinase TMK1-like	#N/A	F:catalytic activity; F:D-arabinono-1,4-lactone oxidase activity; P:G-protein coupled receptor signaling pathway; C:membrane; C:integral to membrane; F:oxidoreductase activity; F:flavin adenine dinucleotide binding; P:oxidation-reduction process	#N/A
GRMZM2G033937	1.45744	0.0149125	2	221006351	221010288		inactive rhomboid protein 1	Inactive rhomboid protein 1	receptor-like protein kinase	F:DNA binding; F:protein kinase activity; F:protein serine/threonine kinase activity; F:ligand-activated sequence-specific DNA binding RNA polymerase II transcription factor activity; F:structural constituent of cell wall; F:ATP binding; C:nucleus; P:regulation of transcription, DNA-dependent; P:protein phosphorylation	#N/A
GRMZM2G057159	0.948307	0.00336514	2	221366849	221371447		conserved unknown protein	putative subtilase family protein	Probable polyamine oxidase 2	#N/A	#N/A
GRMZM2G401511	-1.46186	0.00214829	2	221650374	221651837		4-O-methyltransferase 1-like	plant-specific domain TIGR01627 family protein	#N/A	#N/A	#N/A
GRMZM2G116634	0.83893	0.00182419	2	221738719	221744331		ABC transporter I family member 11, chloroplastic	ABC transporter I family member 11, chloroplastic	Two-component response regulator	#N/A	#N/A
GRMZM2G106560	-2.03919	0.000429069	2	221753524	221758060		probable WRKY transcription factor 75-like	binding domain superfamily protein	NAC domain-containing protein	F:DNA binding; P:regulation of transcription, DNA-dependent	#N/A
GRMZM2G506905	999	0.000429069	2	221857860	221858557		#N/A	conserved unknown protein	#N/A	#N/A	#N/A
GRMZM5G873964	3.92399	0.00834321	2	221894538	221895898		actin cytoskeleton-regulatory complex protein PAN1	conserved unknown protein	#N/A	#N/A	#N/A
GRMZM5G887286	-0.702771	0.0313838	2	222160922	222163951		zinc finger protein 511	zinc finger protein 511	#N/A	#N/A	#N/A
GRMZM2G154735	-2.41516	0.000429069	2	222209220	222210456		conserved unknown protein	conserved unknown protein	#N/A	#N/A	#N/A
GRMZM2G009188	-2.40912	0.000429069	2	222270517	222276029		3-dihydrobiphenyl-2,3-diol dehydrogenase	conserved unknown protein	Uncharacterized N-acetyltransferase YoaA	#N/A	#N/A
GRMZM2G176433	-2.59441	0.000429069	2	222335404	222336463		uncharacterized protein LOC100275307 precursor	uncharacterized protein LOC100275307 precursor	S-type anion channel	C:integral to membrane; P:transmembrane transport	#N/A
GRMZM2G015933	-2.4325	0.000429069	2	222675441	222682154		somatic embryogenesis receptor kinase	1-associated receptor kinase	#N/A	F:nucleic acid binding; F:motor activity; F:endonuclease activity; C:extrachromosomal circular DNA; P:flagellum assembly; P:pathogenesis; C:bacterial-type flagellum hook	#N/A
GRMZM2G056335	0.89069	0.00246608	2	223168067	223169917		cytokinin-O-glucosyltransferase 1	cytokinin-O-glucosyltransferase 1	Cellulose synthase A catalytic	#N/A	#N/A
GRMZM2G056329	-1.62145	0.000429069	2	223172327	223173366		uncharacterized protein LOC100382201 precursor	#N/A	Lysine histidine transporter-like	P:amino acid transport; C:membrane	#N/A
GRMZM2G160515	-2.06767	0.000429069	2	223251616	223252351		#N/A	conserved unknown protein	Naringenin 7-O-methyltransferase	F:methyltransferase activity; F:O-methyltransferase activity; F:protein dimerization activity	#N/A
GRMZM2G172297	-2.7361	0.011362	2	223283171	223285591		transcription factor ICE1-like	HLH DNA-binding domain	#N/A	#N/A	#N/A
GRMZM2G375420	-7.50927	0.0136765	2	223509091	223509708		conserved unknown protein	TPR repeat region family	Tryptophan aminotransferase-related protein	F:carbon-sulfur lyase activity	#N/A
GRMZM2G527387	-4.16057	0.0124685	2	223510474	223522044		conserved unknown protein	conserved unknown protein	#N/A	F:monooxygenase activity; F:iron ion binding; F:electron carrier activity; F:heme binding; P:oxidation-reduction process	#N/A
GRMZM2G322844	1.97739	0.00150491	2	223721036	223727516		metal transporter Nramp4-like	metal transporter Nramp4-like	Probable glutamate carboxypeptidase 2	P:proteolysis; F:peptidase activity	#N/A
GRMZM2G151227	-2.78514	0.000429069	2	223888705	223892691		chalcone synthase C2-like	chalcone synthase C2-like	Probable chalcone--flavonone isomerase 3	F:intramolecular lyase activity; P:cellular modified amino acid biosynthetic process	secondary metabolism.flavonoids.chalcones
GRMZM2G166718	0.629475	0.0381029	2	224106078	224122715		repair-coupling factor-like	conserved unknown protein	#N/A	#N/A	#N/A
GRMZM2G408768	-0.828618	0.00449862	2	224904655	224907978		like protein GF14-D-like	14-3-3-like	Receptor-like protein 12	#N/A	#N/A
GRMZM2G099765	-4.10973	0.000429069	2	225156706	225158825		thiol protease SEN102-like	conserved unknown protein	#N/A	F:magnesium ion binding; F:inorganic diphosphatase activity; C:cytoplasm; P:phosphate-containing compound metabolic process	#N/A
GRMZM2G074496	2.7262	0.000429069	2	225227430	225230275		disease resistance protein RDL5/RF45-like	Disease resistance protein RPM1	#N/A	#N/A	#N/A
GRMZM2G139813	-6.09665	0.000429069	2	225299359	225307593		nicotianamine aminotransferase A-like	nicotianamine aminotransferase A-like	transcription factor GT-2	F:DNA binding	amino acid metabolism.degradation.aromatic aa.tyrosine
GRMZM2G458075	0.714463	0.0328045	2	225525986	225532287		like serine/threonine-protein	serine/threonine-protein kinase	1-phosphate phosphatase YqaB	#N/A	#N/A
GRMZM2G159756	-0.574046	0.0496288	2	225647691	225652047		like serine/threonine-protein	serine/threonine-protein kinase	D-xylose-proton symporter-like	#N/A	#N/A
GRMZM2G372068	-3.24579	0.000429069	2	225806981	225808719		UDP-glycosyltransferase 72B3-like	UDP-glycosyltransferase 72B3-like	#N/A	F:copper ion binding; F:electron carrier activity	#N/A
GRMZM2G067713	-1.83076	0.000429069	2	226050305	226052861		#N/A	conserved unknown protein	#N/A	#N/A	#N/A
GRMZM2G457381	0.778782	0.00974968	2	226314026	226323829		C subunit 1-like	C subunit 1-like	#N/A	#N/A	#N/A
GRMZM2G066394	-1.01041	0.014276	2	226585529	226586233		H/ACA ribonucleoprotein complex subunit 1	H/ACA ribonucleoprotein complex	Protein CUP-SHAPED COTYLEDON	F:DNA binding; P:regulation of transcription, DNA-dependent	#N/A
GRMZM2G345622	2.45675	0.000429069	2	226630195	226633898		conserved unknown protein	TPA: putative subtilase family protein	#N/A	#N/A	#N/A
GRMZM2G081377	-2.83416	0.000429069	2	227303144	227304513		#N/A	conserved unknown protein	WAT1-related protein At2g37460	C:membrane	#N/A
GRMZM2G135195	1.51929	0.000429069	2	228034703	228037997		probable galacturonosyltransferase 4-like	probable galacturonosyltransferase 4-like	B3 domain-containing protein	F:protein binding; F:zinc ion binding	#N/A
GRMZM2G135087	1.81059	0.000807585	2	228064518	228066636		#N/A	conserved unknown protein	#N/A	F:histamine receptor activity; P:G-protein coupled receptor signaling pathway; C:integral to membrane	#N/A
GRMZM2G015285	-1.14605	0.000429069	2	228121658	228123443		harpin binding protein 1	harpin binding protein 1	Serine carboxypeptidase-like 27	F:actin binding; F:serine-type carboxypeptidase activity; P:proteolysis	#N/A
GRMZM2G445163	-1.08942	0.000429069	2	228869941	228874236		conserved unknown protein	conserved unknown protein	Non-specific lipid-transfer protein	P:lipid transport; F:lipid binding	#N/A
GRMZM2G041549	1.28646	0.000429069	2	229130479	229132263		E3 ubiquitin-protein ligase Os04g0590900-like	E3 ubiquitin-protein ligase Os04g0590900-like	#N/A	#N/A	#N/A
GRMZM2G041642	-0.97994	0.0047738	2	229132328	229144149		SEC12-like protein 2	SEC12-like protein 2	Serine/threonine-protein kinase	#N/A	#N/A
GRMZM2G022763	-3.86519	0.000429069	2	229450370	229456815		factor U2af large subunit	conserved unknown protein	#N/A	#N/A	#N/A
GRMZM2G053239	1.16365	0.000429069	2	229570003	229575706		S-transferase T3-like	conserved unknown protein	Lecithin-cholesterol acyltransferase-like 1	F:phosphatidylcholine-sterol O-acyltransferase activity; P:lipid metabolic process	#N/A
GRMZM2G001401	-3.02121	0.00150491	2	229703943	229710395		cinnamoyl-CoA reductase 1	conserved unknown protein	like serine/threonine-protein	F:protein kinase activity; F:protein serine/threonine kinase activity; F:protein binding; F:ATP binding; P:protein phosphorylation	#N/A
GRMZM2G152258	-1.1611	0.000429069	2	230414137	230415824		tropinone reductase 1-like	tropinone reductase 1-like	Probable rhamnose biosynthetic enzyme	F:catalytic activity; F:3-beta-hydroxy-delta5-steroid dehydrogenase activity; P:steroid biosynthetic process; P:metabolic process; F:dTDP-4-dehydrorhamnose reductase activity; P:biosynthetic process; F:oxidoreductase activity; P:cellular metabolic process; P:extracellular polysaccharide biosynthetic process; F:coenzyme binding; P:oxidation-reduction process	#N/A
GRMZM2G070304	-4.14555	0.000429069	2	230993927	230996088		phosphate acyltransferase 3-like	3-phosphate acyltransferase 3	#N/A	#N/A	lipid metabolism.Phospholipid synthesis
GRMZM2G053206	-7.25195	0.000429069	2	231986101	231987473		uncharacterized protein LOC100272880 precursor	uncharacterized protein LOC100272880 precursor	#N/A	F:copper ion binding; F:oxidoreductase activity; P:oxidation-reduction process	#N/A
GRMZM2G149847	-0.76079	0.0106741	2	232346016	232349847		protein RABE1e-like isoform	ras-related protein RABE1e-like	B3 domain-containing protein	#N/A	#N/A
GRMZM2G149935	-2.42655	0.000429069	2	232357623	232362179		probable beta-1,3	probable beta-1,3	Myb-related protein 305	F:DNA binding	#N/A
GRMZM2G444560	1.12292	0.000429069	2	232472306	232474140		ATP-dependent zinc metalloprotease	ATP-dependent zinc metalloprotease	#N/A	#N/A	#N/A
GRMZM2G147819	-1.62798	0.000429069	2	232593697	232598237		uncharacterized protein ycf45-like	uncharacterized protein ycf45-like	#N/A	P:homoiothermy; F:ice binding; P:response to freezing	#N/A
GRMZM2G135013	-3.10664	0.000429069	2	232876229	232879140		#N/A	locus receptor-like protein	Serine/threonine-protein kinase	F:DNA binding; F:protein kinase activity; F:protein serine/threonine kinase activity; F:ligand-activated sequence-specific DNA binding RNA polymerase II transcription factor activity; F:ATP binding; C:nucleus; P:regulation of transcription, DNA-dependent; P:protein phosphorylation; P:G-protein coupled receptor signaling pathway; C:integral to membrane	#N/A
GRMZM2G082809	0.725496	0.0384227	2	232987168	232992986		protein WVD2-like 1	protein WVD2-like 1	cytosine(34)-C(5))-methyltransferase	#N/A	#N/A
GRMZM2G367206	0.697199	0.0310182	2	233479988	233485494		conserved unknown protein	conserved unknown protein	Probable phosphoglucomutase, cytoplasmic 1	#N/A	#N/A
GRMZM2G355752	-1.53266	0.0115782	2	233550346	233551880		early light-induced protein	early light-induced protein	#N/A	F:serine-type endopeptidase inhibitor activity; C:extracellular region	#N/A
GRMZM2G176375	-3.90604	0.000429069	2	233627183	233628270		lipid transfer protein precursor	LTP/seed storage protein family	lectin-domain containing receptor kinase	F:protein kinase activity; F:protein serine/threonine kinase activity; F:binding; F:ATP binding; P:protein phosphorylation	#N/A
GRMZM2G037614	-0.757321	0.0133202	2	233746496	233750655		2-oxoisovalerate dehydrogenase subunit	3-methyl-2-oxobutanoate dehydrogenase	#N/A	#N/A	#N/A
GRMZM2G399844	1.59554	0.000429069	2	234223776	234227624		heavy polypeptide-like isoform	#N/A	#N/A	#N/A	#N/A
GRMZM2G461569	0.658523	0.0217423	2	235692211	235711509		urease-like isoform X1	conserved unknown protein	Tubby-like F-box protein	#N/A	#N/A
AC210211.3_FG003	-2.42178	0.00881683	2	235940836	235941106		#N/A	#N/A	Probable beta-1,3	F:carbohydrate binding; P:protein glycosylation; F:galactosyltransferase activity; C:membrane	#N/A
GRMZM2G048576	-2.53172	0.000429069	2	236003219	236004113		disease resistance RPP13-like protein 1	putative disease resistance protein RGA4-like	Alpha-L-arabinofuranosidase 2	P:L-arabinose metabolic process; F:alpha-N-arabinofuranosidase activity	#N/A
GRMZM2G070503	-0.928706	0.0444016	2	236030114	236031659		conserved unknown protein	conserved unknown protein	#N/A	#N/A	#N/A
GRMZM2G173721	-1.01347	0.00951948	2	236180755	236185182		conserved unknown protein	conserved unknown protein	CHY zinc finger domain-containing protein 1	F:protein binding; F:zinc ion binding	#N/A
GRMZM5G871347	-0.797855	0.0120282	3	1260877	1262711		WRKY DNA-binding protein 6	TPA: putative WRKY DNA-binding domain superfamily protein, partial	G-type lectin S-receptor	#N/A	#N/A
GRMZM2G475305	0.788242	0.0189915	3	1540815	1545206		protein NLP3-like isoform	conserved unknown protein	#N/A	#N/A	#N/A
GRMZM2G475263	1.05231	0.0342187	3	1552278	1556624		auxin response factor 1	auxin response factor 1	#N/A	#N/A	#N/A
GRMZM2G123558	-1.77043	0.000429069	3	1711860	1714237		salt stress root protein RS1	acid and lysine rich	Anthranilate O-methyltransferase 1	F:methyltransferase activity	#N/A
GRMZM2G099678	0.915155	0.0106741	3	2001769	2004402		bark storage protein A-like	TPA: vegetative storage protein PNI288	#N/A	#N/A	#N/A
GRMZM2G170047	-1.0796	0.000429069	3	2123929	2125718		cytochrome P450 71A1-like	TPA: putative cytochrome P450 superfamily protein	1 kDa heat shock protein	#N/A	#N/A
GRMZM2G068217	0.84156	0.0039426	3	2874828	2881374		insensitive protein 2-like	insensitive protein 2-like	Proliferating cell nuclear antigen	#N/A	#N/A
GRMZM2G085176	-0.755584	0.011362	3	3209207	3210849		GDSL esterase/lipase At5g45910-like	conserved unknown protein	Probable uridine nucleosidase 2	#N/A	#N/A
GRMZM2G102770	-999	0.000429069	3	3428853	3429249		uncharacterized protein LOC100274733 precursor	conserved unknown protein	#N/A	#N/A	#N/A
GRMZM5G819052	-1.76	0.00307486	3	3524918	3526130		#N/A	#N/A	#N/A	C:nucleus; F:transcription regulator activity; P:regulation of transcription, DNA-dependent	#N/A
AC233853.1_FG003	-4.16867	0.000429069	3	3830544	3832095		#N/A	#N/A	chain dehydrogenase/reductase 2b	P:metabolic process; F:oxidoreductase activity; P:oxidation-reduction process	#N/A
GRMZM2G146130	-1.90616	0.00558275	3	3915177	3916680		conserved unknown protein	conserved unknown protein	#N/A	F:DNA binding	#N/A
GRMZM2G146161	-2.79913	0.000429069	3	3923175	3925460		cationic amino acid transporter	cationic amino acid transporter	#N/A	F:structural molecule activity; F:structural constituent of cell wall; C:cytoskeleton; P:cell adhesion; P:cell-matrix adhesion; C:actin cytoskeleton; P:metal ion transport; F:metal ion binding	#N/A
GRMZM2G031432	-2.49474	0.000429069	3	3994127	3996072		gibberellin 2-beta-dioxygenase	Gibberellin 2-beta-dioxygenase	CEN-like protein 2	#N/A	#N/A
GRMZM2G050915	0.807339	0.0159629	3	4133972	4135826		chain dehydrogenase TIC 32, chloroplastic-like	conserved unknown protein	binding receptor-like cytoplasmic kinase	#N/A	#N/A
GRMZM2G050952	-999	0.000429069	3	4137006	4137642		ubiquitin domain-containing protein	ubiquitin domain containing 1	a-b binding protein	#N/A	#N/A
GRMZM2G346466	2.14044	0.00422057	3	4333785	4338207		like serine/threonine-protein	TPA: putative leucine-rich repeat	#N/A	#N/A	#N/A
GRMZM2G035256	1.16514	0.000807585	3	4546930	4548641		conserved unknown protein	conserved unknown protein	Putative fimbrin-like protein 3	F:actin binding	lipid metabolism.''exotics'' (steroids, squalene etc)
GRMZM2G055313	-1.28	0.00336514	3	4706835	4710494		conserved unknown protein	conserved unknown protein	Solanesyl diphosphate synthase 2	P:isoprenoid biosynthetic process; C:cyanelle; P:photosynthesis; F:transferase activity, transferring alkyl or aryl (other than methyl) groups	#N/A
GRMZM2G055334	-0.784767	0.0345434	3	4710830	4715727		probable serine/threonine-protein kinase	TPA: putative protein kinase superfamily protein	#N/A	#N/A	#N/A
GRMZM2G018212	1.25824	0.0480579	3	5325661	5326138		#N/A	conserved unknown protein	promoter-binding-like protein	F:DNA binding; C:nucleus	#N/A
GRMZM2G143165	-1.84293	0.000429069	3	5595064	5596815	QTL3a	ectonucleotide pyrophosphatase/phosphodiesterase family	Ectonucleotide pyrophosphatase/phosphodiesterase family	Copper transport protein CCH	F:mercury ion transmembrane transporter activity; P:mercury ion transport; P:metal ion transport; F:metal ion binding	nucleotide metabolism.phosphotransfer and pyrophosphatases.misc
GRMZM2G397755	-2.90248	0.000429069	3	5776178	5778416	QTL3a	transcription factor bHLH041-like	HLH DNA-binding domain	#N/A	F:phosphorelay sensor kinase activity; F:phosphorelay response regulator activity; P:phosphorelay signal transduction system; F:ATP binding; P:regulation of transcription, DNA-dependent; P:signal transduction; C:membrane; P:phosphorylation; F:transferase activity, transferring phosphorus-containing groups	#N/A
GRMZM2G077219	-2.2207	0.011362	3	5988335	5989303	QTL3a	EPIDERMAL PATTERNING FACTOR-like protein 3	EPIDERMAL PATTERNING FACTOR-like protein 3	#N/A	F:fructose-bisphosphate aldolase activity; P:glycolysis; F:zinc ion binding	#N/A
GRMZM2G077227	1.64921	0.019194	3	5994047	5997048	QTL3a	IQ-DOMAIN 1-like	IQ-DOMAIN 1-like	Pentatricopeptide repeat-containing protein	#N/A	#N/A
GRMZM2G380319	-2.35686	0.000429069	3	6647467	6648637	QTL3a	#N/A	#N/A	#N/A	#N/A	#N/A
GRMZM2G141665	-1.01649	0.000429069	3	7135502	7137164	QTL3a	clavaminate synthase-like protein	clavaminate synthase-like protein	#N/A	#N/A	#N/A
GRMZM2G085019	0.945991	0.00716407	3	7275168	7280519	QTL3a	NADP-dependent malic enzyme	NADP-dependent malic enzyme	Chromosome-associated kinesin KIF4	#N/A	#N/A
GRMZM2G146644	-5.6768	0.000429069	3	7599913	7604652	QTL3a	cytokinin dehydrogenase 1 precursor	#N/A	#N/A	#N/A	#N/A
GRMZM2G355572	-2.19431	0.000429069	3	7937556	7939764	QTL3a	putative nuclease HARBI1-like	protein CACTA, En/Spm	#N/A	P:dicarboxylic acid transport; P:amino acid transport; P:G-protein coupled receptor signaling pathway; C:membrane; C:integral to membrane; F:sodium:dicarboxylate symporter activity	#N/A
GRMZM2G475984	-2.78982	0.000429069	3	8213139	8214362	QTL3a	WRKY transcription factor 58-like	binding domain superfamily protein	Calmodulin-binding transcription activator	F:calmodulin binding; C:nucleus; F:transcription regulator activity; P:regulation of transcription, DNA-dependent	#N/A
GRMZM2G083797	-1.79538	0.000429069	3	8881266	8884385	QTL3a	leucine-rich repeat receptor protein kinase	like serine/threonine-protein	N-acetylglucosamine--dolichyl-phosphate	F:phospho-N-acetylmuramoyl-pentapeptide-transferase activity; C:integral to membrane	#N/A
GRMZM2G144668	-1.19628	0.000429069	3	8977552	8979706	QTL3a	DIBOA-glucoside dioxygenase BX6	1-aminocyclopropane-1-carboxylate oxidase	Universal stress protein Sll1388	P:response to stress	#N/A
GRMZM2G364272	-2.12208	0.000429069	3	9323379	9324097	QTL3a	conserved unknown protein	conserved unknown protein	lectin-domain containing receptor kinase	F:protein kinase activity; F:protein serine/threonine kinase activity; F:binding; F:ATP binding; F:carbohydrate binding; P:protein phosphorylation	#N/A
GRMZM2G142413	1.0824	0.000429069	3	9460377	9462549	QTL3a	filament-like protein 1	filament-like protein 1	B3 domain-containing protein	F:DNA binding; F:protein binding; P:regulation of transcription, DNA-dependent; F:zinc ion binding	#N/A
GRMZM2G363554	-3.55408	0.000429069	3	9578905	9580796	QTL3a	UDP-glycosyltransferase 75D1-like	conserved unknown protein	#N/A	#N/A	#N/A
GRMZM2G305900	-4.49583	0.000429069	3	9852647	9854602	QTL3a	2'-deoxytaxol N-benzoyltransferase	conserved unknown protein	#N/A	#N/A	#N/A
GRMZM2G120296	-0.960042	0.0284657	3	9861453	9862713	QTL3a	transcription factor bHLH150-like	HLH DNA-binding domain	Protein PHLOEM PROTEIN 2	#N/A	#N/A
GRMZM2G004696	0.712448	0.0217423	3	10073329	10076684	QTL3a	IAA15-auxin-responsive Aux/IAA family	auxin-responsive Aux/IAA family	G-type lectin S-receptor	#N/A	#N/A
GRMZM2G028637	1.54775	0.0258868	3	10092175	10095691	QTL3a	subunit B' iota isoform	serine/threonine protein phosphatase 2A	Glucan endo-1,3-beta	F:hydrolase activity, hydrolyzing O-glycosyl compounds; P:carbohydrate metabolic process	#N/A
GRMZM2G029135	0.893379	0.00307486	3	10175359	10222084	QTL3a	glutamate/aspartate-prephenate aminotransferase	transaminase/ transferase, transferring nitrogenous	receptor-like protein kinase	#N/A	#N/A
GRMZM2G118243	1.2825	0.0185881	3	10273099	10283228	QTL3a	ABC transporter G family	drug resistance protein 6	Phosphoenolpyruvate carboxylase, housekeeping isozyme	F:catalytic activity; P:tricarboxylic acid cycle; F:phosphoenolpyruvate carboxylase activity; P:carbon fixation	#N/A
GRMZM2G036340	-1.37103	0.00611827	3	10451979	10454261	QTL3a	3-beta-dioxygenase 2-2	Gibberellin 3-beta-dioxygenase 2	#N/A	C:membrane	#N/A
GRMZM2G178209	-2.73913	0.000429069	3	10675556	10677941	QTL3a	UDP-glycosyltransferase 73D1-like	Cytokinin-O-glucosyltransferase 1	#N/A	#N/A	#N/A
GRMZM2G479038	-999	0.000429069	3	10684251	10686257	QTL3a	cytokinin-O-glucosyltransferase 3	cytokinin-O-glucosyltransferase 3	Inactive protein FON2 SPARE1	#N/A	#N/A
GRMZM2G338465	-1.40143	0.000429069	3	10843333	10845067	QTL3a	UDP-glycosyltransferase 73C5-like	cytokinin-O-glucosyltransferase 3	#N/A	#N/A	#N/A
GRMZM2G039454	0.919393	0.00365788	3	11642741	11649787	QTL3a	cellulose synthase A catalytic	cellulose synthase A catalytic	Protein CURVATURE THYLAKOID 1A, chloroplastic	#N/A	#N/A
GRMZM2G066413	-0.700626	0.0264157	3	12289348	12292072	QTL3a	phosphoenolpyruvate/phosphate translocator 3, chloroplastic-like	phosphoenolpyruvate/phosphate translocator 3, chloroplastic-like	I inositol 1,4	#N/A	#N/A
GRMZM2G010693	1.40954	0.00449862	3	12422281	12427148	QTL3a	NSP-INTERACTING KINASE 3	Nsp-interacting kinase 3	#N/A	#N/A	#N/A
GRMZM2G094224	0.688872	0.0197797	3	12604928	12606072	QTL3a	photosystem I reaction center	conserved unknown protein	#N/A	#N/A	#N/A
GRMZM5G832229	0.834871	0.0185881	3	13538478	13539143	QTL3a	ultraviolet-B-repressible protein	ultraviolet-B-repressible protein	Probable plastid-lipid-associated protein 10	#N/A	#N/A
GRMZM5G804783	-0.700333	0.047751	3	13681598	13685610	QTL3a	mini-chromosome maintenance complex-binding	mini-chromosome maintenance complex-binding	#N/A	#N/A	#N/A
GRMZM2G102714	-0.842626	0.00365788	3	13869495	13873601	QTL3a	38.1 kDa protein-like	38.1 kDa protein-like	Acyltransferase-like protein At1g54570, chloroplastic	#N/A	#N/A
GRMZM2G129482	2.01775	0.00716407	3	13917981	13919834	QTL3a	protein kinase alpha-like	TPA: putative glycogen synthase kinase	Probable receptor protein kinase	F:protein kinase activity; F:protein serine/threonine kinase activity; F:protein binding; F:ATP binding; P:protein phosphorylation	#N/A
GRMZM2G088443	-1.51307	0.011362	3	14928543	14930691	QTL3a	HLH DNA-binding domain	HLH DNA-binding domain	#N/A	F:protein serine/threonine kinase activity; F:binding; F:ATP binding; P:protein phosphorylation	#N/A
GRMZM2G165044	-1.04352	0.000429069	3	15053860	15057882	QTL3a	ubiquitin-protein ligase Arkadia	putative RING zinc finger domain superfamily protein	#N/A	#N/A	#N/A
GRMZM2G401606	-2.79814	0.00182419	3	15435062	15437648	QTL3a	G-type lectin S-receptor	serine/threonine-protein kinase	Voltage-dependent calcium channel subunit alpha-2/delta	F:protein binding; F:zinc ion binding	#N/A
GRMZM2G401581	1.84108	0.0176373	3	15439101	15440427	QTL3a	histone H3.2-like	#N/A	Annexin-like protein RJ4	F:calcium ion binding; F:calcium-dependent phospholipid binding	#N/A
GRMZM2G065471	-2.69261	0.000429069	3	15863232	15864540	QTL3a	probable carboxylesterase 15-like	conserved unknown protein	#N/A	F:catalytic activity; P:metabolic process; F:hydrolase activity	#N/A
GRMZM2G163939	-0.61203	0.0322685	3	16562741	16564424	QTL3a	histone H2B.2-like	2-like isoform 1	Ras-related protein RABD2a	#N/A	#N/A
GRMZM2G140032	-2.72099	0.000429069	3	16646352	16647183	QTL3a	#N/A	#N/A	Trihelix transcription factor GTL1	F:DNA binding; F:voltage-gated potassium channel activity; P:potassium ion transport; C:integral to membrane	#N/A
AC215260.3_FG001	0.990269	0.00182419	3	17116069	17116597	QTL3a	#N/A	#N/A	Patatin-like protein 2	#N/A	#N/A
GRMZM2G162527	0.732966	0.0172128	3	17182874	17186450	QTL3a	chain dehydrogenase TIC 32, chloroplastic-like	chain dehydrogenase TIC 32, chloroplastic-like	Auxin-responsive protein IAA5	#N/A	#N/A
GRMZM2G100898	1.00144	0.0199616	3	17919694	17925494		conserved unknown protein	putative XH domain family	Photosystem I reaction center	C:photosystem I reaction center; P:photosynthesis	#N/A
GRMZM2G034534	-3.65296	0.000429069	3	18076914	18078951		conserved unknown protein	acyltransferase-like 1-like	Probable WRKY transcription factor	F:sequence-specific DNA binding transcription factor activity; F:sequence-specific DNA binding; P:regulation of transcription, DNA-dependent	lipid metabolism.''exotics'' (steroids, squalene etc)
GRMZM2G701362	1.85509	0.000429069	3	18631077	18632509		CCCH domain-containing protein	CCCH domain-containing protein	tRNA N6-adenosine threonylcarbamoyltransferase	F:metalloendopeptidase activity; P:proteolysis	#N/A
GRMZM2G020772	-0.78787	0.00787105	3	18996739	18999259		binding domain superfamily protein	binding domain superfamily protein	Ubiquitin conjugating enzyme E2	#N/A	#N/A
GRMZM2G451939	-1.19175	0.0138823	3	19083745	19085927		cytochrome P450 89A2-like	TPA: putative cytochrome P450 superfamily protein	Thaumatin-like protein 1a	F:ATP binding; F:ATPase activity	#N/A
GRMZM2G112756	2.09454	0.0225238	3	20188100	20188958		probable receptor-like protein kinase	conserved unknown protein	LAG1 longevity assurance homolog	C:integral to membrane	#N/A
GRMZM5G832149	-0.785144	0.024724	3	20307196	20312083		OsWAK receptor-like cytoplasmic kinase	receptor-like protein kinase family protein	#N/A	#N/A	#N/A
GRMZM2G013790	0.604006	0.0436278	3	20385545	20409348		protein kinase At1g18390-like isoform	serine/threonine-protein kinase	Probable spastin homolog spas-1	#N/A	#N/A
GRMZM2G422240	0.955248	0.0250997	3	20460536	20460994		I heat shock protein 1	conserved unknown protein	Phytochrome A type 4	#N/A	#N/A
GRMZM2G158232	1.08723	0.00422057	3	20534045	20534889		I heat shock protein 1	I heat shock protein 1	Ethylene-responsive transcription factor	F:DNA binding; F:sequence-specific DNA binding transcription factor activity; P:regulation of transcription, DNA-dependent	#N/A
GRMZM2G178769	1.5499	0.0346816	3	21144441	21146412		anthranilate N-benzoyltransferase protein	anthranilate N-benzoyltransferase protein	#N/A	F:binding	secondary metabolism.phenylpropanoids
GRMZM2G126749	-0.918599	0.0039426	3	21368051	21370613		uncharacterized protein LOC101780010 isoform	uncharacterized protein LOC101780010 isoform	Transmembrane protein 184 homolog	#N/A	#N/A
GRMZM2G098088	1.09311	0.0232605	3	21857926	21862117		conserved unknown protein	conserved unknown protein	mismatch repair protein MSH4	F:ATP binding; P:mismatch repair; F:mismatched DNA binding	#N/A
GRMZM2G009282	1.63196	0.000429069	3	22814531	22820273		alpha-xylosidase 1-like	alpha-xylosidase 1-like	PsbP-like protein 2, chloroplastic	F:calcium ion binding; C:oxygen evolving complex; P:photosynthesis; C:extrinsic to membrane	#N/A
AC182482.3_FG003	-1.12639	0.000429069	3	23009310	23012760		#N/A	#N/A	seventeen-binding protein 3	F:zinc ion binding	#N/A
GRMZM2G058398	3.42918	0.0182176	3	23174881	23178054		uncharacterized protein LOC101760155 isoform	protein LOC101760155 isoform X2	#N/A	#N/A	#N/A
AC194734.3_FG004	-999	0.000429069	3	23529558	23529969		#N/A	#N/A	Ubiquitin domain-containing protein	#N/A	#N/A
GRMZM2G011523	1.88687	0.000429069	3	23904350	24095931		type wound-induced proteinase inhibitor	conserved unknown protein	#N/A	F:glutamate 5-kinase activity; C:cytoplasm; P:cellular amino acid metabolic process; P:proline biosynthetic process; P:metabolic process; P:cellular amino acid biosynthetic process; F:oxidoreductase activity; P:oxidation-reduction process	#N/A
GRMZM2G428905	7.98195	0.013501	3	24149736	24150406		#N/A	conserved unknown protein	cap-binding protein subunit	#N/A	#N/A
GRMZM2G054050	-1.84259	0.000429069	3	24352753	24356876		spore coat protein A	Spore coat protein A	Ectonucleotide pyrophosphatase/phosphodiesterase family	F:catalytic activity; P:metabolic process	#N/A
GRMZM5G853361	0.760851	0.019194	3	24736561	24745786		66 kDa stress protein	66 kDa stress protein-like	Vacuolar-processing enzyme beta-isozyme	#N/A	#N/A
GRMZM2G062245	-999	0.000429069	3	25128300	25131442		#N/A	conserved unknown protein	#N/A	#N/A	#N/A
GRMZM2G563482	-999	0.000429069	3	25133829	25134260		#N/A	#N/A	#N/A	#N/A	#N/A
GRMZM2G018869	-1.64104	0.000429069	3	25215083	25218533		xylosyltransferase 1-like, partial	conserved unknown protein	Putative beta-glucosidase 41	F:hydrolase activity, hydrolyzing O-glycosyl compounds; P:carbohydrate metabolic process	#N/A
GRMZM2G018806	-3.78188	0.000429069	3	25222479	25223219		conserved unknown protein	conserved unknown protein	#N/A	#N/A	#N/A
GRMZM2G130800	1.23769	0.0260584	3	25920063	25923877		conserved unknown protein	conserved unknown protein	Homeobox-leucine zipper protein	F:DNA binding; F:sequence-specific DNA binding transcription factor activity; C:nucleus; P:regulation of transcription, DNA-dependent; F:transcription regulator activity; P:homoiothermy; F:sequence-specific DNA binding; F:ice binding; P:response to freezing	#N/A
GRMZM2G090584	-0.772861	0.0118011	3	26257700	26260221		glycosyltransferase-like domain-containing protein 2	glycosyltransferase, HGA-like, putative,expressed	RNA large subunit methyltransferase	#N/A	#N/A
GRMZM2G104829	-4.43884	0.000429069	3	26308319	26310877		conserved unknown protein	conserved unknown protein	#N/A	#N/A	#N/A
GRMZM2G110834	0.958249	0.0359126	3	26445329	26453057		phosphatidylserine synthase 2-like	phosphatidylserine synthase 2-like	Zinc finger CCCH domain	#N/A	#N/A
GRMZM2G089365	-0.847303	0.00422057	3	27391352	27395051		bisphosphate aldolase 3, chloroplastic-like	TPA: fructose-bisphosphate aldolase	U-box domain-containing protein	#N/A	#N/A
GRMZM2G026643	0.763333	0.0144972	3	27551287	27558978		homeobox-leucine zipper protein	homeobox-leucine zipper protein ROC5-like	transporter B family member	#N/A	#N/A
GRMZM2G426917	-2.19843	0.000429069	3	27772591	27775818		probable receptor-like protein kinase	receptor-like protein kinase	DNA replication licensing factor	F:nucleotide binding; F:DNA binding; F:ATP binding; C:nucleus; P:DNA replication; P:DNA replication initiation; F:nucleoside-triphosphatase activity	#N/A
GRMZM2G103748	-0.828298	0.0360743	3	27956252	27956878		#N/A	conserved unknown protein	#N/A	#N/A	#N/A
AC183315.4_FG006	-1.92585	0.000429069	3	28221286	28223015		#N/A	#N/A	G-type lectin S-receptor	F:protein kinase activity; F:protein serine/threonine kinase activity; F:ATP binding; F:carbohydrate binding; P:protein phosphorylation	#N/A
GRMZM5G883759	2.78314	0.0400808	3	28922906	28924199		uncharacterized protein LOC100275537 precursor	uncharacterized protein LOC100275537 precursor	#N/A	#N/A	#N/A
GRMZM2G355636	1.45638	0.00558275	3	29009911	29013884		receptor-like protein kinase	receptor-like protein kinase	Plastid division protein PDV2	#N/A	#N/A
GRMZM2G082780	1.71584	0.00246608	3	29055456	29063476		phosphoenolpyruvate carboxylase 4-like	phosphoenolpyruvate carboxylase 4-like	RING-H2 finger protein	F:protein binding; F:zinc ion binding	#N/A
GRMZM2G112629	-1.76887	0.0236219	3	29612993	29616601		HLH DNA-binding domain	HLH DNA-binding domain	#N/A	#N/A	#N/A
GRMZM2G115352	-999	0.000429069	3	30039313	30041402		polyadenylate-binding protein 2	conserved unknown protein	#N/A	#N/A	#N/A
GRMZM2G171677	1.94586	0.000429069	3	30054203	30058315		serine/threonine-protein kinase	conserved unknown protein	DNA-directed RNA polymerase	F:DNA binding; F:DNA-directed RNA polymerase activity; F:transporter activity; P:transcription, DNA-dependent; P:transport; C:membrane; P:transmembrane transport	#N/A
GRMZM2G056975	-0.650494	0.0281205	3	30226803	30233358		1-deoxy-D-xylulose	1-deoxy-D-xylulose	#N/A	#N/A	#N/A
GRMZM2G425751	1.357	0.0357368	3	30488526	30505090		conserved unknown protein	Serine/threonine-protein kinase	#N/A	#N/A	#N/A
GRMZM2G425747	1.5465	0.0372574	3	30516256	30518931		Serine/threonine protein kinase	conserved unknown protein	#N/A	#N/A	#N/A
AC226235.2_FG001	1.29201	0.00182419	3	30996379	30997528		#N/A	#N/A	Glucan endo-1,3-beta	F:hydrolase activity, hydrolyzing O-glycosyl compounds; P:carbohydrate metabolic process	#N/A
GRMZM2G339866	1.885	0.000429069	3	32466335	32467145		conserved unknown protein	conserved unknown protein	Diphthamide biosynthesis protein 4	F:heat shock protein binding	#N/A
GRMZM2G099960	1.00227	0.000807585	3	32533807	32534522		conserved unknown protein	conserved unknown protein	Flagellar attachment zone protein 1	#N/A	#N/A
GRMZM2G134182	0.678032	0.0266016	3	33763418	33765021		#N/A	#N/A	Respiratory burst oxidase homolog protein	#N/A	#N/A
GRMZM2G108847	-2.88529	0.000429069	3	33850749	33851285		type II proteinase inhibitor family	II proteinase inhibitor family	GDSL esterase/lipase At1g28640	P:lipid metabolic process; F:hydrolase activity, acting on ester bonds	#N/A
AC234190.1_FG002	-1.51238	0.000429069	3	34107454	34109786		#N/A	#N/A	#N/A	#N/A	#N/A
GRMZM5G835235	-0.969335	0.00531165	3	34948226	34952606		Glycogen synthase kinase-3	protein kinase alpha-like	mitochondrial chaperone BCS1-A	#N/A	#N/A
EF517601.1_FG025	0.840605	0.0264157	3	35026628	35028163		#N/A	#N/A	5-epiaristolochene 1,3	#N/A	#N/A
GRMZM2G472231	-1.28861	0.000429069	3	36304351	36308336		chain, flagellar outer arm	chain, flagellar outer arm	Leucine-rich repeat receptor	F:protein binding	#N/A
GRMZM2G332259	2.27831	0.00764661	3	36592590	36593813		protein RALF-like 22	rapid alkalinization factor 1	Succinate-semialdehyde dehydrogenase, mitochondrial	P:metabolic process; F:oxidoreductase activity; F:oxidoreductase activity, acting on the aldehyde or oxo group of donors, NAD or NADP as acceptor; P:oxidation-reduction process	#N/A
GRMZM2G368388	-2.95297	0.000429069	3	38438155	38440326		serine/threonine-protein kinase	TPA: putative protein kinase superfamily protein	KDEL-tailed cysteine endopeptidase	F:cysteine-type endopeptidase activity; P:proteolysis; F:cysteine-type peptidase activity	#N/A
GRMZM2G033626	-0.657246	0.0227175	3	38743792	38746900		26S proteasome non-ATPase	26S proteasome non-ATPase	phosphatidylglycerol/phosphatidylinositol transfer protein 2	#N/A	#N/A
GRMZM2G024733	-1.46318	0.000429069	3	39210700	39217892		conserved unknown protein	conserved unknown protein	homolog subfamily B member	P:protein folding; F:heat shock protein binding; F:unfolded protein binding	#N/A
GRMZM2G119778	-0.596733	0.0413849	3	40921994	40935652		#N/A	Lipopolysaccharide core biosynthesis mannosyltransferase	#N/A	#N/A	#N/A
GRMZM2G019721	1.38126	0.00277295	3	41456214	41459923		#N/A	conserved unknown protein	Putative callose synthase 6	C:1,3-beta-D-glucan synthase complex; F:1,3-beta-D-glucan synthase activity; P:(1->3)-beta-D-glucan biosynthetic process; C:membrane	#N/A
GRMZM2G144648	1.7314	0.0170165	3	41741730	41743930		conserved unknown protein	conserved unknown protein	inositol 1,4,5-trisphosphate 5-phosphatase	F:inositol or phosphatidylinositol phosphatase activity	#N/A
GRMZM2G111014	0.646	0.0288374	3	42889203	42906840		gyrase subunit B, chloroplastic	gyrase subunit B, chloroplastic	Chaperonin 60 subunit beta	#N/A	#N/A
GRMZM2G089743	1.00437	0.00787105	3	43645204	43656529		PAZ domain-containing protein	putative argonaute family protein	Tuliposide A-converting enzyme	P:metabolic process; F:hydrolase activity	#N/A
GRMZM2G529658	999	0.000429069	3	43707032	43708081		#N/A	#N/A	#N/A	#N/A	#N/A
GRMZM2G378872	4.56506	0.000429069	3	43708862	43712393		serine/threonine-protein kinase	putative protein kinase superfamily	Fasciclin-like arabinogalactan protein	F:DNA binding; F:ligand-activated sequence-specific DNA binding RNA polymerase II transcription factor activity; C:nucleus; P:regulation of transcription, DNA-dependent; P:type I hypersensitivity	#N/A
GRMZM2G430929	999	0.000429069	3	43859586	43861514		uncharacterized protein LOC101770178 isoform	conserved unknown protein	40S ribosomal protein S3a	#N/A	#N/A
GRMZM2G018566	0.976394	0.0436278	3	43991618	43996960		conserved unknown protein	conserved unknown protein	SET DOMAIN GROUP 40	#N/A	#N/A
GRMZM5G840699	0.635152	0.0322685	3	44671605	44678517		phospholipid-transporting ATPase 1-like	Phospholipid-transporting ATPase 1	Zinc finger CCCH domain	#N/A	#N/A
GRMZM2G301642	0.801969	0.0297469	3	45267122	45269010		transcription factor DIVARICATA-like	MYB DNA-binding domain	Probable VAMP-like protein	#N/A	#N/A
GRMZM2G161310	-1.23165	0.000429069	3	45562369	45576619		major facilitator superfamily defense1	major facilitator superfamily defense1	PITH domain-containing protein	#N/A	#N/A
GRMZM2G133802	3.67367	0.000429069	3	47736768	47740094		tubulin beta-4 chain	tubulin beta-4 chain	guanine-nucleotide exchange factor	F:ARF guanyl-nucleotide exchange factor activity; C:intracellular; P:regulation of ARF protein signal transduction	#N/A
GRMZM2G090374	-0.865957	0.0172128	3	47848799	47856170		protein LOC101765971 isoform X1	protein LOC101765971 isoform X1	#N/A	#N/A	#N/A
GRMZM2G154078	0.921172	0.00449862	3	48042310	48043384		#N/A	#N/A	K(+) efflux antiporter	#N/A	#N/A
GRMZM2G001451	-2.52605	0.000429069	3	48299923	48302886		1 S allele-like	conserved unknown protein	#N/A	#N/A	#N/A
GRMZM2G441444	2.99877	0.000429069	3	48929316	48933290		protoporphyrinogen oxidase, chloroplastic-like	conserved unknown protein	Serine carboxypeptidase-like 41	F:serine-type carboxypeptidase activity; P:proteolysis	#N/A
GRMZM2G141992	1.64942	0.0256881	3	48937014	48937905		protoporphyrinogen oxidase, chloroplastic-like	conserved unknown protein	Protein IQ-DOMAIN 1	#N/A	#N/A
GRMZM2G426553	-1.0953	0.00336514	3	49053348	49058616		containing protein At2g33680-like	containing protein At2g33680-like	Nitrile-specifier protein 1	F:protein binding	TCA / org. transformation.other organic acid transformaitons.malic
GRMZM2G066870	-1.15836	0.000429069	3	49116172	49117764		hydrophobic protein LTI6B-like isoform	hydrophobic protein LTI6B-like isoform	NAC domain-containing protein	F:DNA binding; P:regulation of transcription, DNA-dependent	#N/A
GRMZM2G038003	-5.86291	0.000429069	3	49148015	49149050		conserved unknown protein	conserved unknown protein	Phosphoethanolamine N-methyltransferase 1	P:metabolic process; F:methyltransferase activity; P:lipid biosynthetic process	#N/A
GRMZM2G016351	-3.93167	0.000429069	3	49383623	49386142		#N/A	conserved unknown protein	11-oxo-beta-amyrin 30	F:monooxygenase activity; F:iron ion binding; F:electron carrier activity; F:heme binding; P:oxidation-reduction process	#N/A
GRMZM2G119894	-1.14923	0.00150491	3	50093118	50099618		transporter B family member	conserved unknown protein	WAT1-related protein At1g01070	C:membrane	#N/A
GRMZM2G170388	-1.95266	0.000429069	3	51898809	51900852		conserved unknown protein	conserved unknown protein	#N/A	#N/A	cell wall.degradation.pectate lyases and polygalacturonases
GRMZM2G454056	-1.55693	0.000429069	3	54252163	54252929		protein LOC101757450 isoform X1	conserved unknown protein	#N/A	#N/A	#N/A
GRMZM2G051256	-2.07265	0.000429069	3	54469146	54472943		R2R3 Myb transcription factor	R2R3 Myb transcription factor	CRAL-TRIO domain-containing protein C589.09, mitochondrial	#N/A	#N/A
GRMZM2G047616	-0.717733	0.0303004	3	55028181	55030055		cation transporter HKT8-like	conserved unknown protein	DnaJ protein homolog 2	#N/A	#N/A
AC200298.4_FG001	-2.55154	0.00116094	3	55444647	55445684		#N/A	#N/A	3-ketoacyl-CoA synthase	F:catalytic activity; P:fatty acid biosynthetic process; P:metabolic process; F:transferase activity, transferring acyl groups; P:lipid biosynthetic process; C:membrane; F:transferase activity, transferring acyl groups other than amino-acyl groups	#N/A
GRMZM2G099003	-2.93458	0.000429069	3	56898740	56900559		late embryogenesis abundant protein Lea5	late embryogenesis abundant protein Lea5	Nuclear transcription factor Y subunit B	F:DNA binding; C:intracellular; C:nucleus; P:regulation of transcription, DNA-dependent; F:sequence-specific DNA binding	#N/A
GRMZM2G072890	-2.43081	0.000429069	3	56989572	56990421		late embryogenesis abundant protein	TPA: late embryogeneis abundant	#N/A	#N/A	#N/A
GRMZM2G033644	-2.39248	0.000429069	3	57145424	57150481		acyltransferase component of branched-chain alpha-keto	acyltransferase component of branched-chain alpha-keto	#N/A	F:monooxygenase activity; F:iron ion binding; F:electron carrier activity; F:heme binding; P:oxidation-reduction process	TCA / org. transformation.TCA.pyruvate DH.E2
GRMZM2G331811	-0.765908	0.0343647	3	57208275	57230236		mRNA-splicing factor SF2	ASF/SF2-like pre-mRNA splicing	ribosomal protein L28, chloroplastic	#N/A	#N/A
GRMZM2G032887	1.51644	0.0497793	3	57230955	57235971		factor Tu, mitochondrial-like	putative translation elongation factor family	BTB/POZ domain-containing	#N/A	#N/A
GRMZM2G164134	-1.54668	0.00214829	3	58078573	58081626		carboxylic ester hydrolase precursor	carboxylic ester hydrolase precursor	3-hydroxyindolin-2-one	F:monooxygenase activity; F:iron ion binding; F:electron carrier activity; F:heme binding; P:oxidation-reduction process	cell wall.pectin*esterases.acetyl esterase
GRMZM2G104394	-3.85928	0.000429069	3	59037272	59044830		peroxidase 1-like isoform	TPA: peroxidase 1 Precursor	factor U2af large subunit	F:nucleic acid binding; F:RNA binding; C:nucleus; P:mRNA processing	#N/A
GRMZM2G107228	1.19903	0.00150491	3	59325156	59327502		peroxidase 1-like isoform	conserved unknown protein	#N/A	#N/A	#N/A
GRMZM2G314667	-1.13071	0.00611827	3	59504009	59504819		uncharacterized protein LOC100276936 precursor	uncharacterized protein LOC100276936 precursor	#N/A	#N/A	#N/A
GRMZM2G074517	1.71208	0.000429069	3	60570972	60574569		esterase/lipase LIP-4-like	alpha-L-fucosidase 2	3-hydroxyindolin-2-one	F:monooxygenase activity; F:iron ion binding; F:electron carrier activity; F:heme binding; P:oxidation-reduction process	#N/A
GRMZM2G174975	-4.56934	0.000429069	3	60642799	60646303		GDSL esterase/lipase At1g09390	GDSL esterase/lipase At1g09390	DIMBOA UDP-glucosyltransferase BX9	#N/A	#N/A
GRMZM2G037209	1.58624	0.000429069	3	65284691	65286990		#N/A	conserved unknown protein	Vesicle transport protein SEC20	#N/A	#N/A
GRMZM2G314075	-999	0.000429069	3	65663339	65663978		abscisic stress-ripening protein	ripening protein 1-like	#N/A	#N/A	#N/A
GRMZM2G088727	-1.2201	0.000429069	3	66108385	66116487		conserved unknown protein	conserved unknown protein	Probable 2-oxoglutarate/Fe(II)	#N/A	#N/A
GRMZM2G088653	1.14259	0.000807585	3	66183120	66187247		specific protease ESD4-like	putative ulp1 protease family	#N/A	F:catalytic activity; F:hydrolase activity, hydrolyzing O-glycosyl compounds; P:carbohydrate metabolic process	#N/A
GRMZM2G055458	-1.38436	0.000429069	3	66268281	66280290		thiamin pyrophosphokinase 1-like	thiamin pyrophosphokinase 1-like isoform	1-aminocyclopropane-1-carboxylate oxidase	F:iron ion binding; F:oxidoreductase activity; P:oxidation-reduction process	#N/A
GRMZM2G104639	4.957	0.00974968	3	66943761	66949675		CASP-like protein 4	CASP-like protein Sb03g014480	#N/A	#N/A	#N/A
GRMZM2G031568	-0.843431	0.0069164	3	67690881	67696291		protein At1g54570, chloroplastic-like	protein At1g54570, chloroplastic-like	#N/A	#N/A	#N/A
GRMZM2G416322	0.714328	0.0230787	3	67824481	67839365		cysteine-rich receptor-like	TPA: putative DUF26-domain receptor-like protein kinase family protein	synthase	#N/A	#N/A
GRMZM2G164542	-0.913958	0.0267869	3	67888007	67888954		#N/A	conserved unknown protein	#N/A	#N/A	#N/A
GRMZM2G010085	-0.606228	0.0446943	3	68362864	68368995		chromatin-remodeling complex ATPase chain	chromatin-remodeling complex ATPase chain	#N/A	#N/A	#N/A
GRMZM2G110286	-1.7493	0.000429069	3	68751790	68752302		conserved unknown protein	conserved unknown protein	#N/A	#N/A	#N/A
GRMZM2G052796	-1.37007	0.000429069	3	69204453	69205156		conserved unknown protein	conserved unknown protein	Gibberellin 3-beta-dioxygenase 2	F:iron ion binding; F:oxidoreductase activity; P:oxidation-reduction process	#N/A
GRMZM2G096008	-1.84379	0.000429069	3	69559234	69560858		conserved unknown protein	conserved unknown protein	Actin-depolymerizing factor 5	F:actin binding; C:intracellular	#N/A
GRMZM2G068947	0.716326	0.0189915	3	69855686	69858004		12-oxophytodienoate reductase 1-like	12-oxophytodienoate reductase 1-like	Protein NRT1/ PTR FAMILY	#N/A	#N/A
GRMZM2G001426	0.81526	0.0461164	3	69951286	69953368		DELLA protein DWARF8-like	DELLA protein DWARF8-like	evolving enhancer protein 2	#N/A	#N/A
GRMZM5G848857	-0.908687	0.00116094	3	70673393	70675245		#N/A	#N/A	Vegetative storage protein 1	#N/A	#N/A
GRMZM5G833328	-999	0.000429069	3	71093399	71093872		#N/A	conserved unknown protein	Abscisic stress-ripening protein	#N/A	#N/A
GRMZM2G314652	-1.43727	0.000429069	3	71260322	71320829		dehydroquinate dehydratase/shikimate dehydrogenase, chloroplastic-like	dehydroquinate dehydratase/shikimate dehydrogenase, chloroplastic-like	#N/A	#N/A	#N/A
GRMZM5G875135	-999	0.000429069	3	74799558	74799927		#N/A	conserved unknown protein	#N/A	#N/A	#N/A
GRMZM2G701576	-0.964536	0.0136765	3	79113161	79114807		#N/A	conserved unknown protein	26S proteasome non-ATPase	#N/A	#N/A
GRMZM2G081380	1.16415	0.000429069	3	83042234	83069098		QUALITY PROTEIN: putative fimbrin-like	fimbrin-like protein 2-like	factor U2af large subunit	#N/A	#N/A
GRMZM2G108527	-0.878402	0.0355607	3	83689700	83690887		#N/A	conserved unknown protein	NAC domain-containing protein 100	#N/A	#N/A
GRMZM2G180728	0.80968	0.0457867	3	86714150	86716933		cyclin-A3-2-like	TPA: cyclin superfamily protein, putative	Probable inactive purple acid phosphatase 1	#N/A	#N/A
GRMZM2G061527	-2.34554	0.000429069	3	86872577	86874983		like serine/threonine-protein	like serine/threonine-protein	threonine protein phosphatase 2A regulatory subunit	#N/A	#N/A
GRMZM2G009715	0.727501	0.0286632	3	87782775	87788528		efflux antiporter 3, chloroplastic	K(+) efflux antiporter	AT-rich interactive domain-containing protein	#N/A	#N/A
GRMZM2G456669	3.37281	0.000429069	3	88387814	88391383		serine-threonine protein kinase	kinase EFR-like isoform	#N/A	#N/A	#N/A
GRMZM2G110395	-1.27644	0.000429069	3	92980358	92982140		conserved unknown protein	conserved unknown protein	#N/A	F:G-protein coupled receptor activity; P:G-protein coupled receptor signaling pathway; C:integral to membrane; F:cAMP binding	#N/A
GRMZM2G133793	-1.76328	0.000429069	3	93088581	93089771		conserved unknown protein	GNS1/SUR4 membrane protein	#N/A	#N/A	TCA / org. transformation.other organic acid transformaitons.malic
GRMZM2G018793	-1.05952	0.000429069	3	93183862	93185712		epoxide hydrolase 2-like	conserved unknown protein	Heparan-alpha-glucosaminide N-acetyltransferase	P:G-protein coupled receptor signaling pathway; C:integral to membrane	#N/A
GRMZM2G035520	1.361	0.000429069	3	93414906	93420917		plasma membrane ATPase 1	plasma membrane ATPase 1	alternative NAD(P)H	F:N,N-dimethylaniline monooxygenase activity; F:oxidoreductase activity; F:flavin adenine dinucleotide binding; F:NADP binding; P:oxidation-reduction process	#N/A
GRMZM2G062613	-0.854328	0.00558275	3	93985803	93989199		HIPL1 protein-like isoform	uncharacterized protein LOC100274456 precursor	Calmodulin-1/11/16	#N/A	#N/A
GRMZM2G017525	0.91363	0.0085769	3	95264931	95267316		microtubule-associated protein 70-1	microtubule-associated protein 70-1	Beta-amylase 3, chloroplastic	#N/A	#N/A
AC211744.4_FG001	-999	0.000429069	3	96912308	96912755		#N/A	#N/A	#N/A	#N/A	#N/A
GRMZM2G097533	-1.98828	0.0102263	3	97780310	97783252		calcium-dependent protein kinase	Calcium-dependent protein kinase	Pheophorbide a oxygenase, chloroplastic	F:chlorophyllide a oxygenase [overall] activity; F:oxidoreductase activity; F:2 iron, 2 sulfur cluster binding; P:oxidation-reduction process	#N/A
GRMZM2G000076	3.2709	0.000429069	3	98138206	98141895		#N/A	conserved unknown protein	#N/A	#N/A	#N/A
GRMZM2G094081	-1.60205	0.0266016	3	98442861	98443856		uncharacterized protein LOC100840732 isoform	conserved unknown protein	Putative aminoacrylate hydrolase RutD	F:catalytic activity; F:aminopeptidase activity; P:proteolysis	#N/A
GRMZM5G878970	1.01102	0.000429069	3	99710198	99728406		conserved unknown protein	biogenesis protein SLX9-like, partial	serine/threonine-protein kinase	F:protein kinase activity; F:protein serine/threonine kinase activity; F:protein binding; F:ATP binding; P:protein phosphorylation	#N/A
GRMZM2G062531	1.84523	0.000429069	3	101735927	101737972		conserved unknown protein	conserved unknown protein	#N/A	F:hydrolase activity	lipid metabolism.''exotics'' (steroids, squalene etc).methylsterol monooxygenase
GRMZM2G145201	0.714045	0.0207726	3	102518469	102521623		RNA-dependent RNA polymerase	RNA-dependent RNA polymerase	#N/A	#N/A	#N/A
GRMZM2G125832	-2.81251	0.000429069	3	103798945	103802578		lysine histidine transporter-like	lysine histidine transporter-like	3-hydroxyindolin-2-one	F:monooxygenase activity; F:iron ion binding; F:electron carrier activity; F:heme binding; P:oxidation-reduction process	#N/A
GRMZM2G461566	-999	0.000429069	3	104526510	104536068		#N/A	conserved unknown protein	#N/A	#N/A	#N/A
GRMZM2G311811	-999	0.000429069	3	104792209	104792938		#N/A	conserved unknown protein	#N/A	#N/A	#N/A
GRMZM2G156813	3.48176	0.000429069	3	105345432	105347329		conserved unknown protein	conserved unknown protein	#N/A	F:monooxygenase activity; F:iron ion binding; F:electron carrier activity; F:heme binding; P:oxidation-reduction process	#N/A
GRMZM2G029267	-1.84613	0.000429069	3	105406928	105408368		#N/A	#N/A	#N/A	#N/A	#N/A
AC210593.3_FG001	-999	0.000429069	3	105958674	105959283		#N/A	#N/A	#N/A	#N/A	#N/A
GRMZM5G825444	-999	0.000429069	3	105966623	105968093		#N/A	#N/A	#N/A	#N/A	#N/A
GRMZM2G352159	0.750499	0.00905195	3	107571178	107577553		response factor 23-like	auxin response factor 28	Probable galactinol--sucrose galactosyltransferase	#N/A	#N/A
GRMZM2G149330	-3.20066	0.000429069	3	108427259	108452235		conserved unknown protein	conserved unknown protein	#N/A	#N/A	#N/A
AC214360.3_FG001	-2.50175	0.000429069	3	110185329	110189107		#N/A	#N/A	Cysteine proteinase EP-B	F:cysteine-type endopeptidase activity; P:proteolysis; F:cysteine-type peptidase activity	#N/A
GRMZM2G044503	-999	0.000429069	3	110251830	110254228		#N/A	conserved unknown protein	#N/A	#N/A	#N/A
GRMZM2G135374	-1.96019	0.000429069	3	111829141	111829992		#N/A	conserved unknown protein	Aspartic proteinase oryzasin-1	F:aspartic-type endopeptidase activity; C:lysosome; P:proteolysis; P:lipid metabolic process; P:sphingolipid metabolic process	#N/A
GRMZM5G810728	999	0.000429069	3	112465583	112465760		#N/A	#N/A	#N/A	#N/A	#N/A
GRMZM2G093347	-1.26074	0.000429069	3	113472962	113480259		adenine phosphoribosyltransferase 1-like	adenine phosphoribosyltransferase 1-like	#N/A	P:lipid metabolic process	nucleotide metabolism.salvage.phosphoribosyltransferases.aprt
GRMZM2G373936	-999	0.000429069	3	113687885	113690361		alpha-(1,4)-fucosyltransferase-like	conserved unknown protein	#N/A	#N/A	#N/A
AC230011.2_FG002	-2.00666	0.000429069	3	113896009	113902317		#N/A	#N/A	Protein IRREGULAR XYLEM 15	#N/A	#N/A
GRMZM2G026203	-1.57895	0.000429069	3	114020697	114023620		kinase 1-like isoform	kinase 1-like isoform	#N/A	F:luteinizing hormone receptor activity; P:G-protein coupled receptor signaling pathway; C:integral to membrane	#N/A
GRMZM2G028665	1.00887	0.00926552	3	114083664	114087490		bifunctional nuclease-like isoform	bifunctional nuclease-like isoform X1	Probable inactive receptor kinase	F:protein binding	#N/A
GRMZM2G105991	-0.674804	0.0471338	3	114351463	114353544		UDP-glycosyltransferase 88A1-like	UDP-glycosyltransferase 88A1-like	Cysteine and histidine-rich domain-containing	#N/A	#N/A
GRMZM2G095331	-1.52614	0.0310182	3	115291159	115292345		conserved unknown protein	conserved unknown protein	#N/A	F:peroxidase activity; P:response to oxidative stress; F:heme binding; P:oxidation-reduction process	#N/A
GRMZM2G353834	-1.02699	0.048651	3	116353672	116355169		#N/A	conserved unknown protein	#N/A	#N/A	#N/A
GRMZM2G167794	2.90459	0.00150491	3	118064609	118066326		auxin-responsive protein IAA31	auxin-responsive protein IAA31-like	#N/A	F:RNA binding	#N/A
GRMZM2G444621	-1.12473	0.00834321	3	118962054	118962971		like protein 5-like	like protein 5-like	IN GUARD CELL 2	F:aspartic-type endopeptidase activity; P:proteolysis	#N/A
GRMZM2G502560	6.35072	0.0039426	3	119177592	119178675		#N/A	#N/A	14-3-3-like	F:protein domain specific binding	#N/A
GRMZM2G390374	-1.83495	0.000807585	3	119613916	119639144		protein ROOT HAIR DEFECTIVE 3	Root hair defective 3	UDP-glucose flavonoid 3	P:metabolic process; F:transferase activity, transferring hexosyl groups	#N/A
GRMZM2G701688	2.68166	0.000429069	3	119965550	119970563		early endosome antigen 1-like	conserved unknown protein	Dehydrodolichyl diphosphate synthase 2	F:transferase activity, transferring alkyl or aryl (other than methyl) groups	#N/A
GRMZM2G701689	0.940009	0.00182419	3	119980674	119995591		TSO1-like CXC 2	protein tesmin/TSO1-like	a-b binding protein	#N/A	#N/A
GRMZM2G108509	2.33579	0.000429069	3	120748538	120752877		helix protein Sin3-like	conserved unknown protein	#N/A	#N/A	#N/A
GRMZM2G152421	-0.962857	0.0136765	3	121073394	121078930		26S proteasome non-ATPase	26S proteasome non-ATPase	Amino-acid permease BAT1	#N/A	#N/A
GRMZM2G114930	-1.76254	0.000429069	3	122058764	122065822		methyltransferase-like protein 25	methyltransferase-like protein 25	Glucan endo-1,3-beta	#N/A	#N/A
GRMZM2G114850	-3.34283	0.000429069	3	122071792	122076122		containing protein 21/22-like	containing protein 21/22-like	#N/A	P:metabolic process; F:hydrolase activity	#N/A
GRMZM2G412885	1.30462	0.000429069	3	122118985	122121740		serine/threonine-protein kinase	putative protein kinase superfamily	inhibitor of protein phosphatase	#N/A	#N/A
GRMZM2G104045	0.911034	0.0355607	3	123146656	123151680		conserved unknown protein	conserved unknown protein	#N/A	#N/A	#N/A
GRMZM5G835463	-5.17297	0.00558275	3	124050274	124051054		#N/A	conserved unknown protein	NAC domain-containing protein	F:DNA binding; P:type I hypersensitivity; P:regulation of transcription, DNA-dependent	#N/A
GRMZM2G398731	1.77454	0.00716407	3	124898508	124905519		formin-like protein 12	Formin-like protein 12	#N/A	F:binding	#N/A
GRMZM2G410951	1.40157	0.00182419	3	124919445	124927049		formin-like protein 12	Formin-like protein 12	Serine/threonine-protein kinase	F:protein kinase activity; F:protein serine/threonine kinase activity; F:ATP binding; P:protein phosphorylation	#N/A
GRMZM2G385428	-1.31956	0.0199616	3	125155786	125157683		conserved unknown protein	conserved unknown protein	#N/A	F:GTPase activity; F:GTP binding	#N/A
GRMZM2G177019	-1.0423	0.0039426	3	125744773	125746538		conserved unknown protein	putative mitochondrial transcription termination factor	#N/A	F:monooxygenase activity; F:iron ion binding; F:electron carrier activity; F:heme binding; P:oxidation-reduction process	#N/A
GRMZM2G076499	-5.71976	0.0047738	3	126107780	126108806		#N/A	#N/A	Disease resistance RPP8-like	F:protein binding; P:defense response	#N/A
AC182617.3_FG001	4.79663	0.000429069	3	127303984	127310112		#N/A	#N/A	#N/A	#N/A	#N/A
GRMZM2G160840	-3.61307	0.000429069	3	127613322	127614912		myb-related protein Zm38	TPA: putative MYB DNA-binding domain superfamily protein	#N/A	F:peroxidase activity; P:response to oxidative stress; F:heme binding; P:oxidation-reduction process	#N/A
GRMZM2G082203	1.52148	0.000429069	3	128093126	128097800		boron transporter 2-like	boron transporter 2-like	#N/A	F:RNA binding; F:ribonuclease T2 activity	#N/A
GRMZM2G034083	-0.656167	0.024724	3	128521979	128526028		synthase alpha chain protein 3	synthase alpha chain protein	Inositol-tetrakisphosphate 1-kinase	#N/A	#N/A
GRMZM2G112074	-2.19854	0.000429069	3	129045340	129049776		replication licensing factor MCM7	replication licensing factor MCM7 homologue	Uncharacterized protein C24B11.05	F:catalytic activity; P:metabolic process; F:hydrolase activity	#N/A
GRMZM2G169562	-2.61252	0.000429069	3	129296727	129301658		conserved unknown protein	putative lipase class 3	#N/A	#N/A	lipid metabolism.lipid degradation.lipases.triacylglycerol lipase
GRMZM2G020423	-999	0.000429069	3	132018781	132020128		#N/A	TPA: jasmonate-induced protein	#N/A	#N/A	#N/A
GRMZM2G475899	-3.81178	0.000429069	3	132267866	132269513		histone H3.2-like	TPA: histone H3.2	#N/A	#N/A	#N/A
GRMZM2G063949	1.24567	0.000807585	3	132396183	132400373		bifunctional polymyxin resistance protein ArnA	polymyxin resistance arnA protein	#N/A	#N/A	cell wall.precursor synthesis.UXS
GRMZM2G034453	-1.6608	0.000429069	3	133487480	133497532		conserved unknown protein	conserved unknown protein	#N/A	#N/A	#N/A
GRMZM2G021378	-0.610695	0.0434992	3	134087707	134093038		putative syntaxin-131-like	conserved unknown protein	PRA1 family protein A1	#N/A	#N/A
GRMZM2G175761	3.81658	0.000429069	3	134613811	134615464		pollen-specific protein SF3	Pollen-specific protein SF3	#N/A	P:protein folding; F:heat shock protein binding; F:unfolded protein binding	#N/A
GRMZM2G110369	-0.831082	0.0069164	3	134681394	134683771		deoxymugineic-acid 2'-dioxygenase	conserved unknown protein	#N/A	#N/A	#N/A
GRMZM2G005419	0.63391	0.0456297	3	134790780	134792420		#N/A	#N/A	Histone H3.3 type	#N/A	#N/A
GRMZM2G349187	1.52757	0.000429069	3	134951670	134953583		conserved unknown protein	TPA: putative cytochrome P450 superfamily protein	F-box protein PP2	F:protein binding; F:ATP binding; P:apoptotic process; P:defense response	#N/A
GRMZM2G326116	-0.932511	0.000807585	3	135084014	135105483		#N/A	conserved unknown protein	LYR motif-containing protein	#N/A	#N/A
GRMZM2G004946	3.66795	0.00214829	3	135305749	135310915		pattern formation protein EMB30	pattern formation protein EMB30	LOB domain-containing protein	#N/A	#N/A
GRMZM2G084762	-1.16689	0.0217423	3	135439980	135443437		DNA repair protein RAD51 homolog	DNA repair protein RAD51 homolog	#N/A	#N/A	#N/A
GRMZM2G083130	-2.44805	0.000429069	3	135756394	135758356		cytokinin-O-glucosyltransferase 2	cyanohydrin beta-glucosyltransferase-like	Probable calcium-binding protein	F:calcium ion binding	#N/A
GRMZM2G118241	-1.65477	0.000429069	3	136160807	136166034		serine carboxypeptidase 1 precursor	carboxypeptidase I precursor, partial	tRNA-specific adenosine deaminase	F:catalytic activity; F:zinc ion binding; F:hydrolase activity	#N/A
GRMZM2G052713	-1.21944	0.000429069	3	136770628	136780696		AP-2 complex subunit sigma	conserved unknown protein	Auxilin-related protein 2	P:homoiothermy; F:ice binding; P:response to freezing	#N/A
GRMZM5G821755	0.898812	0.0239703	3	136906411	136908393		conserved unknown protein	conserved unknown protein	Serine/threonine protein phosphatase 2A	#N/A	#N/A
GRMZM2G163507	-1.57955	0.000429069	3	137388470	137391025		conserved unknown protein	conserved unknown protein	Thaumatin-like protein 1	#N/A	TCA / org. transformation.other organic acid transformaitons.malic
GRMZM2G422210	0.915227	0.0172128	3	137679060	137682983		T-cell proliferation 1	conserved unknown protein	Bark storage protein A	#N/A	#N/A
GRMZM2G338160	4.41118	0.000429069	3	137713846	137714974		uncharacterized protein LOC100304136 precursor	uncharacterized protein LOC100304136 precursor	complex subunit 7 homolog	F:carbohydrate binding	#N/A
GRMZM2G138003	1.51476	0.000429069	3	138093563	138095432		BTB/POZ domain-containing protein At2g13690	conserved unknown protein	#N/A	#N/A	#N/A
GRMZM2G080107	1.49518	0.000429069	3	138433109	138434218		Photosystem I reaction center	Photosystem I reaction center	BTB/POZ domain-containing	F:signal transducer activity; F:protein binding; P:response to light stimulus	PS.lightreaction.photosystem I.PSI polypeptide subunits
GRMZM2G324157	-2.02331	0.00116094	3	138739304	138740432		putative cyclin-dependent kinase	putative protein kinase superfamily	Glucan endo-1,3-beta	F:hydrolase activity, hydrolyzing O-glycosyl compounds; P:carbohydrate metabolic process	#N/A
GRMZM2G174769	-3.07088	0.0069164	3	139217229	139225950		60S ribosomal protein L7	conserved unknown protein	#N/A	#N/A	#N/A
GRMZM2G165176	4.07278	0.000429069	3	139285415	139291670		conserved unknown protein	conserved unknown protein	Peptide-N4-(N-acetyl-beta-glucosaminyl)asparagine amidase	#N/A	TCA / org. transformation.TCA.pyruvate DH.E2
GRMZM2G031167	2.52496	0.000429069	3	139506899	139508817		amino acid permease 3-like	amino acid permease 3-like	#N/A	F:catalytic activity; P:cytokinin metabolic process; F:oxidoreductase activity; F:cytokinin dehydrogenase activity; F:flavin adenine dinucleotide binding; P:oxidation-reduction process	#N/A
GRMZM2G039505	1.08505	0.000429069	3	142252736	142259562		protein FAM135B-like isoform	protein FAM135B-like isoform	Cyclin-dependent kinase D	F:protein kinase activity; F:protein serine/threonine kinase activity; F:ATP binding; P:protein phosphorylation	#N/A
GRMZM2G152952	-1.62011	0.00182419	3	142692711	142695778		b-c1 complex subunit 6	7.8 kDa protein	Xyloglucan endotransglucosylase/hydrolase protein	F:hydrolase activity, hydrolyzing O-glycosyl compounds; C:cell wall; P:carbohydrate metabolic process; P:cellular glucan metabolic process; F:xyloglucan:xyloglucosyl transferase activity; C:apoplast	#N/A
GRMZM2G164502	-1.04983	0.0161755	3	143800759	143803983		like serine/threonine-protein	TPA: putative protein kinase superfamily protein	Ammonium transporter 1 member	P:transport; F:ammonium transmembrane transporter activity; C:membrane; P:transmembrane transport	#N/A
GRMZM2G016668	-1.56415	0.000429069	3	144100641	144102954		ring zinc finger protein	ring zinc finger protein	Probable mediator of RNA polymerase II transcription subunit	F:ATP binding	#N/A
GRMZM5G821639	1.32898	0.0466513	3	144686961	144690119		protein FIZZY-RELATED 3	conserved unknown protein	Receptor-like protein kinase	F:protein kinase activity; F:protein serine/threonine kinase activity; F:ATP binding; P:protein phosphorylation	#N/A
GRMZM2G047409	1.37405	0.00740213	3	146032010	146032840		conserved unknown protein	conserved unknown protein	Cell division protein FtsZ	F:GTPase activity; F:GTP binding; C:cytoplasm; C:microtubule; P:microtubule-based process; C:protein complex; P:protein polymerization	#N/A
GRMZM2G103342	-2.98978	0.000429069	3	146522695	146524904		uncharacterized protein LOC100192761 precursor	uncharacterized protein LOC100192761 precursor	Cysteine-rich receptor-like	F:protein kinase activity; F:protein serine/threonine kinase activity; F:ATP binding; P:protein phosphorylation	#N/A
GRMZM2G171390	-0.91007	0.00116094	3	146605791	146608666		a oxygenase, chloroplastic-like	a oxygenase, chloroplastic-like	Leucine-rich repeat receptor	#N/A	#N/A
GRMZM2G059083	0.779503	0.0185881	3	147286566	147292751		NADP reductase, leaf isozyme	Chain A, Crystal Structure Of Zea Mays Leaf Ferredoxin	#N/A	#N/A	#N/A
GRMZM2G138258	1.85436	0.000429069	3	147397872	147401506		#N/A	conserved unknown protein	Long chain acyl-CoA synthetase	F:catalytic activity; P:metabolic process	#N/A
GRMZM2G426046	-2.45115	0.000429069	3	147620793	147622105		probable calcium-binding protein CML31	probable calcium-binding protein CML31	#N/A	#N/A	#N/A
GRMZM2G701801	-0.623237	0.0405205	3	147969443	147972018		quinone oxidoreductase 1-like	NADPH quinone oxidoreductase 1	3-phosphoshikimate 1-carboxyvinyltransferase	#N/A	#N/A
GRMZM2G078320	1.34665	0.0050423	3	148647919	148648745		LOW QUALITY PROTEIN: F	LOW QUALITY PROTEIN: F-box	#N/A	#N/A	#N/A
GRMZM2G367026	-0.745332	0.0128931	3	148974555	148982804		conserved unknown protein	conserved unknown protein	Pleiotropic drug resistance protein	#N/A	#N/A
GRMZM5G800344	0.840335	0.0264157	3	149243090	149245303		co-transcribed bacterial homolog protein-like	co-transcribed bacterial homolog protein-like	Cytochrome P450 97B2, chloroplastic	#N/A	#N/A
GRMZM2G127789	1.31457	0.0403693	3	149311828	149312697		probable glutathione S-transferase	glutathione S-transferase GST	#N/A	#N/A	#N/A
GRMZM2G052571	-5.05898	0.000429069	3	149384877	149386028		transferase GST 23-like	TPA: glutathione S-transferase	#N/A	#N/A	#N/A
GRMZM2G146475	-0.902135	0.0319322	3	149408733	149409790		probable glutathione S-transferase	glutathione S-transferase GST 28	#N/A	#N/A	#N/A
GRMZM2G028556	-3.00213	0.000429069	3	149438574	149439658		conserved unknown protein	conserved unknown protein	#N/A	C:cell wall; P:type I hypersensitivity; F:pectinesterase activity; P:cell wall modification	#N/A
GRMZM2G106945	-1.23533	0.00998513	3	149552436	149553876		polcalcin Jun o 2	polcalcin Jun o 2	import inner membrane translocase subunit TIM14	F:heat shock protein binding	#N/A
GRMZM2G037452	-2.90043	0.000429069	3	150168534	150169561		#N/A	conserved unknown protein	#N/A	#N/A	#N/A
GRMZM2G116554	-0.964142	0.00150491	3	151355204	151357910		amino-acid permease BAT1 homolog	amino-acid permease BAT1 homolog	#N/A	#N/A	#N/A
GRMZM2G158625	-1.08523	0.000429069	3	151630200	151633159		amino-acid permease BAT1 homolog	amino-acid permease BAT1 homolog	Scarecrow-like protein 30	#N/A	#N/A
GRMZM2G433365	-999	0.000429069	3	151725355	151727109		glucan endo-1,3-beta-glucosidase GII-like	TPA: putative O-Glycosyl hydrolase superfamily	23 kDa jasmonate-induced	#N/A	#N/A
GRMZM2G125032	-3.52999	0.000429069	3	151819388	151821475		glucan endo-1,3-beta-glucosidase GII-like	beta-1,3-glucanase	#N/A	F:nucleotide binding; F:ATP binding; F:nucleoside-triphosphatase activity	#N/A
GRMZM2G065585	-2.29401	0.000429069	3	151971036	151972416		glucan endo-1,3-beta	TPA: putative O-Glycosyl hydrolase	#N/A	P:metabolic process; F:carbon-sulfur lyase activity	#N/A
GRMZM2G050997	-2.49161	0.000429069	3	152201139	152203793		cytokinin dehydrogenase 4-like	cytokinin dehydrogenase 4-like	Eukaryotic peptide chain release	#N/A	#N/A
GRMZM2G170689	1.06945	0.0215452	3	152451135	152453723		S-formylglutathione hydrolase-like	conserved unknown protein	p60 ATPase-containing subunit	F:nucleotide binding; F:ATP binding; F:ATPase activity; F:nucleoside-triphosphatase activity	#N/A
GRMZM2G132506	1.05456	0.0328045	3	153763346	153764378		Photosystem II reaction center	Photosystem II reaction center	Pentatricopeptide repeat-containing protein	#N/A	PS.lightreaction.photosystem II.PSII polypeptide subunits
GRMZM2G145715	-0.804881	0.0166017	3	153925170	153929056		6-phosphogluconate dehydrogenase, decarboxylating	6-phosphogluconate dehydrogenase, decarboxylating	E3 ubiquitin-protein ligase	#N/A	#N/A
GRMZM2G126371	-2.89874	0.000429069	3	154649564	154650889		probable esterase PIR7A-like	#N/A	#N/A	F:glutamate decarboxylase activity; P:glutamate metabolic process; F:carboxy-lyase activity; P:carboxylic acid metabolic process; F:pyridoxal phosphate binding	#N/A
GRMZM2G126386	-1.57119	0.000429069	3	154656463	154659839		conserved unknown protein	uncharacterized protein LOC100832328, partial	#N/A	#N/A	PS.lightreaction.photosystem II.PSII polypeptide subunits
GRMZM2G425004	-0.977902	0.0180146	3	154739213	154740192		uncharacterized protein LOC100843446 isoform	binding protein P-like	homolog subfamily B member	#N/A	#N/A
GRMZM2G146280	-0.823901	0.00881683	3	154976009	154980717		phosphoinositide-interacting protein 3	repeat-containing protein domain phosphoinositide-interacting	#N/A	#N/A	#N/A
GRMZM2G084779	-2.71092	0.000429069	3	155787995	155793283		potassium transporter 5-like	potassium transporter 5-like	Germin-like protein 12	F:manganese ion binding; F:nutrient reservoir activity; C:apoplast	#N/A
GRMZM2G161380	1.32826	0.014276	3	155956187	155960323		serine/threonine-protein kinase	threonine-protein kinase-like protein ACR4-like	Protochlorophyllide reductase A, chloroplastic	P:metabolic process; F:2,3-dihydro-2,3-dihydroxybenzoate dehydrogenase activity; P:enterobactin biosynthetic process; F:oxidoreductase activity; F:protochlorophyllide reductase activity; P:oxidation-reduction process	#N/A
GRMZM2G161295	0.792196	0.0136765	3	155960409	155963163		conserved unknown protein	conserved unknown protein	lipid-A-disaccharide synthase, mitochondrial	#N/A	#N/A
GRMZM2G126285	-2.05596	0.000429069	3	156271134	156272899		quinone-oxidoreductase homolog, chloroplastic-like	conserved unknown protein	#N/A	#N/A	#N/A
GRMZM2G173534	-1.59222	0.000429069	3	156362361	156365307		transcription factor bHLH93-like isoform	putative HLH DNA-binding domain superfamily protein	Leucine-rich repeat receptor	F:catalytic activity; F:protein kinase activity; F:protein serine/threonine kinase activity; F:protein binding; F:ATP binding; P:protein phosphorylation; P:biosynthetic process; F:pyridoxal phosphate binding	#N/A
GRMZM5G898668	-1.60923	0.000429069	3	157017752	157020044		probable glucuronosyltransferase Os01g0926700-like	probable glucuronosyltransferase Os01g0926700-like	Probable pectin methyltransferase QUA2	#N/A	#N/A
GRMZM5G863364	999	0.000429069	3	157023165	157024294		inositol polyphosphate multikinase beta-like	conserved unknown protein	#N/A	#N/A	#N/A
GRMZM2G056702	0.609526	0.0496288	3	157050972	157054330		probable glucuronosyltransferase Os01g0926600-like	probable glucuronosyltransferase Os01g0926600-like	transporter B family member	#N/A	#N/A
GRMZM2G106493	0.693284	0.0288374	3	157918138	157919194		lectin-domain containing receptor kinase	conserved unknown protein	#N/A	#N/A	#N/A
GRMZM2G471529	0.638092	0.0283019	3	158889209	158895527		histidine kinase 3-like	histidine kinase 3-like	Violaxanthin de-epoxidase, chloroplastic	#N/A	#N/A
GRMZM2G129114	-1.32133	0.000429069	3	160327882	160329692		uncharacterized protein At4g15970-like	uncharacterized protein At4g15970-like	outer membrane protein porin	C:mitochondrial outer membrane; P:anion transport; F:voltage-gated anion channel activity; P:transmembrane transport	#N/A
GRMZM2G080487	0.643929	0.0269881	3	161893101	161894315		#N/A	#N/A	NifU-like protein 3, chloroplastic	#N/A	#N/A
GRMZM5G846152	0.857108	0.0138823	3	162599044	162600039		uncharacterized protein LOC100276614 precursor	uncharacterized protein LOC100276614 precursor	Scarecrow-like protein 6	#N/A	#N/A
GRMZM2G077143	-0.888629	0.0124685	3	163084866	163088262		F-box domain containing protein	F-box domain containing protein	#N/A	#N/A	#N/A
GRMZM2G366142	1.67867	0.0197797	3	164171449	164172810		conserved unknown protein	conserved unknown protein	#N/A	#N/A	#N/A
GRMZM2G057044	1.49137	0.00449862	3	164377599	164386659		histone deacetylase HDT2-like	conserved unknown protein	Xylanase inhibitor protein 1	F:hydrolase activity, hydrolyzing O-glycosyl compounds; P:carbohydrate metabolic process	#N/A
GRMZM2G077809	-1.32167	0.000429069	3	164580642	164585559		ubiquitin-protein ligase RGLG2-like	ubiquitin-protein ligase RGLG2-like	Probable sodium/metabolite cotransporter	P:sodium ion transport; F:bile acid:sodium symporter activity; C:membrane	#N/A
GRMZM2G078024	1.89183	0.000429069	3	164586525	164589297		proline transporter 1-like	proline transporter 1-like	Ribulose-phosphate 3-epimerase	F:catalytic activity; F:ribulose-phosphate 3-epimerase activity; P:carbohydrate metabolic process; P:metabolic process	#N/A
GRMZM2G004161	-1.99222	0.000429069	3	164974625	164978606		BTB/POZ and TAZ domain-containing protein	BTB/POZ and TAZ domain-containing	#N/A	F:catalytic activity; F:hydrolase activity, hydrolyzing O-glycosyl compounds; P:carbohydrate metabolic process	#N/A
GRMZM2G321810	-999	0.000429069	3	165449190	165455337		specific demethylase REF6-like	specific demethylase REF6-like	Alpha-(1,4)-fucosyltransferase	#N/A	#N/A
GRMZM2G025404	-999	0.000429069	3	165456544	165458024		#N/A	transamidase component PIG-S	Lysine-specific demethylase REF6	#N/A	#N/A
GRMZM2G177227	-1.0763	0.0106741	3	165857865	165860031		exo70 exocyst complex subunit family protein	exo70 exocyst complex subunit family protein	DNA-directed RNA polymerase III subunit	F:DNA-directed RNA polymerase activity; P:transcription, DNA-dependent	#N/A
GRMZM2G176542	1.24142	0.0102263	3	166662593	166670527		uncharacterized protein LOC101776635 isoform	conserved unknown protein	S-adenosylmethionine synthase 2	F:methionine adenosyltransferase activity; F:ATP binding; P:one-carbon metabolic process	lipid metabolism.lipid degradation.lipases.triacylglycerol lipase
GRMZM2G141600	1.08964	0.000429069	3	166811174	166817335		uncharacterized protein At3g49140-like	conserved unknown protein	binding alcohol dehydrogenase domain-containing protein 2	P:metabolic process; F:2,3-dihydro-2,3-dihydroxybenzoate dehydrogenase activity; P:enterobactin biosynthetic process; F:oxidoreductase activity; P:oxidation-reduction process	#N/A
GRMZM2G346138	1.03873	0.0321101	3	167004321	167008120		probable methyltransferase PMT19-like	probable methyltransferase PMT19-like	and beige-like anchor	F:oxidoreductase activity; P:oxidation-reduction process	#N/A
GRMZM2G044092	0.702212	0.036438	3	167437243	167446866		beta-glucosidase 42-like	beta-glucosidase 4-like	4-alpha-glucanotransferase DPE2	#N/A	#N/A
GRMZM2G064914	-0.91848	0.006654	3	167686904	167690778		uncharacterized protein LOC100192701 precursor	uncharacterized protein LOC100192701 precursor	Leucine-rich repeat receptor	#N/A	#N/A
GRMZM2G015923	-2.01943	0.000429069	3	167711918	167713615		probable galacturonosyltransferase 11-like	conserved unknown protein	HMG1/2-like protein	F:DNA binding; C:nucleus	#N/A
GRMZM2G109526	0.613708	0.0405205	3	168480647	168483295		uncharacterized protein LOC100837766 isoform	conserved unknown protein	Myb-like protein G	#N/A	#N/A
GRMZM2G086845	-1.85191	0.000429069	3	168523032	168526394		conserved unknown protein	conserved unknown protein	NAC transcription factor NAM	F:DNA binding; F:phosphopantetheine binding; P:regulation of transcription, DNA-dependent	major CHO metabolism.degradation.sucrose.fructokinase
GRMZM2G329002	-0.633678	0.0403693	3	169043935	169046955		conserved unknown protein	conserved unknown protein	galactose/UDP-glucose transporter	#N/A	#N/A
GRMZM2G118250	3.6609	0.000429069	3	169217635	169220962		LOB domain-containing protein	LOB domain-containing protein	Transcription factor HBP-1b	F:sequence-specific DNA binding transcription factor activity; C:nucleus; P:regulation of transcription, DNA-dependent; F:sequence-specific DNA binding; F:protein dimerization activity	#N/A
GRMZM2G038170	-3.70993	0.000429069	3	169715797	169719336		conserved unknown protein	conserved unknown protein	#N/A	F:peroxidase activity; P:response to oxidative stress; F:heme binding; P:oxidation-reduction process	fermentation.PDC
GRMZM2G329069	-3.79126	0.000429069	3	169722779	169723417		conserved unknown protein	conserved unknown protein	Indole-3-acetic acid-amido synthetase	#N/A	#N/A
GRMZM2G080917	1.0298	0.00740213	3	170106278	170110892		ALFIN-LIKE 6-like	conserved unknown protein	pimara-7,15-diene	F:magnesium ion binding; P:metabolic process; F:lyase activity	#N/A
GRMZM5G856881	-0.851622	0.00611827	3	170115789	170118780		2-C-methyl-D-erythritol 4-phosphate cytidylyltransferase, chloroplastic-like	2-C-methyl-D-erythritol 4-phosphate cytidylyltransferase, chloroplastic-like	#N/A	#N/A	#N/A
GRMZM2G007160	-0.774737	0.0421885	3	170440238	170445344		beta hydrolase domain-containing	conserved unknown protein	#N/A	#N/A	#N/A
GRMZM2G155532	1.1433	0.000429069	3	170456856	170467910		serine/arginine repetitive matrix protein 1-like	serine/arginine repetitive matrix protein 1-like	Ubiquitin-like-specific protease	P:proteolysis; F:cysteine-type peptidase activity	#N/A
GRMZM2G081883	-0.901715	0.0250997	3	170498642	170503371		conserved unknown protein	conserved unknown protein	#N/A	#N/A	#N/A
AC196637.2_FG002	-2.25925	0.000429069	3	170538930	170540493		#N/A	#N/A	Allene oxide synthase, chloroplastic	F:monooxygenase activity; F:iron ion binding; F:electron carrier activity; F:heme binding	#N/A
GRMZM2G011731	-0.93556	0.00150491	3	170545628	170548182		#N/A	conserved unknown protein	#N/A	#N/A	#N/A
GRMZM2G014653	-1.66327	0.000429069	3	170820345	170822801		domain-containing protein 48	domain-containing protein 48	#N/A	F:galactosylgalactosylxylosylprotein 3-beta-glucuronosyltransferase activity; C:membrane	#N/A
GRMZM2G368411	1.47637	0.0310182	3	170899666	170902464		gibberellin 20 oxidase 2	conserved unknown protein	Anthocyanidin 3-O-glucoside 5-O-glucosyltransferase	P:metabolic process; F:transferase activity, transferring hexosyl groups	#N/A
GRMZM2G110153	-1.37972	0.000429069	3	171427819	171430412		MADS-box transcription factor	MADS-box transcription factor	#N/A	P:metabolic process; F:transferase activity, transferring hexosyl groups	#N/A
GRMZM2G100454	-0.833275	0.0197797	3	171639408	171646340		protein NSP-INTERACTING KINASE 2-like	Cysteine-rich receptor-like protein kinase	Alkaline/neutral invertase CINV2	#N/A	#N/A
GRMZM2G138176	-1.3545	0.000429069	3	171709308	171713100		F-box protein SKP2A-like	F-box protein SKP2A-like	promoting factor 1-like	#N/A	#N/A
GRMZM2G039365	-1.1608	0.000807585	3	171748814	171752467		bidirectional sugar transporter SWEET1a	conserved unknown protein	Tropinone reductase homolog At1g07440	F:alcohol dehydrogenase (NAD) activity; P:metabolic process; F:2,3-dihydro-2,3-dihydroxybenzoate dehydrogenase activity; P:enterobactin biosynthetic process; F:oxidoreductase activity; P:oxidation-reduction process	#N/A
GRMZM2G167637	-0.94945	0.00531165	3	171894935	171898201		pectinesterase/pectinesterase inhibitor 51	conserved unknown protein	Inactive poly [ADP-ribose] polymerase	#N/A	#N/A
GRMZM2G480551	999	0.000429069	3	172198197	172199901		conserved unknown protein	conserved unknown protein	#N/A	#N/A	#N/A
GRMZM2G078667	-2.05663	0.000429069	3	172331941	172332650		conserved unknown protein	conserved unknown protein	Probable linoleate 9S-lipoxygenase	F:iron ion binding; F:linoleate 13S-lipoxygenase activity; F:oxidoreductase activity, acting on single donors with incorporation of molecular oxygen, incorporation of two atoms of oxygen; F:metal ion binding; P:oxidation-reduction process	#N/A
GRMZM2G078500	-1.72464	0.000429069	3	172333347	172336370		dioxygenase extradiol-like protein-like	5-DOPA dioxygenase extradiol	#N/A	F:structural constituent of cell wall	#N/A
GRMZM2G167253	-2.74931	0.000429069	3	172374934	172378448		receptor-like protein kinase	Receptor-like protein kinase	#N/A	F:transferase activity, transferring hexosyl groups; C:intrinsic to endoplasmic reticulum membrane	#N/A
GRMZM2G111189	-1.11691	0.0412431	3	172522487	172524248		#N/A	conserved unknown protein	#N/A	#N/A	#N/A
GRMZM2G120814	-999	0.000429069	3	172566019	172575123		snRK1-interacting protein 1	SnRK1-interacting protein 1	Glucan endo-1,3-beta	#N/A	#N/A
GRMZM2G111441	1.31574	0.006654	3	172675371	172678866		spliceosome-associated protein 49-like isoform	conserved unknown protein	Probable glutathione S-transferase	F:glutathione transferase activity; C:cytoplasm; P:metabolic process	#N/A
GRMZM2G049373	-0.962439	0.00881683	3	173004934	173007617		dnaJ protein homolog 1	dnaJ protein homolog 1	#N/A	#N/A	#N/A
GRMZM2G038281	-0.834503	0.0496288	3	173015162	173022969		beta-galactosidase 3-like	beta-galactosidase 3-like	COBRA-like protein 7	#N/A	#N/A
GRMZM2G081652	1.0033	0.021934	3	173472564	173475730		conserved unknown protein	putative patellin family protein	Probable methylisocitrate lyase 2	F:catalytic activity	#N/A
GRMZM2G160838	-1.75	0.000429069	3	173520270	173521619		myb-related protein 308	TPA: putative MYB DNA-binding domain superfamily protein	#N/A	#N/A	#N/A
GRMZM2G046846	0.574903	0.0472885	3	173688484	173699296		uncharacterized protein LOC101769985 isoform	putative protein of unknown function (DUF668) domain family protein	Pentatricopeptide repeat-containing protein	#N/A	#N/A
GRMZM2G339699	1.14134	0.0050423	3	173801385	173803474		amidophosphoribosyltransferase 2, chloroplastic-like	amidophosphoribosyltransferase 2, chloroplastic-like	Wall-associated receptor kinase	F:protein kinase activity; F:protein serine/threonine kinase activity; F:ATP binding; P:protein phosphorylation	nucleotide metabolism.synthesis.purine.amidophosphoribosyltransferase
GRMZM2G400602	1.30263	0.0166017	3	174361365	174363882		probable peptide/nitrate transporter	conserved unknown protein	#N/A	C:nucleus	#N/A
GRMZM5G858197	-0.840078	0.0136765	3	175629681	175632846		conserved unknown protein	conserved unknown protein	Auxin-responsive protein IAA4	#N/A	#N/A
GRMZM5G854473	-0.758528	0.0106741	3	175705498	175706622		uncharacterized bolA-like protein C8C9.11-like	uncharacterized bolA-like protein C8C9.11-like	Cell division protein FtsZ	#N/A	#N/A
GRMZM5G836250	1.16101	0.000429069	3	175707820	175710858		6-bisphosphatase, cytosolic-like	Fructose-1,6-bisphosphatase	#N/A	#N/A	#N/A
GRMZM2G053284	-1.40958	0.000429069	3	175897256	175900286		actin-1-like isoform X2	TPA: putative actin family protein	#N/A	#N/A	#N/A
GRMZM2G135722	-1.88449	0.000429069	3	175999091	176001040		UDP-rhamnose:rhamnosyltransferase 1-like	anthocyanidin 3-O-glucosyltransferase	11-oxo-beta-amyrin 30	F:monooxygenase activity; F:iron ion binding; F:electron carrier activity; F:heme binding; P:oxidation-reduction process	#N/A
GRMZM2G074262	1.64145	0.000429069	3	176289471	176295491		serine/threonine-protein kinase	Serine/threonine-protein kinase	Late blight resistance protein	F:nucleotide binding; F:ATP binding; P:apoptotic process; P:defense response; F:nucleoside-triphosphatase activity	#N/A
GRMZM2G074248	-2.94949	0.000429069	3	176301625	176302613		putative syntaxin-24-like	putative syntaxin-24-like	#N/A	#N/A	#N/A
GRMZM2G074236	-1.18586	0.0039426	3	176302927	176304040		putative syntaxin-24-like	conserved unknown protein	#N/A	#N/A	#N/A
GRMZM2G074229	1.5101	0.0441638	3	176322097	176322610		conserved unknown protein	conserved unknown protein	Methionine aminopeptidase 1D, chloroplastic/mitochondrial	P:cellular process	#N/A
GRMZM5G832473	1.71323	0.0377743	3	176510722	176512231		domain-containing protein 90-like	putative NAC domain transcription factor	GDSL esterase/lipase At1g09390	P:lipid metabolic process; F:hydrolase activity, acting on ester bonds	#N/A
GRMZM2G127117	-0.93506	0.00998513	3	176562861	176565444		3-beta-glucosidase 14-like isoform	3-beta-glucosidase 14-like isoform	transporter B family member	#N/A	#N/A
GRMZM5G837822	-1.2619	0.0397533	3	176570294	176571270		hevamine-A precursor, putative	conserved unknown protein	Interactor of constitutive active ROPs 2, chloroplastic	#N/A	#N/A
GRMZM2G060216	3.65422	0.000429069	3	176800214	176808889		sequence-specific DNA-binding protein TGA-2	transcription factor HBP-1b(c1)	Rho GTPase-activating protein	C:intracellular; P:signal transduction	#N/A
GRMZM2G099007	4.16657	0.000429069	3	177370783	177372895		protein BUD31 homolog 1-like	conserved unknown protein	cancer-overexpressed protein 1	#N/A	#N/A
GRMZM2G138888	1.35108	0.0225238	3	177535180	177544703		3-deoxy-D-manno-octulosonic acid	3-deoxy-D-manno-octulosonic acid	cohesion 1 protein 1	C:nuclear chromosome	#N/A
GRMZM2G039650	0.852996	0.0050423	3	177670901	177684978		C-terminal domain phosphatase-like	C-terminal domain phosphatase-like	#N/A	#N/A	#N/A
GRMZM2G128928	3.40554	0.0471338	3	177963497	177964313		#N/A	conserved unknown protein	Taxadien-5-alpha-ol	P:metabolic process; F:oxidoreductase activity; F:transferase activity, transferring acyl groups other than amino-acyl groups; P:oxidation-reduction process	#N/A
GRMZM2G128918	-0.694461	0.0130996	3	177994678	177995796		homology domain-containing protein	homology domain-containing protein	#N/A	#N/A	#N/A
GRMZM2G003682	-2.29049	0.000429069	3	178098597	178100462		nematode resistance protein-like	nematode resistance protein-like	Serine carboxypeptidase-like 50	F:serine-type carboxypeptidase activity; P:proteolysis	#N/A
GRMZM2G165192	-2.5131	0.000429069	3	178409356	178411316		uncharacterized acetyltransferase At3g50280-like	uncharacterized acetyltransferase At3g50280-like	glycerophosphocholine phosphodiesterase GPCPD1 homolog T05H10	P:glycerol metabolic process; P:lipid metabolic process; F:phosphoric diester hydrolase activity; F:glycerophosphodiester phosphodiesterase activity	secondary metabolism.phenylpropanoids
GRMZM5G814089	0.726668	0.0241634	3	178815753	178816316		#N/A	conserved unknown protein	Transcription factor-like protein	#N/A	#N/A
GRMZM2G085577	1.66171	0.000429069	3	178982015	178990918		alpha-glucan phosphorylase, H	glucan phosphorylase H isozyme	#N/A	#N/A	major CHO metabolism.degradation.starch.starch phosphorylase
GRMZM2G148115	-1.09066	0.000429069	3	179056577	179060731		putative ataxin-3 homolog	putative ataxin-3 homolog	G-type lectin S-receptor	F:protein kinase activity; F:protein serine/threonine kinase activity; F:ATP binding; F:carbohydrate binding; P:protein phosphorylation; P:G-protein coupled receptor signaling pathway; C:integral to membrane	#N/A
GRMZM5G842071	-0.966789	0.00611827	3	179116065	179119885		conserved unknown protein	TPA: putative laccase family	DnaJ protein homolog 2	#N/A	#N/A
GRMZM2G005000	2.29733	0.000429069	3	179218924	179222832		conserved unknown protein	conserved unknown protein	NAC domain-containing protein	F:DNA binding; F:phosphoglycerate kinase activity; P:glycolysis; P:homoiothermy; P:regulation of transcription, DNA-dependent; F:ice binding; P:response to freezing	#N/A
AC209080.3_FG004	1.14601	0.0275787	3	179374669	179380428		#N/A	#N/A	Non-structural maintenance of chromosome element	#N/A	#N/A
GRMZM2G154641	0.950641	0.011362	3	179512012	179516809		BEL1-like homeodomain protein	TPA: putative POX domain/homeobox DNA	Ubiquinol oxidase 4, chloroplastic/chromoplastic	#N/A	#N/A
GRMZM2G007928	2.26185	0.000429069	3	179632946	179634101		Bowman-Birk type trypsin	Bowman-Birk type trypsin	#N/A	#N/A	#N/A
GRMZM2G178533	2.88375	0.000429069	3	179636715	179639207		aldo-keto reductase family 4	aldo-keto reductase family 4	Plasma membrane ATPase 1	F:catalytic activity; F:ATP binding; P:ATP biosynthetic process; P:cation transport; P:metabolic process; F:ATPase activity, coupled to transmembrane movement of ions, phosphorylative mechanism; C:membrane; C:integral to membrane; F:hydrolase activity, acting on acid anhydrides, catalyzing transmembrane movement of substances; F:ATPase activity	minor CHO metabolism.others
GRMZM2G119273	-999	0.000429069	3	179723364	179725581		CASP-like protein 14	CASP-like protein 14	#N/A	#N/A	#N/A
GRMZM2G119322	1.38911	0.000429069	3	179733858	179734682		#N/A	#N/A	WEB family protein At5g16730, chloroplastic	#N/A	#N/A
GRMZM2G014136	-1.22859	0.000429069	3	179988292	179993427		Acyl-coenzyme A oxidase	Acyl-coenzyme A oxidase	Malate dehydrogenase 1, mitochondrial	F:catalytic activity; P:carbohydrate metabolic process; P:malate metabolic process; F:oxidoreductase activity; F:malate dehydrogenase activity; F:L-malate dehydrogenase activity; P:oxidation-reduction process	lipid metabolism.lipid degradation.beta-oxidation.acyl CoA DH
GRMZM2G054807	-2.31295	0.000429069	3	180198004	180200193		9 rapidly elicited protein	rapidly elicited protein 137	#N/A	F:enzyme inhibitor activity; F:pectinesterase activity	#N/A
GRMZM2G355342	-1.40925	0.000429069	3	180204198	180206230		exosome complex component RRP4	conserved unknown protein	#N/A	F:protein binding; F:ATP binding	#N/A
AC209784.3_FG011	-2.8844	0.000429069	3	180974799	180977597		#N/A	#N/A	Taxadien-5-alpha-ol	F:transferase activity, transferring acyl groups other than amino-acyl groups	#N/A
GRMZM2G463415	-2.54552	0.000429069	3	181004757	181006973		ENTH domain-containing protein C794.11c-like	ENTH domain-containing protein C794.11c-like	#N/A	P:response to desiccation	#N/A
GRMZM2G018189	-0.71294	0.042367	3	181098204	181100519		conserved unknown protein	conserved unknown protein	#N/A	#N/A	#N/A
AC209784.3_FG007	-1.94885	0.000429069	3	181108342	181111529		#N/A	#N/A	#N/A	F:gamma-glutamyltransferase activity	#N/A
GRMZM2G429982	2.11422	0.0170165	3	181276457	181277675		osmotin-like protein precursor	TPA: putative thaumatin domain	#N/A	#N/A	#N/A
GRMZM5G804618	-3.99176	0.000429069	3	181558958	181560440		finger, C2H2 type family protein	finger, C2H2 type family protein	11-beta-hydroxysteroid dehydrogenase	P:metabolic process; F:2,3-dihydro-2,3-dihydroxybenzoate dehydrogenase activity; P:enterobactin biosynthetic process; F:oxidoreductase activity; P:oxidation-reduction process	#N/A
GRMZM2G359234	0.62016	0.0311981	3	181704343	181708313		UDP-glucuronic acid decarboxylase 1	UDP-glucuronic acid decarboxylase	dependent Clp protease proteolytic subunit 6, chloroplastic	#N/A	#N/A
GRMZM2G126083	-0.684826	0.0153262	3	181748416	181750299		conserved unknown protein	conserved unknown protein	#N/A	#N/A	#N/A
GRMZM2G062218	-1.94615	0.000429069	3	181905272	181906809		two-component response regulator-like PRR37	two-component response regulator-like PRR37	transporter C family member	F:nucleotide binding; F:ATP binding; P:transport; C:integral to membrane; F:ATPase activity; F:nucleoside-triphosphatase activity; F:ATPase activity, coupled to transmembrane movement of substances; P:transmembrane transport	#N/A
GRMZM2G096470	-1.201	0.0120282	3	182077111	182089424		TBC1 domain family member	conserved unknown protein	#N/A	#N/A	#N/A
GRMZM2G084465	-0.625455	0.0369252	3	182279647	182281549		40S ribosomal protein S23	40S ribosomal protein S23	#N/A	#N/A	#N/A
GRMZM2G303465	-0.742069	0.00951948	3	182417996	182420272		nuclear transcription factor Y subunit B	Nuclear transcription factor Y subunit B	in FDCP 8 homolog	#N/A	#N/A
GRMZM2G023279	-1.26298	0.0434992	3	182483451	182488672		conserved unknown protein	conserved unknown protein	Homeobox-leucine zipper protein	P:metabolic process; F:transferase activity, transferring hexosyl groups	#N/A
GRMZM2G456473	1.05216	0.00881683	3	182595194	182596593		histone deacetylase 14-like	deacetylase 14-like isoform	#N/A	#N/A	#N/A
GRMZM2G448633	0.93549	0.00531165	3	182776160	182781432		specificity protein kinase YAK1-like	Dual specificity protein kinase	#N/A	#N/A	#N/A
GRMZM2G105307	1.84903	0.000429069	3	183259254	183263602		zinc finger HIT domain-containing protein 3	conserved unknown protein	Methylsterol monooxygenase 1-1	F:iron ion binding; C:endoplasmic reticulum; P:fatty acid biosynthetic process; F:oxidoreductase activity; P:oxidation-reduction process	#N/A
GRMZM2G032763	-0.90435	0.0493184	3	183323885	183325177		uncharacterized protein At3g28850-like	#N/A	#N/A	#N/A	#N/A
GRMZM2G141392	-0.790118	0.0138823	3	183573030	183574810		conserved unknown protein	exocyst complex component EXO70B1	#N/A	#N/A	#N/A
GRMZM2G099036	-0.749665	0.024724	3	183863366	183868467		conserved unknown protein	conserved unknown protein	ADP-ribosylation factor GTPase-activating	#N/A	#N/A
GRMZM2G148087	-0.894952	0.00926552	3	183888338	183891343		LOW QUALITY PROTEIN: probable WRKY transcription factor	WRKY transcription factor 33-like	#N/A	#N/A	#N/A
GRMZM2G011541	-1.05456	0.00422057	3	183998356	184001625		uncharacterized protein LOC101780833 isoform	uncharacterized protein LOC101780833 isoform X1	ADP-ribosylation factor GTPase-activating	C:integral to membrane	#N/A
GRMZM2G014979	-999	0.000429069	3	184153350	184155241		#N/A	#N/A	#N/A	#N/A	#N/A
GRMZM2G315769	-0.897314	0.00307486	3	184190720	184196613		#N/A	CBL-interacting serine/threonine-protein kinase	ABSCISIC ACID-INSENSITIVE 5-like	#N/A	#N/A
GRMZM2G027478	-1.4059	0.0085769	3	184278113	184282019		conserved unknown protein	conserved unknown protein	#N/A	#N/A	#N/A
GRMZM2G035726	5.13756	0.013501	3	184383281	184387046		cysteine protease 1 precursor	conserved unknown protein	#N/A	#N/A	#N/A
GRMZM2G068151	-1.67139	0.000429069	3	184627306	184630881		serine/threonine-protein kinase	serine/threonine-protein kinase	LOB domain-containing protein	#N/A	#N/A
GRMZM2G059353	1.11356	0.000429069	3	184810194	184815132		non-green plastid inner envelope	non-green plastid inner envelope	#N/A	F:catalytic activity	#N/A
GRMZM2G050089	-0.910526	0.00116094	3	185756291	185761091		uncharacterized transporter YBR287W-like	efflux carrier-like protein PINY	WAT1-related protein At5g64700	#N/A	#N/A
AC193379.3_FG001	-1.37775	0.000429069	3	186061859	186069832		#N/A	#N/A	MADS-box transcription factor	F:sequence-specific DNA binding transcription factor activity; C:nucleus; P:regulation of transcription, DNA-dependent; F:sequence-specific DNA binding	#N/A
GRMZM2G312201	-1.5381	0.00116094	3	186198584	186207556		containing protein 68-like	NAC domain and pentatricopeptide repeat containing	Uncharacterized membrane protein At1g16860	#N/A	#N/A
GRMZM2G069024	1.11377	0.000429069	3	186485212	186489169		beta-glucosidase 5-like	beta-glucosidase 5-like	Phosphatidylcholine:diacylglycerol cholinephosphotransferase 1	#N/A	#N/A
GRMZM2G043115	4.40575	0.0144972	3	186619534	186622144		complex subunit 7 homolog	uncharacterized protein LOC100278128 precursor	#N/A	#N/A	#N/A
GRMZM2G159134	-0.971584	0.000807585	3	186747682	186752601		ABSCISIC ACID-INSENSITIVE 5-like	putative bZIP transcription factor superfamily	#N/A	#N/A	#N/A
GRMZM2G092474	-4.54734	0.000429069	3	186793463	186794596		pathogenesis-related protein-like	pathogenesis-related protein-like	Probable flavin-containing monooxygenase 1	F:N,N-dimethylaniline monooxygenase activity; F:flavin adenine dinucleotide binding; F:NADP binding; P:oxidation-reduction process	#N/A
GRMZM2G069455	-0.831794	0.0085769	3	186928915	186933600		conserved unknown protein	conserved unknown protein	Protein O-glucosyltransferase 1	#N/A	#N/A
GRMZM2G036099	-1.05757	0.000807585	3	187164671	187172383		calmodulin-related protein-like	3-like isoform X1	component response regulator-like PRR95	F:phosphorelay response regulator activity; P:phosphorelay signal transduction system; P:regulation of transcription, DNA-dependent	#N/A
GRMZM2G020002	-0.866444	0.00336514	3	187336086	187340155		dihydropyrimidinase-like isoform X1	dihydropyrimidinase-like isoform X1	Vesicle-associated protein 1	#N/A	#N/A
GRMZM2G071705	-1.61672	0.000429069	3	187432418	187435419		cyclin-like F-box precursor	cyclin-like F-box precursor	#N/A	#N/A	#N/A
GRMZM2G071790	3.72285	0.000429069	3	187441064	187445356		tubulin beta-4 chain	tubulin beta-4 chain	GRAM domain-containing protein	F:transporter activity; P:transport; C:synaptic vesicle; C:membrane	#N/A
GRMZM2G004858	0.815985	0.00611827	3	187482911	187486948		UDP-glycosyltransferase 87A2-like	UDP-glycosyltransferase 87A2-like	#N/A	#N/A	#N/A
GRMZM2G042492	0.674477	0.0304639	3	187602496	187604635		50S ribosomal protein L34	50S ribosomal protein L34	disulfide isomerase-like 1	#N/A	#N/A
GRMZM2G138074	-0.902943	0.00449862	3	187710604	187713565		putative cytochrome P450 superfamily protein	coumaroyl shikimate 3-hydroxylase	Acyl-protein thioesterase 1	#N/A	#N/A
GRMZM5G859195	-0.86773	0.00449862	3	187922270	187927591		2-C-methyl-D-erythritol kinase, chloroplastic	2-C-methyl-D-erythritol kinase, chloroplastic	TBC1 domain family member	#N/A	#N/A
AC213654.3_FG001	0.913811	0.000429069	3	187930045	187931023		#N/A	#N/A	Microtubule-associated protein 70	#N/A	#N/A
GRMZM2G372477	2.46372	0.000429069	3	188239605	188246597		type zinc finger protein	conserved unknown protein	Subtilisin-like protease SDD1	F:serine-type endopeptidase activity; P:proteolysis; F:identical protein binding; P:negative regulation of catalytic activity	#N/A
GRMZM2G047028	5.83406	0.000429069	3	188318909	188325562		phosphoglycerate kinase, chloroplastic-like isoform	conserved unknown protein	#N/A	#N/A	glycolysis.phosphoglycerate mutase
GRMZM2G103135	2.33299	0.000429069	3	188454649	188457016		RPP13-like protein 4-like	Disease resistance RPP13-like protein	Glyoxylate/hydroxypyruvate reductase A	P:potassium ion transport; P:metabolic process; F:cation transmembrane transporter activity; F:oxidoreductase activity, acting on the CH-OH group of donors, NAD or NADP as acceptor; F:cofactor binding; F:NAD binding	TCA / org. transformation.other organic acid transformaitons.malic
GRMZM2G178704	-1.57712	0.000429069	3	188513303	188514833		resistance RPP13-like protein	resistance RPP13-like protein	#N/A	#N/A	#N/A
AC204515.4_FG006	4.61245	0.00449862	3	188528709	188530299		#N/A	#N/A	Acyl-[acyl-carrier-protein]	P:fatty acid metabolic process; F:oxidoreductase activity; F:acyl-[acyl-carrier-protein] desaturase activity; F:transition metal ion binding; P:oxidation-reduction process	#N/A
GRMZM2G310368	1.78156	0.000429069	3	188669570	188670618		responsive transcription factor 4	AP2 domain containing protein	Polygalacturonate 4-alpha-galacturonosyltransferase	F:transferase activity, transferring glycosyl groups	#N/A
GRMZM2G349603	-1.11542	0.000429069	3	188896969	188907420		uncharacterized protein yqeG-like	conserved unknown protein	Probable polyamine oxidase 2	F:electron carrier activity; F:oxidoreductase activity; P:oxidation-reduction process	#N/A
GRMZM2G306143	7.3704	0.000429069	3	188925684	188929687		subtilisin-like protease SDD1	TPA: putative subtilase family protein	Leucine-rich repeat receptor	F:protein kinase activity; F:protein serine/threonine kinase activity; F:protein binding; F:ATP binding; P:protein phosphorylation	#N/A
GRMZM2G008109	2.40759	0.000429069	3	189239404	189244232		subtilisin-like protease SDD1	TPA: putative subtilase family protein	membrane-associated kinase regulator 4	#N/A	#N/A
GRMZM2G113414	-0.934045	0.000807585	3	189344755	189347802		translation factor SUI1 homolog	conserved unknown protein	3-ketoacyl-CoA thiolase	#N/A	#N/A
GRMZM5G801031	-0.798788	0.0108935	3	189468682	189472786		uncharacterized protein At2g27730, mitochondrial	conserved unknown protein	U-box domain-containing protein	#N/A	#N/A
GRMZM2G116670	2.31586	0.000429069	3	189935953	189938757		uncharacterized protein LOC101770566 isoform	protein LOC101770566 isoform X3	La-related protein 6C	F:nucleic acid binding; F:DNA binding; F:RNA binding; F:ligand-activated sequence-specific DNA binding RNA polymerase II transcription factor activity; C:nucleus; P:regulation of transcription, DNA-dependent; P:RNA processing; C:ribonucleoprotein complex	#N/A
GRMZM2G322723	2.37088	0.000807585	3	190440737	190448848		serine/threonine-protein kinase SD1-8	locus receptor-like protein	#N/A	F:diphosphomevalonate decarboxylase activity; F:ATP binding; P:isoprenoid biosynthetic process; F:kinase activity; P:phosphorylation	#N/A
GRMZM2G322728	-2.23926	0.000429069	3	190454437	190460065		serine/threonine-protein kinase SD1-8	serine/threonine-protein kinase SD1-8	ubiquitin ligase BIG BROTHER	F:protein binding; F:zinc ion binding	#N/A
GRMZM2G364375	2.71974	0.00422057	3	190566469	190569674		serine/threonine-protein kinase SD1-8	serine/threonine-protein kinase SD1-8	#N/A	#N/A	#N/A
GRMZM2G062429	1.20641	0.0140734	3	190782719	190789317		diacylglycerol kinase iota-like	conserved unknown protein	Nuclear transcription factor Y	F:nucleic acid binding; F:DNA binding; F:endonuclease activity; C:intracellular; C:extrachromosomal circular DNA; P:pathogenesis; F:sequence-specific DNA binding	lipid metabolism.Phospholipid synthesis.diacylglycerol kinase
GRMZM2G563190	1.36026	0.000429069	3	190888961	190895056		H dehydrogenase B3, mitochondrial	External NADH-ubiquinone oxidoreductase 1, mitochondrial	Probable inactive beta-glucosidase	F:hydrolase activity, hydrolyzing O-glycosyl compounds; P:carbohydrate metabolic process	#N/A
GRMZM2G135027	-1.54238	0.000429069	3	190925607	190929953		1-acyl-sn-glycerol-3-phosphate acyltransferase	1-acyl-sn-glycerol-3-phosphate acyltransferase	#N/A	#N/A	lipid metabolism.Phospholipid synthesis
AC190623.3_FG001	1.04674	0.00150491	3	192033353	192034113		#N/A	#N/A	synthase 1 [NADH], chloroplastic	F:iron ion binding; P:glutamate biosynthetic process; P:nitrogen compound metabolic process; P:metabolic process; F:FMN binding; F:glutamate synthase activity; F:oxidoreductase activity; F:oxidoreductase activity, acting on the CH-NH2 group of donors, NAD or NADP as acceptor; F:glutamate synthase activity, NAD(P)H as acceptor; F:flavin adenine dinucleotide binding; P:oxidation-reduction process	#N/A
GRMZM2G042412	-2.36204	0.0039426	3	193588523	193589318		copper transporter 1-like	TPA: copper transporter 1	#N/A	F:iron ion binding; F:oxidoreductase activity; P:oxidation-reduction process	#N/A
GRMZM2G052365	2.23548	0.000429069	3	193637408	193648778		subtilisin-like protease SDD1	subtilisin-like protease-like	#N/A	F:microtubule motor activity; F:ATP binding; P:microtubule-based movement	#N/A
GRMZM2G152451	2.71575	0.000429069	3	194047846	194048693		#N/A	#N/A	5-epiaristolochene 1,3	F:monooxygenase activity; F:iron ion binding; F:electron carrier activity; F:heme binding; P:oxidation-reduction process	#N/A
GRMZM2G152496	-999	0.000429069	3	194061740	194063856		conserved unknown protein	conserved unknown protein	#N/A	#N/A	#N/A
GRMZM2G156877	-1.50179	0.000429069	3	194169751	194171618		glutathione S-transferase 4-like	glutathione S-transferase 4-like	#N/A	#N/A	#N/A
GRMZM2G089944	1.68465	0.000429069	3	194348657	194355579		putative formamidase C869.04-like isoform	putative formamidase C869.04-like	#N/A	#N/A	#N/A
GRMZM2G033359	-999	0.000429069	3	194424614	194428239		Indole-3-acetic acid-amido synthetase	3-acetic Acid Amido	#N/A	#N/A	#N/A
GRMZM2G040881	-4.14634	0.000429069	3	194698142	194700110		#N/A	conserved unknown protein	#N/A	P:dicarboxylic acid transport; C:membrane; F:sodium:dicarboxylate symporter activity	#N/A
GRMZM2G162768	-1.36422	0.0408973	3	194739181	194740582		glucan endo-1,3-beta	glucan endo-1,3-beta	Cinnamate beta-D-glucosyltransferase	P:metabolic process; F:transferase activity, transferring hexosyl groups	#N/A
GRMZM2G111637	-2.44561	0.00585317	3	194818943	194820744		conserved unknown protein	conserved unknown protein	#N/A	P:metabolic process; F:transferase activity, transferring hexosyl groups	#N/A
GRMZM5G898597	-0.833669	0.0397533	3	194825528	194829564		conserved unknown protein	conserved unknown protein	CBL-interacting protein kinase	#N/A	#N/A
GRMZM2G166946	-0.87481	0.00716407	3	194884443	194887065		family transcription factor containing protein	family transcription factor containing protein	Wall-associated receptor kinase	#N/A	#N/A
GRMZM2G035790	-1.75979	0.0122388	3	195057496	195059945		probable peptide transporter At1g52190	probable peptide transporter At1g52190	#N/A	F:DNA binding	#N/A
GRMZM2G059678	2.3665	0.0108935	3	195243183	195247722		tesmin/TSO1-like CXC 5-like	tesmin/TSO1-like CXC 5-like	#N/A	#N/A	#N/A
GRMZM2G094712	-1.53215	0.000429069	3	195312989	195319148		aspartate aminotransferase, chloroplastic-like	aspartate aminotransferase, cytoplasmic-like	mass early light-inducible protein	#N/A	amino acid metabolism.synthesis.central amino acid metabolism.aspartate
GRMZM2G016435	-3.3052	0.000429069	3	195397484	195398202		dynein light chain LC6	Dynein light chain LC6	NADH dehydrogenase [ubiquinone] iron-sulfur protein 6, mitochondrial	#N/A	#N/A
GRMZM2G014833	0.639354	0.0329802	3	195508247	195512013		interacting protein kinase 19	CBL-interacting protein kinase	#N/A	#N/A	#N/A
GRMZM2G162290	-1.40257	0.000429069	3	195697765	195701140		conserved unknown protein	conserved unknown protein	#N/A	F:4-hydroxyphenylpyruvate dioxygenase activity; P:aromatic amino acid family metabolic process	#N/A
GRMZM2G072586	999	0.000429069	3	195786272	195788077		putative F-box/LRR-repeat protein At4g15060-like	conserved unknown protein	#N/A	#N/A	#N/A
GRMZM2G022679	-4.04516	0.000429069	3	196062523	196064578		2-beta-dioxygenase-like	2-beta-dioxygenase-like	#N/A	P:cellular amino acid metabolic process; F:pyridoxal phosphate binding	#N/A
GRMZM2G324705	1.97937	0.000429069	3	196094332	196096899		conserved unknown protein	conserved unknown protein	#N/A	F:transporter activity; P:transport; C:membrane	#N/A
GRMZM2G056120	0.752181	0.0124685	3	196568221	196574187		response factor 3-like	response factor 3-like	#N/A	#N/A	#N/A
GRMZM2G154165	3.04738	0.000429069	3	196936679	196945179	QTL3b	Dolichyl-diphosphooligosaccharide-protein glycosyltransferase	conserved unknown protein	Two-component response regulator	F:phosphorelay response regulator activity; P:phosphorelay signal transduction system; P:regulation of transcription, DNA-dependent	#N/A
GRMZM2G069694	0.804395	0.043071	3	197281762	197283632	QTL3b	uncharacterized protein LOC101765165 isoform	conserved unknown protein	Rho GTPase-activating protein	#N/A	#N/A
GRMZM2G105425	1.13268	0.00811726	3	197354375	197375787	QTL3b	conserved unknown protein	conserved unknown protein	box domain-containing protein 3	F:binding	#N/A
GRMZM2G103544	-0.612886	0.0391017	3	197681643	197687173	QTL3b	MACPF domain-containing protein	MACPF domain-containing protein	E3 ubiquitin-protein ligase	#N/A	#N/A
GRMZM2G123277	-1.00264	0.00246608	3	197947784	197952726	QTL3b	probable alpha,alpha-trehalose	alpha,alpha-trehalose-phosphate synthase	Ethylene-responsive transcription factor	F:DNA binding; F:sequence-specific DNA binding transcription factor activity; F:structural molecule activity; P:regulation of transcription, DNA-dependent; P:cell adhesion; C:actin cytoskeleton	minor CHO metabolism.trehalose.potential TPS/TPP
GRMZM2G358830	-4.23269	0.000429069	3	198390410	198394971	QTL3b	receptor-like protein kinase PERK2	putative prolin-rich extensin-like	Ribosome-inactivating protein 9	F:neuropeptide Y receptor activity; P:G-protein coupled receptor signaling pathway; C:integral to membrane; P:negative regulation of translation; F:rRNA N-glycosylase activity	#N/A
GRMZM2G042818	1.55076	0.000429069	3	198588978	198593726	QTL3b	3-hydroxyisobutyryl-CoA hydrolase	3-hydroxyisobutyryl-CoA hydrolase	#N/A	F:hydrolase activity, hydrolyzing O-glycosyl compounds; P:carbohydrate metabolic process	amino acid metabolism.degradation.aromatic aa.tryptophan
GRMZM2G474326	-2.37808	0.000429069	3	198595578	198596727	QTL3b	responsive transcription factor 2	putative AP2/EREBP transcription factor superfamily protein	#N/A	C:intracellular; F:zinc ion binding	#N/A
GRMZM2G176699	0.791631	0.0319322	3	198597188	198606005	QTL3b	Lipid-A-disaccharide synthase	Lipid-A-disaccharide synthase	3-hydroxyindolin-2-one	#N/A	#N/A
GRMZM2G156016	-1.77014	0.000429069	3	198911350	198917951	QTL3b	uncharacterized protein LOC100840732 isoform	vascular plant one zinc	Salt stress root protein RS1	F:histamine receptor activity; P:G-protein coupled receptor signaling pathway; C:integral to membrane; P:homoiothermy; F:ice binding; P:response to freezing	#N/A
GRMZM2G039246	1.15129	0.00336514	3	199104279	199106245	QTL3b	histidine-containing phosphotransfer protein 4	histidine-containing phosphotransfer protein 4	#N/A	F:catalytic activity	#N/A
GRMZM5G856653	1.30892	0.000429069	3	199268255	199274654	QTL3b	LOW QUALITY PROTEIN: hexokinase-5-like	conserved unknown protein	#N/A	C:nucleosome; F:DNA binding; P:nucleosome assembly	#N/A
GRMZM2G177883	-1.14903	0.000429069	3	199275559	199279073	QTL3b	receptor-like protein kinase HSL1	receptor-like protein kinase	transporter B family member	F:nucleotide binding; F:ATP binding; P:transport; C:integral to membrane; F:ATPase activity; F:nucleoside-triphosphatase activity; F:ATPase activity, coupled to transmembrane movement of substances; P:transmembrane transport	#N/A
GRMZM2G057067	-1.38085	0.000429069	3	199305497	199307986	QTL3b	#N/A	conserved unknown protein	Benzyl alcohol O-benzoyltransferase	F:transferase activity, transferring acyl groups other than amino-acyl groups	#N/A
GRMZM2G159105	1.58783	0.00926552	3	199478616	199484783	QTL3b	receptor-like kinase 3	receptor-like kinase 3	Anthranilate O-methyltransferase 1	F:methyltransferase activity	#N/A
GRMZM2G159171	-2.69244	0.000429069	3	199487345	199491489	QTL3b	probable glutamate carboxypeptidase 2	probable glutamate carboxypeptidase 2	#N/A	P:metabolic process; F:hydrolase activity	#N/A
GRMZM5G815165	1.97332	0.000429069	3	199551549	199557248	QTL3b	probable glutamate carboxypeptidase 2	probable glutamate carboxypeptidase 2	#N/A	F:monooxygenase activity; F:iron ion binding; F:electron carrier activity; F:heme binding; P:oxidation-reduction process	#N/A
GRMZM2G005082	1.5469	0.000807585	3	199622171	199641167	QTL3b	Glucan endo-1,3-beta	glucan endo-1,3-beta-glucosidase 13-like	Serine/threonine-protein kinase	#N/A	#N/A
GRMZM2G111510	1.16133	0.00182419	3	200035653	200043818	QTL3b	polynucleotide 3'-phosphatase ZDP	polynucleotide 3'-phosphatase ZDP	Fructose-1,6-bisphosphatase	P:carbohydrate metabolic process; F:phosphoric ester hydrolase activity	#N/A
GRMZM2G031308	-0.631645	0.0292014	3	200165207	200169726	QTL3b	like protein B1-like	like protein B1-like	Probable WRKY transcription factor	#N/A	#N/A
GRMZM2G381025	-0.798923	0.0213384	3	200191041	200193343	QTL3b	anthocyanidin 5,3-O-glucosyltransferase-like	anthocyanidin 5,3-O-glucosyltransferase-like	Diacylglycerol O-acyltransferase 2	#N/A	#N/A
GRMZM2G122072	-1.26309	0.000429069	3	200210297	200220430	QTL3b	anthocyanidin 5,3-O-glucosyltransferase-like	anthocyanidin 5,3-O-glucosyltransferase-like	Sphinganine C(4)-monooxygenase	F:iron ion binding; C:endoplasmic reticulum; P:fatty acid biosynthetic process; F:oxidoreductase activity; P:oxidation-reduction process	#N/A
GRMZM2G138152	0.644224	0.0434992	3	200292126	200312906	QTL3b	oxidase homolog protein A	oxidase homolog protein A	WEAK CHLOROPLAST MOVEMENT UNDER BLUE LIGHT	#N/A	#N/A
GRMZM2G330229	999	0.000429069	3	200406585	200416659	QTL3b	#N/A	conserved unknown protein	#N/A	#N/A	#N/A
GRMZM2G059801	1.18318	0.000429069	3	201047059	201058419	QTL3b	conserved unknown protein	conserved unknown protein	#N/A	#N/A	#N/A
GRMZM2G175444	-3.17003	0.00150491	3	201463788	201464701	QTL3b	conserved unknown protein	conserved unknown protein	#N/A	#N/A	#N/A
GRMZM2G000614	3.09106	0.000429069	3	201535877	201545542	QTL3b	pleiotropic drug resistance protein	Pleiotropic drug resistance protein	Subtilisin-like protease SDD1	F:serine-type endopeptidase activity; P:proteolysis	#N/A
GRMZM2G171373	-3.64694	0.000429069	3	201789513	201799556	QTL3b	conserved unknown protein	conserved unknown protein	Lecithin-cholesterol acyltransferase-like 1	F:phosphatidylcholine-sterol O-acyltransferase activity; P:lipid metabolic process; P:G-protein coupled receptor signaling pathway; P:blood coagulation; F:thrombin receptor activity; C:integral to membrane	major CHO metabolism.degradation.sucrose.hexokinase
GRMZM2G468111	-0.708594	0.0402627	3	201909063	201909949	QTL3b	conserved unknown protein	conserved unknown protein	#N/A	#N/A	#N/A
GRMZM2G099166	1.89667	0.0185881	3	201946427	201948376	QTL3b	conserved unknown protein	conserved unknown protein	NAC domain-containing protein	F:DNA binding; P:regulation of transcription, DNA-dependent	#N/A
GRMZM2G158013	-2.77505	0.000429069	3	202035560	202040237	QTL3b	probable sulfate transporter 3.5	probable sulfate transporter 3.5	NAC transcription factor NAM	F:DNA binding; P:regulation of transcription, DNA-dependent	#N/A
GRMZM2G112205	-2.48697	0.0069164	3	202113570	202114929	QTL3b	aspartic proteinase nepenthesin-1-like	GUARD CELL 2-like	#N/A	F:structural constituent of ribosome; C:intracellular; C:ribosome; P:translation; P:type I hypersensitivity; P:homoiothermy; F:ice binding; P:response to freezing	#N/A
GRMZM2G069229	1.67879	0.0157493	3	202136253	202138814	QTL3b	conserved unknown protein	conserved unknown protein	#N/A	#N/A	mitochondrial electron transport / ATP synthesis.F1-ATPase
GRMZM2G015908	-5.42335	0.000429069	3	202182373	202183608	QTL3b	inorganic pyrophosphatase 1-like	inorganic pyrophosphatase 1-like	#N/A	#N/A	#N/A
AC213769.3_FG001	-2.34439	0.000429069	3	202223601	202225170	QTL3b	#N/A	#N/A	Serine/threonine-protein kinase	F:protein kinase activity; F:protein serine/threonine kinase activity; F:ATP binding; P:protein phosphorylation	#N/A
GRMZM2G054115	2.12225	0.000429069	3	202718208	202721089	QTL3b	tryptophan aminotransferase-related protein	conserved unknown protein	glyoxylate aminotransferase 2 homolog	F:transaminase activity; F:pyridoxal phosphate binding	secondary metabolism.sulfur-containing.misc.alliinase
GRMZM2G181135	-7.51458	0.000429069	3	202766517	202768685	QTL3b	tryptophan aminotransferase-related protein	tryptophan aminotransferase-related protein	Asparagine synthetase [glutamine-hydrolyzing]	F:asparagine synthase (glutamine-hydrolyzing) activity; P:asparagine biosynthetic process; P:metabolic process	secondary metabolism.sulfur-containing.misc.alliinase
AC207628.4_FG010	-3.75537	0.000429069	3	202837295	202838194	QTL3b	#N/A	#N/A	#N/A	#N/A	#N/A
GRMZM5G863596	0.844726	0.00811726	3	202942769	202965565	QTL3b	alpha-amylase 3, chloroplastic-like	alpha-amylase 3, chloroplastic-like	#N/A	#N/A	#N/A
GRMZM2G101405	-2.60701	0.000429069	3	203083254	203084247	QTL3b	probable WRKY transcription factor	binding domain superfamily protein	#N/A	F:catalytic activity; F:cytidine deaminase activity; F:zinc ion binding; F:hydrolase activity; P:homoiothermy; F:ice binding; P:response to freezing	#N/A
GRMZM2G131099	-1.42104	0.000429069	3	203169069	203169857	QTL3b	conserved unknown protein	conserved unknown protein	heat shock protein, peroxisomal	#N/A	#N/A
GRMZM2G338293	-2.92956	0.006654	3	203680956	203681966	QTL3b	kinase kinase 4-like	MAP kinase family protein	#N/A	F:protein binding	#N/A
GRMZM2G380088	-2.60729	0.000429069	3	203752019	203753539	QTL3b	conserved unknown protein	conserved unknown protein	#N/A	#N/A	nucleotide metabolism.degradation
GRMZM2G008726	1.18648	0.00558275	3	204285089	204288061	QTL3b	probable cytokinin riboside 5	probable cytokinin riboside 5	#N/A	#N/A	#N/A
GRMZM2G091540	-3.27843	0.000429069	3	204579170	204584065	QTL3b	IAA-amino acid hydrolase ILR1-like	IAA-amino acid hydrolase ILR1-like	Calcium-dependent protein kinase	F:calcium ion binding	#N/A
GRMZM2G392345	-3.33303	0.000429069	3	204591710	204592364	QTL3b	conserved unknown protein	conserved unknown protein	Uncharacterized membrane protein At1g06890	C:pilus; P:pathogenesis	#N/A
GRMZM2G098569	-1.17437	0.000429069	3	205146238	205150759	QTL3b	farnesyl pyrophosphate synthase-like	farnesyl pyrophosphate synthase-like	#N/A	#N/A	secondary metabolism.isoprenoids.mevalonate pathway.farnesyl pyrophosphate synthetase
GRMZM2G041774	-5.2726	0.0136765	3	205363023	205364659	QTL3b	mitogen-activated protein kinase	TPA: putative MAPKKK family protein	Glutathione transferase GST 23	F:glutathione transferase activity; C:cytoplasm; P:metabolic process	#N/A
GRMZM2G165099	-2.71836	0.00307486	3	205374538	205376245	QTL3b	kinase kinase kinase A	kinase kinase kinase A	Cationic amino acid transporter	F:ATP binding; P:transport; P:amino acid transport; F:amino acid transmembrane transporter activity; F:peptide transporter activity; P:peptide transport; C:membrane; P:transmembrane transport	#N/A
GRMZM5G833207	-1.83228	0.000429069	3	205772064	205773657	QTL3b	transporter B family member	transporter B family member	#N/A	#N/A	#N/A
GRMZM2G122296	0.789743	0.0128931	3	206150136	206153663	QTL3b	phosphoethanolamine N-methyltransferase 1-like	phosphoethanolamine N-methyltransferase 1-like	Arogenate dehydratase/prephenate dehydratase	#N/A	#N/A
GRMZM2G349243	1.81521	0.00214829	3	206551043	206553241	QTL3b	lectin-domain containing receptor kinase	TPA: putative lectin-like receptor protein kinase family protein	#N/A	#N/A	#N/A
GRMZM2G169654	-1.74604	0.000429069	3	206600509	206602296	QTL3b	DNA-binding protein RAV1	DNA-binding protein RAV1	Fructose-1,6-bisphosphatase	F:inositol or phosphatidylinositol phosphatase activity; P:carbohydrate metabolic process; F:phosphoric ester hydrolase activity	#N/A
GRMZM2G146887	-1.42243	0.000429069	3	206755412	206756635	QTL3b	glutathione S-transferase GSTU6	glutathione S-transferase GSTU6	#N/A	F:catalytic activity; F:metal ion binding	#N/A
GRMZM2G434541	-2.01532	0.000429069	3	206836130	206836703	QTL3b	S-transferase GSTU6-like	glutathione S-transferase GSTU6	of lysosome-related organelles complex 1 subunit	#N/A	#N/A
GRMZM2G447632	-2.20324	0.000429069	3	206870712	206871675	QTL3b	glutathione S-transferase GSTU6	glutathione S-transferase GSTU6	Pleiotropic drug resistance protein	F:nucleotide binding; F:ATP binding; C:membrane; F:ATPase activity; F:nucleoside-triphosphatase activity	#N/A
GRMZM2G448672	-1.6431	0.000429069	3	206920285	206928325	QTL3b	probable receptor-like protein kinase	putative protein kinase superfamily	#N/A	#N/A	#N/A
GRMZM2G448710	-1.68358	0.000429069	3	206934822	206936267	QTL3b	probable receptor-like protein kinase	receptor-like protein kinase family protein	Alpha-2,8-sialyltransferase	P:protein glycosylation; F:sialyltransferase activity; C:integral to Golgi membrane	#N/A
GRMZM2G028568	-1.40477	0.000429069	3	206950077	206958284	QTL3b	serine/threonine-protein kinase	receptor-like protein kinase family protein	#N/A	#N/A	#N/A
GRMZM2G073244	-1.15947	0.0209546	3	207470141	207471623	QTL3b	beta-D-glucosyltransferase-like	UDP-glycosyltransferase 84A1-like	Squalene epoxidase 2, mitochondrial	F:monooxygenase activity; F:squalene monooxygenase activity; P:metabolic process; C:integral to membrane; F:oxidoreductase activity; F:flavin adenine dinucleotide binding; P:oxidation-reduction process	#N/A
GRMZM2G106028	0.941803	0.0221391	3	207551930	207557174	QTL3b	kDa microtubule-associated protein 3	microtubule-associated protein 3-like	#N/A	#N/A	#N/A
GRMZM5G863146	-2.58188	0.00449862	3	207900727	207901934	QTL3b	conserved unknown protein	conserved unknown protein	Aspartic proteinase oryzasin-1	F:aspartic-type endopeptidase activity; P:proteolysis	#N/A
GRMZM2G077375	-2.29547	0.000429069	3	208536787	208539867	QTL3b	O-acyltransferase WSD1-like	O-acyltransferase WSD1-like	Cation/H(+) antiporter	P:cation transport; F:solute:hydrogen antiporter activity; C:integral to membrane; P:transmembrane transport	#N/A
GRMZM2G077401	1.57603	0.011362	3	208542746	208545046	QTL3b	chelate reductase 1-like	chelate reductase 1-like	Subtilisin-chymotrypsin inhibitor CI	F:serine-type endopeptidase inhibitor activity; P:response to wounding	#N/A
GRMZM2G369216	999	0.000429069	3	208721676	208724452	QTL3b	calcium-transporting ATPase 4, endoplasmic reticulum	conserved unknown protein	Inositol polyphosphate multikinase beta	#N/A	#N/A
GRMZM2G127780	0.800801	0.0345434	3	208783218	208788445	QTL3b	conserved unknown protein	conserved unknown protein	Methylglutaconyl-CoA hydratase, mitochondrial	#N/A	#N/A
GRMZM2G122615	-1.65894	0.042367	3	209087672	209088984	QTL3b	no apical meristem protein	putative NAC domain transcription factor	#N/A	#N/A	#N/A
GRMZM2G078926	-1.13925	0.000429069	3	209543593	209552791	QTL3b	serine/threonine-protein kinase At5g45840-like	serine/threonine-protein kinase	#N/A	C:nucleosome; F:DNA binding; C:nucleus; P:nucleosome assembly	#N/A
GRMZM2G327189	-1.60054	0.00336514	3	209838357	209839735	QTL3b	#N/A	conserved unknown protein	RNA polymerase sigma factor sigE	F:DNA binding; F:sequence-specific DNA binding transcription factor activity; P:DNA-dependent transcription, initiation; P:regulation of transcription, DNA-dependent; F:sigma factor activity	#N/A
GRMZM2G059799	-1.19693	0.0331685	3	210064861	210067453	QTL3b	protein C167.05-like	conserved unknown protein	#N/A	#N/A	#N/A
GRMZM2G058518	-1.20545	0.0136765	3	210231408	210235812	QTL3b	NAC domain-containing protein 8	NAC domain-containing protein 8	Adenine phosphoribosyltransferase 1, chloroplastic	P:nucleoside metabolic process	#N/A
GRMZM2G023436	1.94339	0.0155241	3	210535928	210537732		ras-related protein RABA1f	Ras-related protein Rab11B	Uncharacterized ATP-dependent helicase C29A10.10c	F:nucleotide binding; F:ATP-dependent peptidase activity; F:serine-type endopeptidase activity; P:proteolysis; F:nucleoside-triphosphatase activity	#N/A
GRMZM2G122335	-0.871788	0.00740213	3	211128392	211135671		activated protein kinase 8-like	MAP kinase family protein	#N/A	#N/A	#N/A
GRMZM2G031400	-1.50024	0.00365788	3	211230373	211234127		probable receptor-like protein kinase	probable receptor-like protein kinase	Probable glutathione S-transferase	#N/A	#N/A
GRMZM2G453805	-2.04541	0.0197797	3	212009198	212010553		conserved unknown protein	conserved unknown protein	#N/A	F:peroxidase activity; P:response to oxidative stress; F:heme binding; P:oxidation-reduction process	#N/A
GRMZM2G117851	-2.32097	0.000429069	3	212179338	212194812		G-box-binding factor	#N/A	#N/A	#N/A	#N/A
GRMZM2G003354	1.35175	0.0384227	3	212244790	212249518		glucose-6-phosphate 1-epimerase-like	apospory-associated protein C	3-deoxy-D-manno-octulosonic acid	F:carbohydrate binding; P:carbohydrate metabolic process; F:transferase activity	minor CHO metabolism.others
GRMZM2G003526	-0.930099	0.00307486	3	212266421	212268831		monooxygenase 1-like	conserved unknown protein	Arsenate reductase 2.1	#N/A	#N/A
GRMZM5G814314	-0.814888	0.00787105	3	212436395	212440285		ubiquitin-conjugating enzyme E2	putative ubiquitin-conjugating enzyme family	Proteasome subunit beta type	#N/A	#N/A
AC184765.4_FG005	999	0.000429069	3	213460473	213461593		#N/A	#N/A	Calcium-transporting ATPase 1	#N/A	#N/A
GRMZM2G047255	1.86426	0.00336514	3	213786980	213791357		protein CHUP1, chloroplastic-like	protein CHUP1, chloroplastic-like	NudC domain-containing protein 2	#N/A	#N/A
GRMZM2G349407	2.88213	0.00116094	3	213797342	213799289		acyl-CoA--sterol O-acyltransferase 1-like	wax synthase isoform 3	Kelch-like protein 8	F:cysteine-type endopeptidase activity; F:protein binding; P:proteolysis	secondary metabolism.wax
GRMZM2G047129	-1.6864	0.000429069	3	213800452	213804523		GDSL esterase/lipase At1g28600-like	GDSL esterase/lipase At1g28600-like	Tuliposide A-converting enzyme	P:metabolic process; F:hydrolase activity	#N/A
GRMZM2G466833	-1.22993	0.000429069	3	213896740	213905427		malate dehydrogenase 1, mitochondrial	#N/A	#N/A	F:iron ion binding; F:electron carrier activity; F:heme binding	gluconeogenesis.Malate DH
GRMZM2G087150	-0.614776	0.0429012	3	214003317	214006343		GDSL esterase/lipase At1g28600-like	conserved unknown protein	#N/A	#N/A	#N/A
GRMZM2G094736	-999	0.000429069	3	214175140	214178092		GDSL esterase/lipase At1g28600-like	conserved unknown protein	CASP-like protein 14	#N/A	#N/A
GRMZM2G061439	3.59003	0.000429069	3	214372583	214373319		#N/A	conserved unknown protein	#N/A	F:monooxygenase activity; F:iron ion binding; F:electron carrier activity; F:heme binding; P:oxidation-reduction process	#N/A
GRMZM5G827365	-1.5301	0.0155241	3	214478246	214480277		F-box domain containing protein	F-box domain containing protein	CDPK-related kinase 3	F:protein kinase activity; F:protein serine/threonine kinase activity; F:ATP binding; P:protein phosphorylation	#N/A
GRMZM2G126260	-4.13191	0.000429069	3	214899505	214904595		Auxin efflux carrier component	conserved unknown protein	#N/A	#N/A	#N/A
GRMZM2G473976	-0.820208	0.0483378	3	215081403	215089219		probable isoprenylcysteine alpha-carbonyl methylesterase ICME-like	probable isoprenylcysteine alpha-carbonyl methylesterase ICME-like	#N/A	#N/A	#N/A
GRMZM2G047961	-1.69534	0.00116094	3	215373009	215375811		CASP-like protein Sb03g029220	CASP-like protein 16	#N/A	C:nucleus; F:transcription regulator activity; P:regulation of transcription, DNA-dependent	#N/A
GRMZM2G122028	-2.9105	0.000429069	3	215478325	215480103		membrane-associated kinase regulator	conserved unknown protein	#N/A	#N/A	#N/A
GRMZM2G125193	-0.752618	0.0149125	3	215654138	215663757		conserved unknown protein	conserved unknown protein	Chaperone protein ClpB 2	#N/A	#N/A
GRMZM2G029547	-4.22391	0.000429069	3	215757513	215764384		dihydroflavonol-4-reductase-like	cinnamoyl-CoA reductase 1	#N/A	F:DNA binding	secondary metabolism.phenylpropanoids.lignin biosynthesis.CCR1
GRMZM5G888620	-1.83503	0.000429069	3	215785941	215787416		O-beta-glucosyltransferase-like	O-beta-glucosyltransferase-like	#N/A	#N/A	#N/A
GRMZM2G180815	-2.82386	0.00905195	3	216126406	216134019		like protein At1g80670-like	conserved unknown protein	Protein LURP-one-related	#N/A	#N/A
GRMZM2G026930	-1.66538	0.00787105	3	216304733	216306568		dihydroflavonol-4-reductase-like	NADPH-dependent reductase, partial	#N/A	C:intracellular; F:zinc ion binding	secondary metabolism.flavonoids.dihydroflavonols
GRMZM2G114048	1.22206	0.0150991	3	216318672	216321946		SNF1-related protein kinase	#N/A	B3 domain-containing protein	F:DNA binding; P:regulation of transcription, DNA-dependent	#N/A
GRMZM2G429899	1.24745	0.000429069	3	216414683	216424048		glucose-1-phosphate adenylyltransferase large	adenylyltransferase large subunit 1	Sugar transporter ERD6-like	F:homoserine kinase activity; F:transporter activity; F:ATP binding; P:threonine metabolic process; P:transport; C:membrane; C:integral to membrane; F:substrate-specific transmembrane transporter activity; P:transmembrane transport	major CHO metabolism.synthesis.starch.AGPase
GRMZM2G065203	-4.01519	0.0136765	3	216522431	216528663		3-phosphate acyltransferase 1-like	3-phosphate acyltransferase 1-like	monodehydroascorbate reductase and carbonic anhydrase nectarin	#N/A	lipid metabolism.Phospholipid synthesis
GRMZM2G364528	2.85759	0.000429069	3	216794403	216795420		#N/A	conserved unknown protein	#N/A	#N/A	#N/A
GRMZM2G147752	-1.10229	0.000429069	3	216875745	216878076		conserved unknown protein	TPA: putative cytochrome P450 superfamily protein	Cyclin-dependent protein kinase	#N/A	#N/A
GRMZM2G014395	-1.20814	0.000429069	3	217095963	217098919		LOW QUALITY PROTEIN: secologanin	TPA: putative cytochrome P450 superfamily protein	Pentatricopeptide repeat-containing protein	#N/A	#N/A
GRMZM2G129860	-3.03976	0.000429069	3	217137201	217140695		putative cytochrome P450 superfamily protein	cytochrome P450 monooxygenase CYP72A16	Pathogenesis-related protein STH-21	P:defense response; P:response to biotic stimulus	#N/A
GRMZM2G089351	2.20245	0.000429069	3	217421189	217425239		kinesin-related protein 6-like	conserved unknown protein	Abscisic stress-ripening protein	P:response to stress	#N/A
GRMZM2G011347	-0.806838	0.0185881	3	217664189	217667119		type anion channel SLAH3-like	S-type anion channel SLAH3	Mannose-1-phosphate guanylyltransferase	#N/A	#N/A
GRMZM5G856738	2.60983	0.000429069	3	217700065	217705147		calcium-dependent protein kinase	calcium-dependent protein kinase	#N/A	#N/A	#N/A
GRMZM2G148555	1.83365	0.000429069	3	217894564	217901377		uncharacterized protein LOC101778546 isoform	uncharacterized protein LOC101778546 isoform	Pollen-specific protein SF3	F:zinc ion binding	#N/A
GRMZM2G057955	1.25488	0.000429069	3	218018743	218020241		conserved unknown protein	conserved unknown protein	Protein trichome birefringence-like	F:DNA binding; F:ligand-activated sequence-specific DNA binding RNA polymerase II transcription factor activity; C:nucleus; P:regulation of transcription, DNA-dependent; P:homoiothermy; F:ice binding; P:response to freezing	#N/A
GRMZM2G156069	0.727572	0.00998513	3	218176323	218184390		ATP-dependent zinc metalloprotease	ATP-dependent zinc metalloprotease	efflux antiporter 3, chloroplastic	#N/A	#N/A
GRMZM2G025854	2.04903	0.000429069	3	218264709	218273042		conserved unknown protein	conserved unknown protein	Calcium-transporting ATPase 1	F:catalytic activity; F:calcium-transporting ATPase activity; F:ATP binding; P:ATP biosynthetic process; P:cation transport; P:calcium ion transport; P:metabolic process; F:calcium ion transmembrane transporter activity; F:ATPase activity, coupled to transmembrane movement of ions, phosphorylative mechanism; C:membrane; F:hydrolase activity, acting on acid anhydrides, catalyzing transmembrane mov…	glycolysis.PGM
GRMZM2G114399	6.86798	0.000429069	3	218491472	218494891		PsbP domain-containing protein	conserved unknown protein	#N/A	#N/A	PS.lightreaction.photosystem II.PSII polypeptide subunits
GRMZM2G412969	-999	0.000429069	3	218507465	218508078		#N/A	conserved unknown protein	Indole-3-acetic acid-amido synthetase	#N/A	#N/A
GRMZM2G114315	1.50286	0.000429069	3	218539300	218549328		uncharacterized protein LOC101770859 isoform	conserved unknown protein	Probable DNA helicase MCM8	F:nucleotide binding; F:DNA binding; F:ATP binding; C:nucleus; P:DNA replication; P:DNA replication initiation; P:photosynthesis; P:chlorophyll biosynthetic process; F:magnesium chelatase activity; F:ATPase activity; F:nucleoside-triphosphatase activity	secondary metabolism.phenylpropanoids
GRMZM2G022090	-1.28802	0.000429069	3	218777038	218779180		desulfinase/cysteine desulfurase and related enzymes	conserved unknown protein	Putative clathrin assembly protein	F:phospholipid binding	#N/A
GRMZM2G074097	1.41321	0.000429069	3	218835388	218837093		thiamine thiazole synthase 2, chloroplastic	thiamine thiazole synthase 2, chloroplastic	Ascorbate-specific transmembrane electron	C:integral to membrane	#N/A
GRMZM2G045565	3.26004	0.000429069	3	218891347	218892450		uncharacterized protein At5g01610-like	uncharacterized protein At5g01610-like	Delta(8)-fatty-acid	F:iron ion binding; P:lipid metabolic process; P:fatty acid biosynthetic process; F:oxidoreductase activity; F:oxidoreductase activity, acting on paired donors, with oxidation of a pair of donors resulting in the reduction of molecular oxygen to two molecules of water; F:heme binding; P:oxidation-reduction process	#N/A
GRMZM2G045318	-1.20456	0.000429069	3	218893372	218896627		protein transport protein Sec61	conserved unknown protein	#N/A	#N/A	#N/A
GRMZM2G045275	-0.69075	0.0174352	3	218897670	218903527		protein EARLY FLOWERING 3-like	protein EARLY FLOWERING 3-like	Probable receptor-like protein kinase	#N/A	#N/A
GRMZM2G342693	999	0.000429069	3	219099192	219101141		protein transport protein Sec61	protein Sec61 beta subunit	#N/A	#N/A	#N/A
GRMZM2G061990	0.648333	0.02904	3	219370470	219375471		carbamoyl-phosphate synthase large chain	Carbamoyl-phosphate synthase large chain	#N/A	#N/A	#N/A
GRMZM2G306357	-1.12805	0.000807585	3	219472101	219485369		CCCH domain-containing protein	type transcription factor, partial	#N/A	F:protein binding; F:zinc ion binding	#N/A
GRMZM5G848696	1.83976	0.000429069	3	219696464	219699371		succinic semialdehyde reductase 2, chloroplastic	conserved unknown protein	#N/A	F:catalytic activity; F:ATP binding; P:metabolic process	#N/A
GRMZM2G116584	-1.44934	0.000429069	3	220520715	220524593		B-like protein 9-like	B-like protein 10	Exocyst complex component EXO70A1	C:exocyst; P:exocytosis	#N/A
GRMZM2G130305	4.48438	0.000429069	3	220638695	220641589		conserved unknown protein	conserved unknown protein	Myb-related protein B	F:DNA binding	#N/A
GRMZM2G130375	1.85713	0.000429069	3	220651763	220659525		beta-galactosidase 2-like	beta-galactosidase 2-like	Probable receptor-like protein kinase	F:protein kinase activity; F:protein serine/threonine kinase activity; F:ATP binding; P:protein phosphorylation	#N/A
GRMZM2G371606	-1.06848	0.000429069	3	220677595	220683096		submergence induced protein SI397	TPA: submergence induced protein	Zinc finger protein 1	C:intracellular; F:zinc ion binding	#N/A
GRMZM2G070961	-4.50778	0.000429069	3	220702530	220705512		U-box domain-containing protein 35	putative protein kinase superfamily	SPX domain-containing membrane	P:transmembrane transport	#N/A
GRMZM2G037015	-1.69043	0.000429069	3	220767490	220769553		conserved unknown protein	conserved unknown protein	Protein CUP-SHAPED COTYLEDON	F:DNA binding; P:regulation of transcription, DNA-dependent	#N/A
AC217499.3_FG002	-3.63013	0.000807585	3	221158847	221159267		#N/A	#N/A	#N/A	F:calcium ion binding	#N/A
GRMZM2G011115	-999	0.000429069	3	221402981	221403853		conserved unknown protein	induced response protein 1	#N/A	#N/A	#N/A
GRMZM2G059392	0.636191	0.0333434	3	221538723	221542863		5'-monophosphate phosphoribohydrolase LOG	5'-monophosphate phosphoribohydrolase LOG	type proton ATPase subunit	#N/A	#N/A
GRMZM2G087769	-1.38625	0.000429069	3	221572622	221574032		conserved unknown protein	conserved unknown protein	LATERAL ROOT PRIMORDIUM 1	F:DNA binding; F:ligand-activated sequence-specific DNA binding RNA polymerase II transcription factor activity; C:nucleus; P:regulation of transcription, DNA-dependent; P:type I hypersensitivity; P:homoiothermy; F:ice binding; P:response to freezing	#N/A
GRMZM2G071021	-1.39119	0.000429069	3	221687098	221691249		aldehyde dehydrogenase family 2	Aldehyde dehydrogenase family 2	ABC transporter G family	F:nucleotide binding; F:ATP binding; F:ATPase activity; F:nucleoside-triphosphatase activity; F:phosphopantetheine binding	fermentation.aldehyde dehydrogenase
GRMZM2G097706	0.604483	0.0433542	3	221699288	221707414		aldehyde dehydrogenase family 2	Aldehyde dehydrogenase family 2	Zinc finger protein JACKDAW	#N/A	#N/A
GRMZM2G019578	999	0.000429069	3	221793316	221794229		#N/A	conserved unknown protein	#N/A	#N/A	#N/A
GRMZM2G111112	3.14603	0.000429069	3	221881472	221882649		#N/A	conserved unknown protein	Zinc finger protein 2	C:intracellular; F:zinc ion binding	#N/A
GRMZM2G033867	0.853779	0.0104763	3	222551991	222554387		conserved unknown protein	conserved unknown protein	repeat-containing protein At5g02830	#N/A	#N/A
GRMZM2G333775	-2.40971	0.0102263	3	222582854	222584403		N-acetyltransferase p20-like	conserved unknown protein	#N/A	F:electron carrier activity; F:protein disulfide oxidoreductase activity; P:cell redox homeostasis	#N/A
GRMZM5G866024	-999	0.000429069	3	222670491	222671716		uncharacterized protein LOC100276266 precursor	uncharacterized protein LOC100276266 precursor	Hypersensitive-induced response protein	#N/A	#N/A
GRMZM2G163574	1.82794	0.000429069	3	222770909	222773704		conserved unknown protein	conserved unknown protein	B3 domain-containing protein	F:DNA binding; P:regulation of transcription, DNA-dependent	#N/A
GRMZM2G011055	1.57012	0.00926552	3	222820583	222822434		F-box protein At5g60610	F-box protein At5g60610-like	Probable transcription factor PosF21	F:sequence-specific DNA binding transcription factor activity; C:nucleus; P:regulation of transcription, DNA-dependent; F:sequence-specific DNA binding; F:protein dimerization activity	#N/A
GRMZM2G489119	-1.53061	0.00905195	3	222843120	222844739		#N/A	conserved unknown protein	finger protein CONSTANS-LIKE	P:type I hypersensitivity	#N/A
[truncated: 3,653 more rows]
