# Supplementary material for: RNA-Seq analysis of resistant and susceptible sub-tropical maize lines reveals a role for kauralexins in resistance to grey leaf spot disease, caused by Cercospora zeina
Source: BMC Plant Biol. 2017 Nov 13;17:197. doi: 10.1186/s12870-017-1137-9 (PMC5683525; doi:10.1186/s12870-017-1137-9)
Supplement: Supplementary file 5 — Significant enriched GO terms and associated genes responsive to C. zeina infection in a susceptible (RIL165) maize line. Gene ontology enrichment analysis was carried out using agriGO v1.2 of statistically significant differentially expressed genes with a Log2FC > 1 or <−1. Singular enrichment analysis (SEA) was performed using a hypergeometric test, Hochberg FDR adjustment method parameters, a significance level of 0.05, and a minimum number of five mapped entries using the complete set of gene ontology terms (XLSX 399 kb) [file 12870_2017_1137_MOESM5_ESM.xlsx]

## Sheet: Additional file 5
Additional file 5: Significant enriched GO terms and associated genes responsive to C. zeina infection in a susceptible (RIL165) and resistant (RIL387) maize line. Gene ontology enrichment analysis was carried out using agriGO v1.2 of statistically significant (False Discovery Rate (FDR) < 0.05) differentially expressed genes with a Log2FC >1 or <-1. Singular enrichment analysis (SEA) was perform…
RIL165
GO accession	Term Type	GO Term	Input List	Reference list	P-value	FDR	entries
GO:0055114	BP	oxidation reduction	172	1618	1e-07	3.3e-05	GRMZM2G126199	GRMZM2G396856	GRMZM2G135108	AC234163.1_FG002	GRMZM2G005633	GRMZM2G427097	GRMZM2G060163	GRMZM2G399530	GRMZM2G542847	GRMZM2G124276	GRMZM2G382534	GRMZM2G054224	GRMZM2G425719	GRMZM2G381051	GRMZM2G091456	GRMZM2G173195	GRMZM2G144153	GRMZM2G097981	GRMZM2G005304	GRMZM2G039278	GRMZM2G132875	GRMZM2G152258	GRMZM2G105954	GRMZM2G441541	GRMZM2G103342	GRMZM2G000423	GRMZM2G308351	GRMZM2G000427	GRMZM2G171139	GRMZM2G054050	GRMZM2G117706	GRMZM2G147752	GRMZM2G134597	GRMZM5G853854	GRMZM2G354909	AC233853.1_FG003	GRMZM2G370048	GRMZM2G104843	AC189750.4_FG004	GRMZM2G029547	AC205413.4_FG001	AC205413.4_FG002	GRMZM2G108123
GO:0006270	BP	DNA replication initiation	10	1618	5.1e-07	8.3e-05	GRMZM2G327032	GRMZM2G139894	GRMZM2G065205	GRMZM2G100639	GRMZM2G066101	GRMZM2G062333	GRMZM2G021069	GRMZM2G112074	GRMZM2G075978	GRMZM2G162445
GO:0006026	BP	aminoglycan catabolic process	12	1618	1.6e-06	0.00017	GRMZM2G051943	GRMZM2G136139	GRMZM2G099454	GRMZM5G837822	GRMZM2G358153	GRMZM2G062974	GRMZM2G162505	GRMZM2G057093	GRMZM2G145461	GRMZM2G145518	GRMZM2G005633	GRMZM2G453805
GO:0008152	BP	metabolic process	924	1618	7.7e-06	0.00028	GRMZM2G173413	GRMZM2G340654	GRMZM2G097573	GRMZM2G155911	GRMZM2G124540	GRMZM2G090594	GRMZM2G135108	GRMZM2G139300	GRMZM2G300924	GRMZM2G070961	GRMZM2G136884	GRMZM2G462537	GRMZM2G102183	GRMZM2G152175	GRMZM2G089506	GRMZM2G126765	GRMZM2G063917	GRMZM2G041774	GRMZM2G476049	GRMZM2G178546	GRMZM2G031447	GRMZM2G094304	GRMZM2G043980	GRMZM2G304745	GRMZM2G080537	GRMZM2G119483	GRMZM2G382534	GRMZM2G015804	GRMZM2G120016	GRMZM2G055052	GRMZM2G162445	GRMZM2G163251	GRMZM2G101405	GRMZM2G352855	GRMZM2G094712	AC234185.1_FG004	GRMZM2G352858	GRMZM2G042639	GRMZM2G089102	GRMZM2G456217	GRMZM2G169149	GRMZM2G169020	GRMZM2G084195
GO:0006022	BP	aminoglycan metabolic process	12	1618	4.1e-06	0.00028	GRMZM2G051943	GRMZM2G136139	GRMZM2G099454	GRMZM5G837822	GRMZM2G358153	GRMZM2G062974	GRMZM2G162505	GRMZM2G057093	GRMZM2G145461	GRMZM2G145518	GRMZM2G005633	GRMZM2G453805
GO:0006030	BP	chitin metabolic process	11	1618	7.3e-06	0.00028	GRMZM2G051943	GRMZM2G099454	GRMZM5G837822	GRMZM2G358153	GRMZM2G062974	GRMZM2G162505	GRMZM2G057093	GRMZM2G145461	GRMZM2G145518	GRMZM2G005633	GRMZM2G453805
GO:0006261	BP	DNA-dependent DNA replication	10	1618	4.3e-06	0.00028	GRMZM2G327032	GRMZM2G139894	GRMZM2G065205	GRMZM2G100639	GRMZM2G066101	GRMZM2G062333	GRMZM2G021069	GRMZM2G112074	GRMZM2G075978	GRMZM2G162445
GO:0006032	BP	chitin catabolic process	11	1618	7.3e-06	0.00028	GRMZM2G051943	GRMZM2G099454	GRMZM5G837822	GRMZM2G358153	GRMZM2G062974	GRMZM2G162505	GRMZM2G057093	GRMZM2G145461	GRMZM2G145518	GRMZM2G005633	GRMZM2G453805
GO:0005975	BP	carbohydrate metabolic process	117	1618	5.3e-06	0.00028	GRMZM2G115451	GRMZM2G102183	GRMZM2G015804	GRMZM2G097277	GRMZM2G527891	GRMZM2G062974	GRMZM2G447795	GRMZM5G879882	GRMZM2G005633	GRMZM2G060659	GRMZM2G014723	GRMZM2G057093	GRMZM2G178546	GRMZM2G026804	AC159612.1_FG007	GRMZM5G844329	GRMZM2G071630	GRMZM2G173192	GRMZM2G125991	GRMZM2G005304	GRMZM2G312521	GRMZM2G035599	GRMZM2G017186	GRMZM2G137535	GRMZM2G171662	GRMZM2G431039	GRMZM2G097533	GRMZM2G007404	GRMZM2G030673	GRMZM2G111143	GRMZM2G055101	GRMZM2G380561	GRMZM2G004856	GRMZM2G139300	GRMZM2G394450	GRMZM2G370048	GRMZM2G170388	GRMZM2G037998	GRMZM2G099454	GRMZM5G855776	GRMZM2G002034	GRMZM2G004435	GRMZM2G148400
GO:0009875	BP	pollen-pistil interaction	12	1618	1.3e-05	0.00037	GRMZM2G135013	GRMZM2G465999	GRMZM2G366411	GRMZM2G322728	GRMZM2G465987	GRMZM2G106702	GRMZM2G117250	GRMZM2G401606	GRMZM2G419290	GRMZM2G117865	GRMZM2G163550	GRMZM2G413030
GO:0048544	BP	recognition of pollen	12	1618	1.3e-05	0.00037	GRMZM2G135013	GRMZM2G465999	GRMZM2G366411	GRMZM2G322728	GRMZM2G465987	GRMZM2G106702	GRMZM2G117250	GRMZM2G401606	GRMZM2G419290	GRMZM2G117865	GRMZM2G163550	GRMZM2G413030
GO:0009856	BP	pollination	12	1618	1.3e-05	0.00037	GRMZM2G135013	GRMZM2G465999	GRMZM2G366411	GRMZM2G322728	GRMZM2G465987	GRMZM2G106702	GRMZM2G117250	GRMZM2G401606	GRMZM2G419290	GRMZM2G117865	GRMZM2G163550	GRMZM2G413030
GO:0006629	BP	lipid metabolic process	74	1618	2.8e-05	0.00071	GRMZM2G429118	GRMZM2G355572	GRMZM2G098569	GRMZM2G065757	GRMZM2G174315	GRMZM2G063024	GRMZM2G102550	GRMZM2G052336	GRMZM2G422750	GRMZM2G058404	GRMZM2G087827	GRMZM2G035421	GRMZM2G147721	GRMZM2G493395	GRMZM2G073929	GRMZM2G152175	GRMZM2G014136	GRMZM2G368610	GRMZM2G163809	GRMZM2G078373	GRMZM2G340065	GRMZM2G075140	GRMZM2G037015	GRMZM2G347717	GRMZM2G044175	GRMZM2G123029	GRMZM2G151227	GRMZM2G111533	GRMZM2G088919	GRMZM2G159759	GRMZM2G374827	GRMZM2G382534	GRMZM2G349749	GRMZM2G042179	GRMZM2G031311	GRMZM2G039792	GRMZM2G352855	GRMZM2G042677	GRMZM2G117378	GRMZM2G099420	GRMZM2G445602	GRMZM2G179792	GRMZM2G170400
GO:0006558	BP	L-phenylalanine metabolic process	9	1618	3.9e-05	0.00092	GRMZM2G063917	GRMZM2G170692	GRMZM2G326335	GRMZM2G125923	GRMZM2G466543	GRMZM2G074604	GRMZM2G081582	GRMZM2G334660	GRMZM2G118345
GO:0000272	BP	polysaccharide catabolic process	13	1618	4.3e-05	0.00093	GRMZM2G051943	GRMZM2G136139	GRMZM2G099454	GRMZM5G837822	GRMZM2G358153	GRMZM2G062974	GRMZM2G162505	GRMZM2G057093	GRMZM2G145461	GRMZM2G145518	GRMZM2G005633	GRMZM2G453805	GRMZM2G025833
GO:0009074	BP	aromatic amino acid family catabolic process	7	1618	5.1e-05	0.00099	GRMZM2G063917	GRMZM2G170692	GRMZM2G326335	GRMZM2G074604	GRMZM2G081582	GRMZM2G334660	GRMZM2G118345
GO:0006559	BP	L-phenylalanine catabolic process	7	1618	5.1e-05	0.00099	GRMZM2G063917	GRMZM2G170692	GRMZM2G326335	GRMZM2G074604	GRMZM2G081582	GRMZM2G334660	GRMZM2G118345
GO:0008037	BP	cell recognition	12	1618	9.2e-05	0.0017	GRMZM2G135013	GRMZM2G465999	GRMZM2G366411	GRMZM2G322728	GRMZM2G465987	GRMZM2G106702	GRMZM2G117250	GRMZM2G401606	GRMZM2G419290	GRMZM2G117865	GRMZM2G163550	GRMZM2G413030
GO:0008610	BP	lipid biosynthetic process	38	1618	0.00011	0.0018	GRMZM2G429118	GRMZM2G098569	GRMZM2G078373	GRMZM2G102550	GRMZM2G422750	GRMZM2G058404	GRMZM2G147721	GRMZM2G493395	GRMZM2G164318	GRMZM2G152175	GRMZM2G163809	GRMZM2G075140	GRMZM2G347717	GRMZM2G044175	GRMZM2G052336	GRMZM2G151227	GRMZM2G124276	GRMZM2G382534	GRMZM2G090051	GRMZM2G042179	GRMZM2G063024	GRMZM2G031311	GRMZM2G099420	GRMZM2G445602	GRMZM2G170400	GRMZM5G881887	GRMZM2G013726	AC209374.4_FG002	GRMZM2G026930	GRMZM2G044281	GRMZM2G160417	GRMZM2G007404	GRMZM2G477340	GRMZM2G001991	GRMZM2G370048	GRMZM2G149636	GRMZM2G104626	GRMZM2G029547
GO:0006725	BP	cellular aromatic compound metabolic process	35	1618	0.00011	0.0018	GRMZM2G078500	GRMZM2G126199	GRMZM2G170692	GRMZM2G001904	GRMZM2G097981	GRMZM2G170101	GRMZM2G065194	GRMZM2G147701	GRMZM2G015436	GRMZM2G063917	GRMZM2G466543	GRMZM2G081582	GRMZM2G054465	GRMZM2G143373	GRMZM2G050997	GRMZM2G170017	GRMZM2G009188	GRMZM2G125923	GRMZM2G334660	GRMZM2G093347	GRMZM2G152258	GRMZM2G179810	GRMZM2G026930	GRMZM2G308351	GRMZM2G169005	GRMZM2G055458	GRMZM2G326335	GRMZM2G088396	GRMZM2G074604	GRMZM2G179045	GRMZM2G354909	GRMZM2G146644	GRMZM2G169033	GRMZM2G455809	GRMZM2G118345
GO:0009607	BP	response to biotic stimulus	8	1618	0.00012	0.0018	GRMZM2G112524	GRMZM2G112488	GRMZM2G117989	GRMZM2G342033	GRMZM2G117971	GRMZM2G112538	GRMZM2G075283	GRMZM2G117942
GO:0050896	BP	response to stimulus	186	1618	0.00012	0.0018	GRMZM2G318652	GRMZM2G142919	GRMZM2G024668	GRMZM2G095411	GRMZM2G135108	GRMZM2G070961	GRMZM2G004483	GRMZM2G084762	GRMZM2G542272	GRMZM5G838098	GRMZM2G164912	GRMZM2G135877	GRMZM2G010765	GRMZM2G048801	GRMZM5G875864	GRMZM2G169654	GRMZM2G088727	GRMZM2G382534	GRMZM2G044194	GRMZM2G399921	GRMZM2G097573	GRMZM2G030272	GRMZM2G474326	GRMZM2G117942	GRMZM2G456923	GRMZM2G009892	GRMZM2G136525	GRMZM2G056407	GRMZM2G091672	GRMZM2G103342	GRMZM2G063287	GRMZM2G042639	GRMZM2G018018	GRMZM2G386209	GRMZM2G371033	GRMZM2G114850	GRMZM2G035595	GRMZM2G151903	GRMZM5G844046	GRMZM2G410963	GRMZM2G032478	GRMZM2G077752	GRMZM2G125850
GO:0006694	BP	steroid biosynthetic process	15	1618	0.00015	0.0021	GRMZM2G429118	GRMZM2G007404	GRMZM2G347717	GRMZM2G042179	GRMZM2G031311	GRMZM2G099420	GRMZM2G052336	GRMZM2G001991	GRMZM5G881887	GRMZM2G013726	GRMZM2G370048	GRMZM2G026930	GRMZM2G044281	GRMZM2G152175	GRMZM2G029547
GO:0005976	BP	polysaccharide metabolic process	29	1618	0.00024	0.0031	GRMZM2G115451	GRMZM2G099454	GRMZM2G358153	GRMZM2G062974	GRMZM2G097533	GRMZM2G005633	GRMZM2G057093	GRMZM2G347717	GRMZM2G052336	GRMZM2G026980	GRMZM2G025833	GRMZM2G042179	GRMZM2G370048	GRMZM2G162505	GRMZM2G031311	GRMZM2G032852	GRMZM2G051943	GRMZM2G044281	GRMZM2G136139	GRMZM2G453805	GRMZM2G171662	GRMZM2G364748	GRMZM2G007404	GRMZM2G030673	GRMZM5G837822	GRMZM2G106213	GRMZM2G060837	GRMZM2G145461	GRMZM2G145518
GO:0006950	BP	response to stress	167	1618	0.00023	0.0031	GRMZM2G318652	GRMZM2G024668	GRMZM2G095411	GRMZM2G135108	GRMZM2G070961	GRMZM2G004483	GRMZM2G084762	GRMZM2G542272	GRMZM5G838098	GRMZM2G164912	GRMZM2G459663	GRMZM5G875864	GRMZM2G169654	GRMZM2G088727	GRMZM2G382534	GRMZM2G044194	GRMZM2G399921	GRMZM2G097573	GRMZM2G030272	GRMZM2G037411	GRMZM2G117942	GRMZM2G009892	GRMZM2G056407	GRMZM2G091672	GRMZM2G103342	GRMZM2G063287	GRMZM2G042639	GRMZM2G166940	GRMZM2G386209	GRMZM2G371033	GRMZM2G114850	GRMZM5G844046	GRMZM2G410963	GRMZM2G032478	GRMZM2G077752	GRMZM2G125850	GRMZM2G076468	AC189750.4_FG004	GRMZM2G023444	GRMZM2G151516	GRMZM5G827121	GRMZM2G419777	GRMZM2G013430
GO:0019439	BP	aromatic compound catabolic process	8	1618	0.00035	0.0044	GRMZM2G063917	GRMZM2G170692	GRMZM2G326335	GRMZM2G074604	GRMZM2G081582	GRMZM2G334660	GRMZM2G169033	GRMZM2G118345
GO:0043043	BP	peptide biosynthetic process	16	1618	0.00037	0.0045	GRMZM2G147701	GRMZM2G308351	GRMZM2G170017	GRMZM2G009188	GRMZM2G097981	GRMZM2G179045	GRMZM2G354909	GRMZM2G065194	GRMZM2G152258	GRMZM2G126199	GRMZM2G455809	GRMZM2G026930	GRMZM2G143373	GRMZM2G038170	GRMZM2G111579	GRMZM2G169005
GO:0022414	BP	reproductive process	12	1618	0.00046	0.0053	GRMZM2G135013	GRMZM2G465999	GRMZM2G366411	GRMZM2G322728	GRMZM2G465987	GRMZM2G106702	GRMZM2G117250	GRMZM2G401606	GRMZM2G419290	GRMZM2G117865	GRMZM2G163550	GRMZM2G413030
GO:0006468	BP	protein amino acid phosphorylation	133	1618	0.00048	0.0054	GRMZM2G140231	GRMZM2G172386	GRMZM2G054023	GRMZM2G431021	GRMZM2G174896	GRMZM2G070961	GRMZM2G303965	GRMZM2G320506	GRMZM2G041774	GRMZM2G379780	GRMZM2G048801	GRMZM2G023110	GRMZM2G304745	GRMZM2G019567	GRMZM2G352281	GRMZM2G334165	GRMZM2G023204	GRMZM2G028568	GRMZM2G167253	GRMZM2G110412	GRMZM2G352858	AC226248.1_FG002	GRMZM2G026151	GRMZM2G117250	GRMZM2G178074	GRMZM2G082191	GRMZM2G095302	GRMZM2G075002	GRMZM2G169020	GRMZM2G419290	GRMZM2G392737	GRMZM2G434363	GRMZM2G140752	GRMZM2G030673	AC193379.3_FG001	GRMZM2G136039	GRMZM2G164612	GRMZM2G175164	GRMZM2G360219	GRMZM2G023444	GRMZM2G163550	GRMZM2G053111	GRMZM2G096115
GO:0051704	BP	multi-organism process	19	1618	0.00056	0.0061	GRMZM2G135013	GRMZM2G465999	GRMZM2G366411	GRMZM2G322728	GRMZM2G465987	GRMZM2G106702	GRMZM2G478568	GRMZM2G072612	GRMZM2G117250	GRMZM2G117989	GRMZM2G401606	GRMZM5G828581	GRMZM2G033746	GRMZM2G117971	GRMZM2G419290	GRMZM2G117865	GRMZM2G163550	GRMZM2G413030	GRMZM2G117942
GO:0018958	BP	phenol metabolic process	14	1618	0.00084	0.0071	GRMZM2G147701	GRMZM2G097981	GRMZM2G170017	GRMZM2G009188	GRMZM2G179045	GRMZM2G354909	GRMZM2G065194	GRMZM2G152258	GRMZM2G126199	GRMZM2G455809	GRMZM2G026930	GRMZM2G143373	GRMZM2G308351	GRMZM2G169005
GO:0019184	BP	nonribosomal peptide biosynthetic process	14	1618	0.00084	0.0071	GRMZM2G147701	GRMZM2G097981	GRMZM2G170017	GRMZM2G009188	GRMZM2G179045	GRMZM2G354909	GRMZM2G065194	GRMZM2G152258	GRMZM2G126199	GRMZM2G455809	GRMZM2G026930	GRMZM2G143373	GRMZM2G308351	GRMZM2G169005
GO:0019540	BP	siderophore biosynthetic process from catechol	14	1618	0.00084	0.0071	GRMZM2G147701	GRMZM2G097981	GRMZM2G170017	GRMZM2G009188	GRMZM2G179045	GRMZM2G354909	GRMZM2G065194	GRMZM2G152258	GRMZM2G126199	GRMZM2G455809	GRMZM2G026930	GRMZM2G143373	GRMZM2G308351	GRMZM2G169005
GO:0009712	BP	catechol metabolic process	14	1618	0.00084	0.0071	GRMZM2G147701	GRMZM2G097981	GRMZM2G170017	GRMZM2G009188	GRMZM2G179045	GRMZM2G354909	GRMZM2G065194	GRMZM2G152258	GRMZM2G126199	GRMZM2G455809	GRMZM2G026930	GRMZM2G143373	GRMZM2G308351	GRMZM2G169005
GO:0034311	BP	diol metabolic process	14	1618	0.00084	0.0071	GRMZM2G147701	GRMZM2G097981	GRMZM2G170017	GRMZM2G009188	GRMZM2G179045	GRMZM2G354909	GRMZM2G065194	GRMZM2G152258	GRMZM2G126199	GRMZM2G455809	GRMZM2G026930	GRMZM2G143373	GRMZM2G308351	GRMZM2G169005
GO:0009238	BP	enterobactin metabolic process	14	1618	0.00084	0.0071	GRMZM2G147701	GRMZM2G097981	GRMZM2G170017	GRMZM2G009188	GRMZM2G179045	GRMZM2G354909	GRMZM2G065194	GRMZM2G152258	GRMZM2G126199	GRMZM2G455809	GRMZM2G026930	GRMZM2G143373	GRMZM2G308351	GRMZM2G169005
GO:0009239	BP	enterobactin biosynthetic process	14	1618	0.00084	0.0071	GRMZM2G147701	GRMZM2G097981	GRMZM2G170017	GRMZM2G009188	GRMZM2G179045	GRMZM2G354909	GRMZM2G065194	GRMZM2G152258	GRMZM2G126199	GRMZM2G455809	GRMZM2G026930	GRMZM2G143373	GRMZM2G308351	GRMZM2G169005
GO:0009237	BP	siderophore metabolic process	14	1618	0.00084	0.0071	GRMZM2G147701	GRMZM2G097981	GRMZM2G170017	GRMZM2G009188	GRMZM2G179045	GRMZM2G354909	GRMZM2G065194	GRMZM2G152258	GRMZM2G126199	GRMZM2G455809	GRMZM2G026930	GRMZM2G143373	GRMZM2G308351	GRMZM2G169005
GO:0019290	BP	siderophore biosynthetic process	14	1618	0.00084	0.0071	GRMZM2G147701	GRMZM2G097981	GRMZM2G170017	GRMZM2G009188	GRMZM2G179045	GRMZM2G354909	GRMZM2G065194	GRMZM2G152258	GRMZM2G126199	GRMZM2G455809	GRMZM2G026930	GRMZM2G143373	GRMZM2G308351	GRMZM2G169005
GO:0016054	BP	organic acid catabolic process	9	1618	0.00091	0.0073	GRMZM2G063917	GRMZM2G170692	GRMZM2G326335	GRMZM2G074604	GRMZM2G081582	GRMZM2G334660	GRMZM2G118345	GRMZM2G014136	GRMZM2G053720
GO:0046395	BP	carboxylic acid catabolic process	9	1618	0.00091	0.0073	GRMZM2G063917	GRMZM2G170692	GRMZM2G326335	GRMZM2G074604	GRMZM2G081582	GRMZM2G334660	GRMZM2G118345	GRMZM2G014136	GRMZM2G053720
GO:0045226	BP	extracellular polysaccharide biosynthetic process	8	1618	0.0012	0.0093	GRMZM2G007404	GRMZM2G347717	GRMZM2G031311	GRMZM2G052336	GRMZM2G370048	GRMZM2G044281	GRMZM2G042179	GRMZM2G171662
GO:0046379	BP	extracellular polysaccharide metabolic process	8	1618	0.0012	0.0093	GRMZM2G007404	GRMZM2G347717	GRMZM2G031311	GRMZM2G052336	GRMZM2G370048	GRMZM2G044281	GRMZM2G042179	GRMZM2G171662
GO:0006518	BP	peptide metabolic process	16	1618	0.0015	0.011	GRMZM2G147701	GRMZM2G308351	GRMZM2G170017	GRMZM2G009188	GRMZM2G097981	GRMZM2G179045	GRMZM2G354909	GRMZM2G065194	GRMZM2G152258	GRMZM2G126199	GRMZM2G455809	GRMZM2G026930	GRMZM2G143373	GRMZM2G038170	GRMZM2G111579	GRMZM2G169005
GO:0008202	BP	steroid metabolic process	15	1618	0.0015	0.011	GRMZM2G429118	GRMZM2G007404	GRMZM2G347717	GRMZM2G042179	GRMZM2G031311	GRMZM2G099420	GRMZM2G052336	GRMZM2G001991	GRMZM5G881887	GRMZM2G013726	GRMZM2G370048	GRMZM2G026930	GRMZM2G044281	GRMZM2G152175	GRMZM2G029547
GO:0016042	BP	lipid catabolic process	7	1618	0.0021	0.015	GRMZM2G340065	GRMZM2G355572	GRMZM2G174315	GRMZM2G374827	GRMZM2G039792	GRMZM2G037015	GRMZM2G014136
GO:0009063	BP	cellular amino acid catabolic process	8	1618	0.0022	0.015	GRMZM2G063917	GRMZM2G170692	GRMZM2G326335	GRMZM2G074604	GRMZM2G081582	GRMZM2G334660	GRMZM2G118345	GRMZM2G053720
GO:0009310	BP	amine catabolic process	8	1618	0.0022	0.015	GRMZM2G063917	GRMZM2G170692	GRMZM2G326335	GRMZM2G074604	GRMZM2G081582	GRMZM2G334660	GRMZM2G118345	GRMZM2G053720
GO:0032501	BP	multicellular organismal process	109	1618	0.0023	0.015	GRMZM2G318652	GRMZM2G095411	GRMZM2G303964	GRMZM2G542272	GRMZM2G164912	GRMZM2G459663	GRMZM5G875864	GRMZM2G169654	GRMZM2G088727	GRMZM2G382534	GRMZM2G044194	GRMZM2G399921	GRMZM2G030272	GRMZM2G009892	GRMZM2G056407	GRMZM2G063287	GRMZM2G117250	GRMZM2G166940	GRMZM2G386209	GRMZM2G114850	GRMZM2G419290	GRMZM5G844046	GRMZM2G032478	GRMZM2G077752	GRMZM2G125850	AC189750.4_FG004	GRMZM2G023444	GRMZM2G163550	GRMZM2G151516	GRMZM2G419777	GRMZM2G013430	GRMZM2G129154	GRMZM2G006047	GRMZM2G059042	GRMZM2G465987	GRMZM2G130173	GRMZM2G355316	GRMZM5G873277	GRMZM2G134334	GRMZM2G130053	GRMZM2G129140	GRMZM2G465999	GRMZM2G349603
GO:0055085	BP	transmembrane transport	81	1618	0.0033	0.022	AC202439.3_FG006	GRMZM2G015844	GRMZM2G019974	AC182482.3_FG003	GRMZM2G080887	GRMZM2G331393	GRMZM2G079127	GRMZM2G151903	GRMZM2G442523	GRMZM2G064091	GRMZM2G137108	GRMZM2G088132	GRMZM2G111462	GRMZM2G105219	GRMZM2G064382	GRMZM2G119894	GRMZM2G152175	GRMZM2G093826	GRMZM2G444801	GRMZM2G142919	GRMZM2G121070	AC208897.3_FG004	GRMZM2G166176	GRMZM2G009045	GRMZM2G135877	GRMZM2G080079	GRMZM2G010765	GRMZM2G015571	GRMZM5G827496	GRMZM2G170208	GRMZM2G173967	GRMZM2G072632	GRMZM2G146161	GRMZM2G047404	GRMZM2G475148	GRMZM2G041980	GRMZM2G161299	GRMZM2G146034	GRMZM2G456923	GRMZM2G158013	GRMZM2G074317	GRMZM2G336448	GRMZM2G064437
GO:0042221	BP	response to chemical stimulus	41	1618	0.0041	0.026	GRMZM2G456923	AC205413.4_FG001	AC205413.4_FG002	GRMZM2G108123	GRMZM2G149273	GRMZM2G135108	GRMZM2G079127	GRMZM2G151903	GRMZM5G884600	GRMZM2G161310	GRMZM2G394500	GRMZM2G313184	GRMZM2G010765	GRMZM2G356178	GRMZM2G116584	GRMZM2G405581	GRMZM2G096008	GRMZM2G117706	GRMZM2G014419	GRMZM2G144153	GRMZM2G103342	GRMZM2G373522	GRMZM2G093418	GRMZM2G018018	GRMZM2G427815	GRMZM2G047456	GRMZM2G038170	GRMZM2G341934	GRMZM2G035595	GRMZM2G136525	GRMZM2G075594	GRMZM2G160430	GRMZM2G023840	GRMZM2G135877	GRMZM2G039961	GRMZM2G104394	GRMZM2G161809	GRMZM2G108207	GRMZM2G130904	GRMZM2G443885	GRMZM2G116902
GO:0015849	BP	organic acid transport	16	1618	0.005	0.031	GRMZM2G126742	GRMZM2G468657	GRMZM2G045596	GRMZM2G036448	GRMZM2G136508	GRMZM2G332562	GRMZM2G527387	GRMZM2G127338	GRMZM2G127328	GRMZM2G429617	GRMZM2G025491	GRMZM2G019413	GRMZM2G347174	GRMZM2G175927	GRMZM2G332505	GRMZM2G160069
GO:0046942	BP	carboxylic acid transport	16	1618	0.005	0.031	GRMZM2G126742	GRMZM2G468657	GRMZM2G045596	GRMZM2G036448	GRMZM2G136508	GRMZM2G332562	GRMZM2G527387	GRMZM2G127338	GRMZM2G127328	GRMZM2G429617	GRMZM2G025491	GRMZM2G019413	GRMZM2G347174	GRMZM2G175927	GRMZM2G332505	GRMZM2G160069
GO:0016998	BP	cell wall macromolecule catabolic process	9	1618	0.0052	0.031	GRMZM2G051943	GRMZM2G136139	GRMZM2G099454	GRMZM2G026151	GRMZM2G062974	GRMZM2G145461	GRMZM2G145518	GRMZM2G005633	GRMZM2G024024
GO:0006464	BP	protein modification process	158	1618	0.0056	0.033	GRMZM2G140231	GRMZM2G172386	GRMZM2G002542	GRMZM2G431021	GRMZM2G174896	GRMZM2G070961	GRMZM2G303964	GRMZM2G303965	GRMZM2G059042	GRMZM2G041774	GRMZM2G379780	GRMZM2G048801	GRMZM2G315431	GRMZM2G023110	GRMZM2G304745	GRMZM2G019567	GRMZM2G352281	GRMZM2G334165	GRMZM2G023204	GRMZM2G028568	GRMZM2G055052	GRMZM2G167253	GRMZM2G110412	GRMZM2G352858	AC226248.1_FG002	GRMZM2G310410	GRMZM2G117250	GRMZM2G178074	GRMZM2G159811	GRMZM2G082191	GRMZM2G095302	GRMZM2G075002	GRMZM2G169020	GRMZM2G419290	GRMZM2G392737	GRMZM2G026203	GRMZM2G140752	GRMZM2G030673	GRMZM2G057779	AC193379.3_FG001	GRMZM2G136039	GRMZM2G054023	GRMZM2G164612
GO:0043687	BP	post-translational protein modification	149	1618	0.0065	0.038	GRMZM2G140231	GRMZM2G172386	GRMZM2G054023	GRMZM2G431021	GRMZM2G174896	GRMZM2G070961	GRMZM2G303964	GRMZM2G303965	GRMZM2G059042	GRMZM2G041774	GRMZM2G379780	GRMZM2G048801	GRMZM2G315431	GRMZM2G023110	GRMZM2G304745	GRMZM2G019567	GRMZM2G352281	GRMZM2G334165	GRMZM2G023204	GRMZM2G028568	GRMZM2G055052	GRMZM2G167253	GRMZM2G110412	GRMZM2G352858	AC226248.1_FG002	GRMZM2G310410	GRMZM2G117250	GRMZM2G178074	GRMZM2G159811	GRMZM2G082191	GRMZM2G095302	GRMZM2G075002	GRMZM2G169020	GRMZM2G419290	GRMZM2G392737	GRMZM2G026203	GRMZM2G140752	GRMZM2G030673	AC193379.3_FG001	GRMZM2G136039	GRMZM2G164612	GRMZM2G175164	GRMZM2G360219
GO:0044036	BP	cell wall macromolecule metabolic process	9	1618	0.0076	0.043	GRMZM2G051943	GRMZM2G136139	GRMZM2G099454	GRMZM2G026151	GRMZM2G062974	GRMZM2G145461	GRMZM2G145518	GRMZM2G005633	GRMZM2G024024
GO:0006865	BP	amino acid transport	7	1618	0.0086	0.047	GRMZM2G126742	GRMZM2G036448	GRMZM2G136508	GRMZM2G332562	GRMZM2G127338	GRMZM2G127328	GRMZM2G332505
GO:0015837	BP	amine transport	7	1618	0.0086	0.047	GRMZM2G126742	GRMZM2G036448	GRMZM2G136508	GRMZM2G332562	GRMZM2G127338	GRMZM2G127328	GRMZM2G332505
GO:0006979	BP	response to oxidative stress	23	1618	0.0089	0.048	AC205413.4_FG001	AC205413.4_FG002	GRMZM2G108123	GRMZM2G149273	GRMZM2G135108	GRMZM2G136525	GRMZM5G884600	GRMZM2G394500	GRMZM2G313184	GRMZM2G356178	GRMZM2G405581	GRMZM2G144153	GRMZM2G103342	GRMZM2G117706	GRMZM2G427815	GRMZM2G341934	GRMZM2G047456	GRMZM2G023840	GRMZM2G104394	GRMZM2G108207	GRMZM2G130904	GRMZM2G443885	GRMZM2G116902
GO:0009072	BP	aromatic amino acid family metabolic process	12	1618	0.011	0.06	GRMZM2G063917	GRMZM2G170692	GRMZM2G326335	GRMZM2G125923	GRMZM2G466543	GRMZM2G074604	GRMZM2G081582	GRMZM2G054465	GRMZM2G334660	GRMZM2G088396	GRMZM2G118345	GRMZM2G015436
GO:0006796	BP	phosphate metabolic process	149	1618	0.013	0.068	GRMZM2G152952	GRMZM2G140231	GRMZM2G172386	GRMZM2G054023	GRMZM2G431021	GRMZM2G174896	GRMZM2G070961	GRMZM2G303965	GRMZM2G320506	GRMZM2G126765	GRMZM2G041774	GRMZM2G379780	GRMZM2G048801	GRMZM2G023110	GRMZM2G304745	GRMZM2G019567	GRMZM2G352281	GRMZM2G334165	GRMZM2G023204	GRMZM2G028568	GRMZM2G167253	GRMZM2G110412	GRMZM2G352858	AC226248.1_FG002	GRMZM2G310410	GRMZM2G117250	GRMZM2G178074	GRMZM2G159811	GRMZM2G082191	GRMZM2G095302	GRMZM2G075002	GRMZM2G169020	GRMZM2G419290	GRMZM2G392737	GRMZM2G026203	GRMZM2G140752	GRMZM2G030673	AC193379.3_FG001	GRMZM2G136039	GRMZM2G164612	GRMZM2G175164	GRMZM2G360219	GRMZM2G023444
GO:0006793	BP	phosphorus metabolic process	149	1618	0.013	0.068	GRMZM2G152952	GRMZM2G140231	GRMZM2G172386	GRMZM2G054023	GRMZM2G431021	GRMZM2G174896	GRMZM2G070961	GRMZM2G303965	GRMZM2G320506	GRMZM2G126765	GRMZM2G041774	GRMZM2G379780	GRMZM2G048801	GRMZM2G023110	GRMZM2G304745	GRMZM2G019567	GRMZM2G352281	GRMZM2G334165	GRMZM2G023204	GRMZM2G028568	GRMZM2G167253	GRMZM2G110412	GRMZM2G352858	AC226248.1_FG002	GRMZM2G310410	GRMZM2G117250	GRMZM2G178074	GRMZM2G159811	GRMZM2G082191	GRMZM2G095302	GRMZM2G075002	GRMZM2G169020	GRMZM2G419290	GRMZM2G392737	GRMZM2G026203	GRMZM2G140752	GRMZM2G030673	AC193379.3_FG001	GRMZM2G136039	GRMZM2G164612	GRMZM2G175164	GRMZM2G360219	GRMZM2G023444
GO:0065008	BP	regulation of biological quality	110	1618	0.014	0.07	GRMZM2G318652	GRMZM2G014055	GRMZM2G095411	GRMZM2G303964	GRMZM2G542272	GRMZM2G164912	GRMZM2G459663	GRMZM2G041809	GRMZM5G875864	GRMZM2G169654	GRMZM2G088727	GRMZM2G382534	GRMZM2G044194	GRMZM2G399921	GRMZM2G030272	GRMZM2G009892	GRMZM2G056407	GRMZM2G063287	GRMZM2G166940	GRMZM2G386209	GRMZM2G114850	GRMZM5G844046	GRMZM2G178886	GRMZM2G032478	GRMZM2G077752	GRMZM2G125850	AC189750.4_FG004	GRMZM2G023444	GRMZM2G151516	GRMZM2G419777	GRMZM2G013430	GRMZM2G009968	GRMZM2G129154	GRMZM2G006047	GRMZM2G059042	GRMZM2G130173	GRMZM2G355316	GRMZM5G873277	GRMZM2G134334	GRMZM2G130053	GRMZM2G129140	GRMZM2G349603	GRMZM2G407146
GO:0016310	BP	phosphorylation	137	1618	0.015	0.076	GRMZM2G152952	GRMZM2G140231	GRMZM2G172386	GRMZM2G054023	GRMZM2G431021	GRMZM2G174896	GRMZM2G070961	GRMZM2G303965	GRMZM2G320506	GRMZM2G041774	GRMZM2G379780	GRMZM2G048801	GRMZM2G023110	GRMZM2G304745	GRMZM2G019567	GRMZM2G352281	GRMZM2G334165	GRMZM2G023204	GRMZM2G028568	GRMZM2G167253	GRMZM2G110412	GRMZM2G352858	AC226248.1_FG002	GRMZM2G026151	GRMZM2G117250	GRMZM2G178074	GRMZM2G082191	GRMZM2G095302	GRMZM2G075002	GRMZM2G169020	GRMZM2G419290	GRMZM2G392737	GRMZM2G434363	GRMZM2G140752	GRMZM2G030673	AC193379.3_FG001	GRMZM2G136039	GRMZM2G164612	GRMZM2G175164	GRMZM2G360219	GRMZM2G023444	GRMZM2G163550	GRMZM2G053111
GO:0043094	BP	cellular metabolic compound salvage	5	1618	0.016	0.082	GRMZM2G179810	GRMZM2G046583	GRMZM2G170101	GRMZM2G135132	GRMZM2G093347
GO:0042398	BP	cellular amino acid derivative biosynthetic process	7	1618	0.018	0.086	GRMZM2G366392	GRMZM2G461159	GRMZM2G054465	GRMZM2G175076	GRMZM2G010596	GRMZM2G155329	GRMZM2G111579
GO:0009628	BP	response to abiotic stimulus	96	1618	0.018	0.086	GRMZM2G318652	GRMZM2G095411	GRMZM2G303964	GRMZM2G542272	GRMZM2G164912	GRMZM2G459663	GRMZM5G875864	GRMZM2G169654	GRMZM2G088727	GRMZM2G382534	GRMZM2G044194	GRMZM2G399921	GRMZM2G030272	GRMZM2G009892	GRMZM2G056407	GRMZM2G063287	GRMZM2G166940	GRMZM2G386209	GRMZM2G114850	GRMZM5G844046	GRMZM2G032478	GRMZM2G077752	GRMZM2G125850	AC189750.4_FG004	GRMZM2G151516	GRMZM2G419777	GRMZM2G013430	GRMZM2G129154	GRMZM2G006047	GRMZM2G059042	GRMZM2G130173	GRMZM2G355316	GRMZM5G873277	GRMZM2G073197	GRMZM2G134334	GRMZM2G130053	GRMZM2G129140	GRMZM2G349603	GRMZM2G407146	GRMZM2G071705	GRMZM2G028438	GRMZM2G064708	GRMZM2G005562
GO:0044255	BP	cellular lipid metabolic process	30	1618	0.019	0.089	GRMZM2G355572	GRMZM2G098569	GRMZM2G065757	GRMZM2G102550	GRMZM2G058404	GRMZM2G147721	GRMZM2G493395	GRMZM2G164318	GRMZM2G014136	GRMZM2G163809	GRMZM2G078373	GRMZM2G340065	GRMZM2G075140	GRMZM2G044175	GRMZM2G123029	GRMZM2G160417	GRMZM2G124276	GRMZM2G374827	GRMZM2G382534	GRMZM2G063024	GRMZM2G445602	GRMZM2G179792	AC209374.4_FG002	GRMZM2G037015	GRMZM2G111533	GRMZM2G090051	GRMZM2G477340	GRMZM2G153977	GRMZM2G149636	GRMZM2G104626
GO:0048871	BP	multicellular organismal homeostasis	91	1618	0.02	0.09	GRMZM2G318652	GRMZM2G095411	GRMZM2G303964	GRMZM2G542272	GRMZM2G164912	GRMZM2G459663	GRMZM5G875864	GRMZM2G169654	GRMZM2G088727	GRMZM2G382534	GRMZM2G044194	GRMZM2G399921	GRMZM2G030272	GRMZM2G009892	GRMZM2G056407	GRMZM2G063287	GRMZM2G166940	GRMZM2G386209	GRMZM2G114850	GRMZM5G844046	GRMZM2G032478	GRMZM2G077752	GRMZM2G125850	AC189750.4_FG004	GRMZM2G151516	GRMZM2G419777	GRMZM2G013430	GRMZM2G129154	GRMZM2G006047	GRMZM2G059042	GRMZM2G130173	GRMZM2G355316	GRMZM5G873277	GRMZM2G134334	GRMZM2G130053	GRMZM2G129140	GRMZM2G349603	GRMZM2G407146	GRMZM2G071705	GRMZM2G028438	GRMZM2G064708	GRMZM2G005562	GRMZM2G351937
GO:0050826	BP	response to freezing	91	1618	0.02	0.09	GRMZM2G318652	GRMZM2G095411	GRMZM2G303964	GRMZM2G542272	GRMZM2G164912	GRMZM2G459663	GRMZM5G875864	GRMZM2G169654	GRMZM2G088727	GRMZM2G382534	GRMZM2G044194	GRMZM2G399921	GRMZM2G030272	GRMZM2G009892	GRMZM2G056407	GRMZM2G063287	GRMZM2G166940	GRMZM2G386209	GRMZM2G114850	GRMZM5G844046	GRMZM2G032478	GRMZM2G077752	GRMZM2G125850	AC189750.4_FG004	GRMZM2G151516	GRMZM2G419777	GRMZM2G013430	GRMZM2G129154	GRMZM2G006047	GRMZM2G059042	GRMZM2G130173	GRMZM2G355316	GRMZM5G873277	GRMZM2G134334	GRMZM2G130053	GRMZM2G129140	GRMZM2G349603	GRMZM2G407146	GRMZM2G071705	GRMZM2G028438	GRMZM2G064708	GRMZM2G005562	GRMZM2G351937
GO:0042309	BP	homoiothermy	91	1618	0.02	0.09	GRMZM2G318652	GRMZM2G095411	GRMZM2G303964	GRMZM2G542272	GRMZM2G164912	GRMZM2G459663	GRMZM5G875864	GRMZM2G169654	GRMZM2G088727	GRMZM2G382534	GRMZM2G044194	GRMZM2G399921	GRMZM2G030272	GRMZM2G009892	GRMZM2G056407	GRMZM2G063287	GRMZM2G166940	GRMZM2G386209	GRMZM2G114850	GRMZM5G844046	GRMZM2G032478	GRMZM2G077752	GRMZM2G125850	AC189750.4_FG004	GRMZM2G151516	GRMZM2G419777	GRMZM2G013430	GRMZM2G129154	GRMZM2G006047	GRMZM2G059042	GRMZM2G130173	GRMZM2G355316	GRMZM5G873277	GRMZM2G134334	GRMZM2G130053	GRMZM2G129140	GRMZM2G349603	GRMZM2G407146	GRMZM2G071705	GRMZM2G028438	GRMZM2G064708	GRMZM2G005562	GRMZM2G351937
GO:0009409	BP	response to cold	91	1618	0.02	0.09	GRMZM2G318652	GRMZM2G095411	GRMZM2G303964	GRMZM2G542272	GRMZM2G164912	GRMZM2G459663	GRMZM5G875864	GRMZM2G169654	GRMZM2G088727	GRMZM2G382534	GRMZM2G044194	GRMZM2G399921	GRMZM2G030272	GRMZM2G009892	GRMZM2G056407	GRMZM2G063287	GRMZM2G166940	GRMZM2G386209	GRMZM2G114850	GRMZM5G844046	GRMZM2G032478	GRMZM2G077752	GRMZM2G125850	AC189750.4_FG004	GRMZM2G151516	GRMZM2G419777	GRMZM2G013430	GRMZM2G129154	GRMZM2G006047	GRMZM2G059042	GRMZM2G130173	GRMZM2G355316	GRMZM5G873277	GRMZM2G134334	GRMZM2G130053	GRMZM2G129140	GRMZM2G349603	GRMZM2G407146	GRMZM2G071705	GRMZM2G028438	GRMZM2G064708	GRMZM2G005562	GRMZM2G351937
GO:0001659	BP	temperature homeostasis	91	1618	0.02	0.09	GRMZM2G318652	GRMZM2G095411	GRMZM2G303964	GRMZM2G542272	GRMZM2G164912	GRMZM2G459663	GRMZM5G875864	GRMZM2G169654	GRMZM2G088727	GRMZM2G382534	GRMZM2G044194	GRMZM2G399921	GRMZM2G030272	GRMZM2G009892	GRMZM2G056407	GRMZM2G063287	GRMZM2G166940	GRMZM2G386209	GRMZM2G114850	GRMZM5G844046	GRMZM2G032478	GRMZM2G077752	GRMZM2G125850	AC189750.4_FG004	GRMZM2G151516	GRMZM2G419777	GRMZM2G013430	GRMZM2G129154	GRMZM2G006047	GRMZM2G059042	GRMZM2G130173	GRMZM2G355316	GRMZM5G873277	GRMZM2G134334	GRMZM2G130053	GRMZM2G129140	GRMZM2G349603	GRMZM2G407146	GRMZM2G071705	GRMZM2G028438	GRMZM2G064708	GRMZM2G005562	GRMZM2G351937
GO:0043412	BP	macromolecule modification	158	1618	0.022	0.093	GRMZM2G140231	GRMZM2G172386	GRMZM2G002542	GRMZM2G431021	GRMZM2G174896	GRMZM2G070961	GRMZM2G303964	GRMZM2G303965	GRMZM2G059042	GRMZM2G041774	GRMZM2G379780	GRMZM2G048801	GRMZM2G315431	GRMZM2G023110	GRMZM2G304745	GRMZM2G019567	GRMZM2G352281	GRMZM2G334165	GRMZM2G023204	GRMZM2G028568	GRMZM2G055052	GRMZM2G167253	GRMZM2G110412	GRMZM2G352858	AC226248.1_FG002	GRMZM2G310410	GRMZM2G117250	GRMZM2G178074	GRMZM2G159811	GRMZM2G082191	GRMZM2G095302	GRMZM2G075002	GRMZM2G169020	GRMZM2G419290	GRMZM2G392737	GRMZM2G026203	GRMZM2G140752	GRMZM2G030673	GRMZM2G057779	AC193379.3_FG001	GRMZM2G136039	GRMZM2G054023	GRMZM2G164612
GO:0009266	BP	response to temperature stimulus	91	1618	0.022	0.093	GRMZM2G318652	GRMZM2G095411	GRMZM2G303964	GRMZM2G542272	GRMZM2G164912	GRMZM2G459663	GRMZM5G875864	GRMZM2G169654	GRMZM2G088727	GRMZM2G382534	GRMZM2G044194	GRMZM2G399921	GRMZM2G030272	GRMZM2G009892	GRMZM2G056407	GRMZM2G063287	GRMZM2G166940	GRMZM2G386209	GRMZM2G114850	GRMZM5G844046	GRMZM2G032478	GRMZM2G077752	GRMZM2G125850	AC189750.4_FG004	GRMZM2G151516	GRMZM2G419777	GRMZM2G013430	GRMZM2G129154	GRMZM2G006047	GRMZM2G059042	GRMZM2G130173	GRMZM2G355316	GRMZM5G873277	GRMZM2G134334	GRMZM2G130053	GRMZM2G129140	GRMZM2G349603	GRMZM2G407146	GRMZM2G071705	GRMZM2G028438	GRMZM2G064708	GRMZM2G005562	GRMZM2G351937
GO:0005984	BP	disaccharide metabolic process	8	1618	0.022	0.093	GRMZM2G097641	GRMZM2G178546	GRMZM2G527891	GRMZM2G312521	GRMZM2G122231	GRMZM2G123277	GRMZM2G089713	GRMZM2G060659
GO:0016137	BP	glycoside metabolic process	8	1618	0.022	0.093	GRMZM2G097641	GRMZM2G178546	GRMZM2G527891	GRMZM2G312521	GRMZM2G122231	GRMZM2G123277	GRMZM2G089713	GRMZM2G060659
GO:0006108	BP	malate metabolic process	6	1618	0.023	0.095	GRMZM2G118770	GRMZM2G128929	GRMZM2G173192	GRMZM2G466833	GRMZM2G461332	GRMZM2G404237
GO:0000003	BP	reproduction	14	1618	0.024	0.098	GRMZM2G135013	GRMZM2G465999	GRMZM2G366411	GRMZM2G322728	GRMZM2G465987	GRMZM2G026147	GRMZM2G106702	GRMZM2G117250	GRMZM2G342246	GRMZM2G401606	GRMZM2G419290	GRMZM2G117865	GRMZM2G163550	GRMZM2G413030
GO:0009311	BP	oligosaccharide metabolic process	8	1618	0.025	0.1	GRMZM2G097641	GRMZM2G178546	GRMZM2G527891	GRMZM2G312521	GRMZM2G122231	GRMZM2G123277	GRMZM2G089713	GRMZM2G060659
GO:0046351	BP	disaccharide biosynthetic process	6	1618	0.027	0.1	GRMZM2G097641	GRMZM2G178546	GRMZM2G527891	GRMZM2G312521	GRMZM2G122231	GRMZM2G123277
GO:0006835	BP	dicarboxylic acid transport	10	1618	0.026	0.1	GRMZM2G468657	GRMZM2G045596	GRMZM2G036448	GRMZM2G025491	GRMZM2G332562	GRMZM2G429617	GRMZM2G019413	GRMZM2G527387	GRMZM2G175927	GRMZM2G160069
GO:0006952	BP	defense response	36	1618	0.026	0.1	GRMZM2G081458	GRMZM2G005562	GRMZM2G112524	GRMZM5G827121	GRMZM2G112488	GRMZM2G117989	GRMZM2G342033	GRMZM2G004483	GRMZM5G838098	GRMZM2G048801	AC230011.2_FG002	GRMZM2G476848	GRMZM2G128301	GRMZM2G180328	GRMZM2G037411	GRMZM2G117942	GRMZM2G091672	GRMZM2G056467	AC195587.4_FG004	GRMZM2G327659	GRMZM2G386209	GRMZM2G371033	GRMZM2G400965	GRMZM5G890976	GRMZM2G178704	GRMZM2G112538	GRMZM2G311664	GRMZM2G305280	GRMZM2G410963	GRMZM2G077752	GRMZM2G359064	GRMZM2G033746	GRMZM2G117971	GRMZM2G006676	GRMZM2G444623	GRMZM2G075283
GO:0043413	BP	macromolecule glycosylation	8	1618	0.028	0.1	GRMZM2G133613	GRMZM2G037998	GRMZM2G176630	AC206332.3_FG005	GRMZM2G111975	GRMZM2G414503	GRMZM2G057779	GRMZM2G149935
GO:0016138	BP	glycoside biosynthetic process	6	1618	0.027	0.1	GRMZM2G097641	GRMZM2G178546	GRMZM2G527891	GRMZM2G312521	GRMZM2G122231	GRMZM2G123277
GO:0042592	BP	homeostatic process	103	1618	0.027	0.1	GRMZM2G318652	GRMZM2G014055	GRMZM2G095411	GRMZM2G303964	GRMZM2G542272	GRMZM2G164912	GRMZM2G459663	GRMZM2G041809	GRMZM5G875864	GRMZM2G169654	GRMZM2G088727	GRMZM2G382534	GRMZM2G044194	GRMZM2G399921	GRMZM2G030272	GRMZM2G009892	GRMZM2G056407	GRMZM2G063287	GRMZM2G166940	GRMZM2G386209	GRMZM2G114850	GRMZM5G844046	GRMZM2G178886	GRMZM2G032478	GRMZM2G077752	GRMZM2G125850	AC189750.4_FG004	GRMZM2G151516	GRMZM2G419777	GRMZM2G013430	GRMZM2G009968	GRMZM2G129154	GRMZM2G413315	GRMZM2G059042	GRMZM2G130173	GRMZM2G355316	GRMZM5G873277	GRMZM2G134334	GRMZM2G130053	GRMZM2G129140	GRMZM2G349603	GRMZM2G407146	GRMZM2G071705
GO:0009100	BP	glycoprotein metabolic process	8	1618	0.028	0.1	GRMZM2G133613	GRMZM2G037998	GRMZM2G176630	AC206332.3_FG005	GRMZM2G111975	GRMZM2G414503	GRMZM2G057779	GRMZM2G149935
GO:0009101	BP	glycoprotein biosynthetic process	8	1618	0.028	0.1	GRMZM2G133613	GRMZM2G037998	GRMZM2G176630	AC206332.3_FG005	GRMZM2G111975	GRMZM2G414503	GRMZM2G057779	GRMZM2G149935
GO:0006486	BP	protein amino acid glycosylation	8	1618	0.028	0.1	GRMZM2G133613	GRMZM2G037998	GRMZM2G176630	AC206332.3_FG005	GRMZM2G111975	GRMZM2G414503	GRMZM2G057779	GRMZM2G149935
GO:0070085	BP	glycosylation	8	1618	0.028	0.1	GRMZM2G133613	GRMZM2G037998	GRMZM2G176630	AC206332.3_FG005	GRMZM2G111975	GRMZM2G414503	GRMZM2G057779	GRMZM2G149935
GO:0009312	BP	oligosaccharide biosynthetic process	6	1618	0.029	0.1	GRMZM2G097641	GRMZM2G178546	GRMZM2G527891	GRMZM2G312521	GRMZM2G122231	GRMZM2G123277
GO:0006665	BP	sphingolipid metabolic process	5	1618	0.029	0.1	GRMZM2G123029	GRMZM2G153977	GRMZM2G374827	GRMZM2G111533	GRMZM2G065757
GO:0042493	BP	response to drug	12	1618	0.033	0.11	GRMZM2G456923	GRMZM2G151903	GRMZM2G075594	GRMZM2G135877	GRMZM2G039961	GRMZM2G010765	GRMZM2G079127	GRMZM2G161809	GRMZM2G018018	GRMZM2G035595	GRMZM2G161310	GRMZM2G160430
GO:0015893	BP	drug transport	12	1618	0.033	0.11	GRMZM2G456923	GRMZM2G151903	GRMZM2G075594	GRMZM2G135877	GRMZM2G039961	GRMZM2G010765	GRMZM2G079127	GRMZM2G161809	GRMZM2G018018	GRMZM2G035595	GRMZM2G161310	GRMZM2G160430
GO:0010876	BP	lipid localization	9	1618	0.036	0.12	GRMZM2G089400	GRMZM2G006047	GRMZM2G132531	GRMZM2G407825	GRMZM2G010868	GRMZM2G100650	GRMZM2G168833	GRMZM2G011098	GRMZM2G107481
GO:0007154	BP	cell communication	16	1618	0.036	0.12	GRMZM2G135013	GRMZM2G465999	GRMZM2G366411	GRMZM2G126079	GRMZM2G404608	GRMZM2G322728	GRMZM2G465987	GRMZM2G700331	GRMZM2G106702	GRMZM2G096470	GRMZM2G117250	GRMZM2G401606	GRMZM2G419290	GRMZM2G117865	GRMZM2G163550	GRMZM2G413030
GO:0044262	BP	cellular carbohydrate metabolic process	52	1618	0.035	0.12	GRMZM2G115451	GRMZM2G037998	GRMZM2G102183	GRMZM2G052336	GRMZM2G446253	GRMZM2G527891	GRMZM2G086845	GRMZM2G111975	GRMZM2G060659	GRMZM2G176307	GRMZM2G171713	GRMZM2G178546	GRMZM5G844329	GRMZM2G042179	GRMZM2G071630	GRMZM2G026980	GRMZM2G128929	GRMZM2G122231	GRMZM2G173195	GRMZM2G089713	GRMZM5G855776	GRMZM2G126900	GRMZM2G106213	GRMZM2G150098	GRMZM2G135132	GRMZM2G173192	GRMZM2G133613	GRMZM2G097277	GRMZM2G005304	GRMZM2G031311	GRMZM5G879882	GRMZM2G312521	GRMZM2G060837	GRMZM2G035599	GRMZM2G044281	GRMZM2G347717	GRMZM2G032852	GRMZM2G171662	GRMZM2G364748	GRMZM2G097641	GRMZM2G097533	GRMZM2G007404	GRMZM2G030673
GO:0006869	BP	lipid transport	9	1618	0.036	0.12	GRMZM2G089400	GRMZM2G006047	GRMZM2G132531	GRMZM2G407825	GRMZM2G010868	GRMZM2G100650	GRMZM2G168833	GRMZM2G011098	GRMZM2G107481
GO:0034637	BP	cellular carbohydrate biosynthetic process	19	1618	0.035	0.12	GRMZM2G097641	GRMZM2G115451	GRMZM2G007404	GRMZM2G347717	GRMZM2G042179	GRMZM2G031311	GRMZM2G052336	GRMZM2G527891	GRMZM2G312521	GRMZM2G097533	GRMZM2G030673	GRMZM2G122231	GRMZM2G123277	GRMZM2G370048	GRMZM2G044281	GRMZM2G178546	GRMZM2G032852	GRMZM2G106213	GRMZM2G171662
GO:0016052	BP	carbohydrate catabolic process	25	1618	0.04	0.13	GRMZM2G099454	GRMZM2G446253	GRMZM2G358153	GRMZM2G062974	GRMZM5G879882	GRMZM2G005633	GRMZM2G171713	GRMZM2G057093	GRMZM5G844329	GRMZM2G128929	GRMZM2G173192	GRMZM2G173195	GRMZM2G025833	GRMZM2G135132	GRMZM2G005304	GRMZM2G162505	GRMZM2G150098	GRMZM2G051943	GRMZM2G035599	GRMZM2G453805	GRMZM2G136139	GRMZM5G837822	GRMZM2G126900	GRMZM2G145461	GRMZM2G145518
GO:0006633	BP	fatty acid biosynthetic process	12	1618	0.04	0.13	GRMZM2G075140	GRMZM2G164318	GRMZM2G044175	GRMZM2G063024	GRMZM2G445602	GRMZM2G124276	GRMZM2G382534	GRMZM2G149636	GRMZM2G090051	GRMZM2G104626	GRMZM2G160417	GRMZM2G078373
GO:0015698	BP	inorganic anion transport	9	1618	0.043	0.13	GRMZM2G158013	GRMZM2G080079	GRMZM2G154211	GRMZM2G128078	GRMZM2G444801	GRMZM2G342907	GRMZM2G045473	GRMZM2G093826	GRMZM2G140752
GO:0016051	BP	carbohydrate biosynthetic process	19	1618	0.044	0.13	GRMZM2G097641	GRMZM2G115451	GRMZM2G007404	GRMZM2G347717	GRMZM2G042179	GRMZM2G031311	GRMZM2G052336	GRMZM2G527891	GRMZM2G312521	GRMZM2G097533	GRMZM2G030673	GRMZM2G122231	GRMZM2G123277	GRMZM2G370048	GRMZM2G044281	GRMZM2G178546	GRMZM2G032852	GRMZM2G106213	GRMZM2G171662
GO:0015850	BP	organic alcohol transport	7	1618	0.044	0.13	GRMZM2G456923	GRMZM2G075594	GRMZM2G039961	GRMZM2G018018	GRMZM2G035595	GRMZM2G161310	GRMZM2G160430
GO:0015904	BP	tetracycline transport	7	1618	0.044	0.13	GRMZM2G456923	GRMZM2G075594	GRMZM2G039961	GRMZM2G018018	GRMZM2G035595	GRMZM2G161310	GRMZM2G160430
GO:0042891	BP	antibiotic transport	7	1618	0.044	0.13	GRMZM2G456923	GRMZM2G075594	GRMZM2G039961	GRMZM2G018018	GRMZM2G035595	GRMZM2G161310	GRMZM2G160430
GO:0006112	BP	energy reserve metabolic process	5	1618	0.051	0.14	GRMZM2G115451	GRMZM2G030673	GRMZM2G106213	GRMZM2G097533	GRMZM2G032852
GO:0016265	BP	death	14	1618	0.048	0.14	AC213769.3_FG001	GRMZM2G081458	GRMZM2G091672	AC230011.2_FG002	GRMZM2G097135	AC195587.4_FG004	GRMZM2G327659	GRMZM2G051974	GRMZM2G033665	GRMZM2G026189	GRMZM2G178704	GRMZM5G812371	GRMZM2G128693	GRMZM2G060714
GO:0006643	BP	membrane lipid metabolic process	5	1618	0.051	0.14	GRMZM2G123029	GRMZM2G153977	GRMZM2G374827	GRMZM2G111533	GRMZM2G065757
GO:0005978	BP	glycogen biosynthetic process	5	1618	0.051	0.14	GRMZM2G115451	GRMZM2G030673	GRMZM2G106213	GRMZM2G097533	GRMZM2G032852
GO:0008219	BP	cell death	14	1618	0.048	0.14	AC213769.3_FG001	GRMZM2G081458	GRMZM2G091672	AC230011.2_FG002	GRMZM2G097135	AC195587.4_FG004	GRMZM2G327659	GRMZM2G051974	GRMZM2G033665	GRMZM2G026189	GRMZM2G178704	GRMZM5G812371	GRMZM2G128693	GRMZM2G060714
GO:0005992	BP	trehalose biosynthetic process	5	1618	0.051	0.14	GRMZM2G122231	GRMZM2G123277	GRMZM2G178546	GRMZM2G527891	GRMZM2G312521
GO:0005977	BP	glycogen metabolic process	5	1618	0.051	0.14	GRMZM2G115451	GRMZM2G030673	GRMZM2G106213	GRMZM2G097533	GRMZM2G032852
GO:0006066	BP	alcohol metabolic process	40	1618	0.051	0.14	GRMZM2G115451	GRMZM2G126199	GRMZM2G052336	GRMZM2G446253	GRMZM2G086845	GRMZM2G097981	GRMZM5G879882	GRMZM2G065194	GRMZM2G147701	GRMZM2G176307	GRMZM2G171713	GRMZM5G844329	GRMZM2G071630	GRMZM2G128929	GRMZM2G173192	GRMZM2G173195	GRMZM2G143373	GRMZM5G855776	GRMZM2G106213	GRMZM2G135132	GRMZM2G170017	GRMZM2G009188	GRMZM2G005304	GRMZM2G150098	GRMZM2G179792	GRMZM2G032852	GRMZM2G097277	GRMZM2G152258	GRMZM2G035599	GRMZM2G026930	GRMZM2G308351	GRMZM2G169005	GRMZM2G097533	GRMZM2G030673	GRMZM2G126900	GRMZM2G179045	GRMZM2G354909	GRMZM2G455809	GRMZM5G894619	GRMZM2G018820
GO:0051234	BP	establishment of localization	179	1618	0.053	0.15	AC202439.3_FG006	GRMZM2G003518	GRMZM2G142919	AC182482.3_FG003	GRMZM2G080887	GRMZM2G331393	GRMZM2G442523	GRMZM2G061469	GRMZM2G111462	GRMZM2G105219	GRMZM2G119894	GRMZM2G152175	GRMZM2G123996	GRMZM2G047404	GRMZM2G014089	GRMZM2G089400	GRMZM2G108273	GRMZM2G029270	GRMZM2G135877	GRMZM2G407825	GRMZM2G010765	GRMZM2G071630	GRMZM2G143029	GRMZM2G141642	GRMZM2G096008	GRMZM2G475148	GRMZM2G175927	AC234152.1_FG007	GRMZM2G146034	GRMZM2G092718	GRMZM2G041980	GRMZM2G074317	GRMZM2G005304	GRMZM2G040309	GRMZM2G338809	GRMZM2G128078	GRMZM2G018018	GRMZM2G008468	GRMZM2G035595	GRMZM2G140752	GRMZM2G468657	AC217910.3_FG001	GRMZM2G001676
GO:0006810	BP	transport	179	1618	0.053	0.15	AC202439.3_FG006	GRMZM2G003518	GRMZM2G142919	AC182482.3_FG003	GRMZM2G080887	GRMZM2G331393	GRMZM2G442523	GRMZM2G061469	GRMZM2G111462	GRMZM2G105219	GRMZM2G119894	GRMZM2G152175	GRMZM2G123996	GRMZM2G047404	GRMZM2G014089	GRMZM2G089400	GRMZM2G108273	GRMZM2G029270	GRMZM2G135877	GRMZM2G407825	GRMZM2G010765	GRMZM2G071630	GRMZM2G143029	GRMZM2G141642	GRMZM2G096008	GRMZM2G475148	GRMZM2G175927	AC234152.1_FG007	GRMZM2G146034	GRMZM2G092718	GRMZM2G041980	GRMZM2G074317	GRMZM2G005304	GRMZM2G040309	GRMZM2G338809	GRMZM2G128078	GRMZM2G018018	GRMZM2G008468	GRMZM2G035595	GRMZM2G140752	GRMZM2G468657	AC217910.3_FG001	GRMZM2G001676
GO:0044264	BP	cellular polysaccharide metabolic process	16	1618	0.054	0.15	GRMZM2G115451	GRMZM2G007404	GRMZM2G347717	GRMZM2G042179	GRMZM2G031311	GRMZM2G052336	GRMZM2G032852	GRMZM2G097533	GRMZM2G026980	GRMZM2G060837	GRMZM2G370048	GRMZM2G044281	GRMZM2G030673	GRMZM2G106213	GRMZM2G171662	GRMZM2G364748
GO:0006915	BP	apoptosis	12	1618	0.055	0.15	GRMZM2G081458	GRMZM2G091672	AC230011.2_FG002	GRMZM2G097135	AC195587.4_FG004	GRMZM2G327659	AC213769.3_FG001	GRMZM2G026189	GRMZM2G178704	GRMZM5G812371	GRMZM2G128693	GRMZM2G060714
GO:0012501	BP	programmed cell death	12	1618	0.055	0.15	GRMZM2G081458	GRMZM2G091672	AC230011.2_FG002	GRMZM2G097135	AC195587.4_FG004	GRMZM2G327659	AC213769.3_FG001	GRMZM2G026189	GRMZM2G178704	GRMZM5G812371	GRMZM2G128693	GRMZM2G060714
GO:0006631	BP	fatty acid metabolic process	13	1618	0.056	0.15	GRMZM2G075140	GRMZM2G164318	GRMZM2G044175	GRMZM2G063024	GRMZM2G445602	GRMZM2G124276	GRMZM2G382534	GRMZM2G149636	GRMZM2G090051	GRMZM2G104626	GRMZM2G014136	GRMZM2G160417	GRMZM2G078373
GO:0015833	BP	peptide transport	9	1618	0.056	0.15	GRMZM2G126742	GRMZM2G035790	GRMZM2G001676	GRMZM2G127134	GRMZM5G827496	GRMZM2G064091	GRMZM2G361652	GRMZM2G143998	GRMZM5G867390
GO:0006720	BP	isoprenoid metabolic process	7	1618	0.057	0.15	GRMZM2G098569	GRMZM2G102550	GRMZM2G058404	GRMZM2G147721	GRMZM2G493395	AC209374.4_FG002	GRMZM2G163809
GO:0008299	BP	isoprenoid biosynthetic process	7	1618	0.057	0.15	GRMZM2G098569	GRMZM2G102550	GRMZM2G058404	GRMZM2G147721	GRMZM2G493395	AC209374.4_FG002	GRMZM2G163809
GO:0051188	BP	cofactor biosynthetic process	20	1618	0.058	0.15	GRMZM2G147701	GRMZM2G055458	GRMZM2G170017	GRMZM2G009188	GRMZM2G001904	GRMZM2G097981	GRMZM2G159013	GRMZM2G308351	GRMZM2G179045	GRMZM2G354909	GRMZM2G126199	GRMZM2G065194	GRMZM2G152258	GRMZM2G046583	GRMZM2G455809	GRMZM2G010596	GRMZM2G026930	GRMZM2G143373	GRMZM2G111579	GRMZM2G169005
GO:0030001	BP	metal ion transport	34	1618	0.063	0.16	GRMZM2G136508	GRMZM2G134708	GRMZM2G056431	GRMZM2G064382	GRMZM5G882364	GRMZM2G123996	GRMZM2G176307	GRMZM2G404702	GRMZM2G347717	GRMZM2G121360	GRMZM2G564586	GRMZM2G000261	GRMZM2G071630	GRMZM2G141642	GRMZM2G477457	GRMZM2G096008	GRMZM2G414159	GRMZM2G092718	GRMZM2G005304	GRMZM2G042412	GRMZM2G084779	GRMZM2G341934	AC234152.1_FG007	GRMZM2G405662	AC217910.3_FG001	GRMZM2G058032	GRMZM2G000219	AF546187.1_FG011	GRMZM2G093826	GRMZM2G327189	GRMZM2G149619	AC200298.4_FG001	GRMZM2G425719	GRMZM2G055704
GO:0005991	BP	trehalose metabolic process	5	1618	0.066	0.17	GRMZM2G122231	GRMZM2G123277	GRMZM2G178546	GRMZM2G527891	GRMZM2G312521
GO:0046677	BP	response to antibiotic	7	1618	0.07	0.18	GRMZM2G456923	GRMZM2G075594	GRMZM2G039961	GRMZM2G018018	GRMZM2G035595	GRMZM2G161310	GRMZM2G160430
GO:0033692	BP	cellular polysaccharide biosynthetic process	13	1618	0.072	0.18	GRMZM2G115451	GRMZM2G007404	GRMZM2G347717	GRMZM2G042179	GRMZM2G031311	GRMZM2G052336	GRMZM2G032852	GRMZM2G097533	GRMZM2G370048	GRMZM2G044281	GRMZM2G030673	GRMZM2G106213	GRMZM2G171662
GO:0051179	BP	localization	179	1618	0.072	0.18	AC202439.3_FG006	GRMZM2G003518	GRMZM2G142919	AC182482.3_FG003	GRMZM2G080887	GRMZM2G331393	GRMZM2G442523	GRMZM2G061469	GRMZM2G111462	GRMZM2G105219	GRMZM2G119894	GRMZM2G152175	GRMZM2G123996	GRMZM2G047404	GRMZM2G014089	GRMZM2G089400	GRMZM2G108273	GRMZM2G029270	GRMZM2G135877	GRMZM2G407825	GRMZM2G010765	GRMZM2G071630	GRMZM2G143029	GRMZM2G141642	GRMZM2G096008	GRMZM2G475148	GRMZM2G175927	AC234152.1_FG007	GRMZM2G146034	GRMZM2G092718	GRMZM2G041980	GRMZM2G074317	GRMZM2G005304	GRMZM2G040309	GRMZM2G338809	GRMZM2G128078	GRMZM2G018018	GRMZM2G008468	GRMZM2G035595	GRMZM2G140752	GRMZM2G468657	AC217910.3_FG001	GRMZM2G001676
GO:0009308	BP	amine metabolic process	51	1618	0.076	0.19	GRMZM2G173413	GRMZM2G170692	GRMZM2G099454	GRMZM2G461159	GRMZM2G053669	GRMZM2G358153	GRMZM2G062974	GRMZM2G466543	GRMZM2G051943	GRMZM2G098875	GRMZM2G005633	GRMZM2G153536	GRMZM2G053720	GRMZM2G063917	GRMZM2G057093	GRMZM2G088396	GRMZM2G006480	GRMZM2G094304	GRMZM2G147256	GRMZM2G081582	GRMZM2G119150	GRMZM2G054465	GRMZM2G013430	GRMZM2G427097	GRMZM2G162505	GRMZM2G122231	GRMZM2G015436	GRMZM2G119583	GRMZM2G050997	GRMZM2G366392	GRMZM2G125923	GRMZM2G094712	GRMZM2G117378	GRMZM2G334660	GRMZM2G179792	GRMZM2G312521	GRMZM2G094328	GRMZM2G450498	GRMZM2G453805	GRMZM2G370048	GRMZM2G046601	GRMZM2G136139	GRMZM2G326335
GO:0006820	BP	anion transport	11	1618	0.076	0.19	GRMZM2G158013	GRMZM2G080079	GRMZM2G154211	GRMZM2G140752	GRMZM2G128078	GRMZM2G444801	GRMZM2G088132	GRMZM2G045473	GRMZM2G347174	GRMZM2G093826	GRMZM2G342907
GO:0006857	BP	oligopeptide transport	8	1618	0.08	0.2	GRMZM2G035790	GRMZM2G001676	GRMZM2G127134	GRMZM5G827496	GRMZM2G064091	GRMZM2G361652	GRMZM2G143998	GRMZM5G867390
GO:0000271	BP	polysaccharide biosynthetic process	13	1618	0.085	0.21	GRMZM2G115451	GRMZM2G007404	GRMZM2G347717	GRMZM2G042179	GRMZM2G031311	GRMZM2G052336	GRMZM2G032852	GRMZM2G097533	GRMZM2G370048	GRMZM2G044281	GRMZM2G030673	GRMZM2G106213	GRMZM2G171662
GO:0006575	BP	cellular amino acid derivative metabolic process	10	1618	0.087	0.21	GRMZM2G366392	GRMZM2G461159	GRMZM2G054465	GRMZM2G179792	GRMZM2G175076	GRMZM2G169033	GRMZM2G010596	GRMZM2G155329	GRMZM2G111579	GRMZM2G015436
GO:0006260	BP	DNA replication	13	1618	0.087	0.21	GRMZM2G327032	GRMZM2G139894	GRMZM2G065205	GRMZM2G059010	GRMZM2G086934	GRMZM2G100639	GRMZM2G075978	GRMZM2G062333	GRMZM2G021069	GRMZM2G112074	GRMZM5G809078	GRMZM2G066101	GRMZM2G162445
GO:0006887	BP	exocytosis	6	1618	0.089	0.21	GRMZM2G353483	GRMZM2G003518	GRMZM2G165301	GRMZM2G464382	GRMZM2G143029	GRMZM2G177227
GO:0007186	BP	G-protein coupled receptor protein signaling pathway	39	1618	0.11	0.25	GRMZM2G366411	GRMZM2G334574	GRMZM2G036448	GRMZM2G114820	GRMZM2G025518	GRMZM2G472655	GRMZM2G051943	GRMZM2G358931	GRMZM2G075253	GRMZM2G394203	AC209636.2_FG003	GRMZM2G124477	GRMZM2G140032	GRMZM2G404608	GRMZM2G116584	GRMZM2G119705	GRMZM2G163507	GRMZM2G062848	GRMZM2G156729	GRMZM2G111975	GRMZM5G852703	GRMZM2G120839	GRMZM2G073197	GRMZM2G060837	GRMZM2G165177	GRMZM2G169580	GRMZM2G140752	GRMZM2G066489	GRMZM2G468657	GRMZM2G138330	GRMZM2G151993	GRMZM2G098301	GRMZM2G023444	GRMZM2G146130	GRMZM2G034534	GRMZM2G356545	GRMZM2G075387	GRMZM2G123558	GRMZM2G029547
GO:0032787	BP	monocarboxylic acid metabolic process	15	1618	0.11	0.26	GRMZM2G075140	GRMZM2G102183	GRMZM2G164318	GRMZM2G044175	GRMZM2G063024	GRMZM2G445602	GRMZM2G001904	GRMZM2G124276	GRMZM2G382534	GRMZM2G149636	GRMZM2G090051	GRMZM2G104626	GRMZM2G014136	GRMZM2G160417	GRMZM2G078373
GO:0007166	BP	cell surface receptor linked signaling pathway	39	1618	0.12	0.28	GRMZM2G366411	GRMZM2G334574	GRMZM2G036448	GRMZM2G114820	GRMZM2G025518	GRMZM2G472655	GRMZM2G051943	GRMZM2G358931	GRMZM2G075253	GRMZM2G394203	AC209636.2_FG003	GRMZM2G124477	GRMZM2G140032	GRMZM2G404608	GRMZM2G116584	GRMZM2G119705	GRMZM2G163507	GRMZM2G062848	GRMZM2G156729	GRMZM2G111975	GRMZM5G852703	GRMZM2G120839	GRMZM2G073197	GRMZM2G060837	GRMZM2G165177	GRMZM2G169580	GRMZM2G140752	GRMZM2G066489	GRMZM2G468657	GRMZM2G138330	GRMZM2G151993	GRMZM2G098301	GRMZM2G023444	GRMZM2G146130	GRMZM2G034534	GRMZM2G356545	GRMZM2G075387	GRMZM2G123558	GRMZM2G029547
GO:0009611	BP	response to wounding	21	1618	0.13	0.3	GRMZM2G135013	GRMZM2G030880	GRMZM2G028393	GRMZM2G005562	GRMZM2G444623	GRMZM2G476848	GRMZM2G077752	GRMZM2G034534	GRMZM2G305280	GRMZM2G004483	GRMZM2G386209	GRMZM2G371033	GRMZM2G400965	GRMZM2G180328	GRMZM2G006676	GRMZM5G890976	GRMZM2G037411	GRMZM2G023444	GRMZM2G033746	GRMZM5G838098	GRMZM2G056467
GO:0044282	BP	small molecule catabolic process	22	1618	0.13	0.3	GRMZM2G170692	GRMZM2G446253	GRMZM5G879882	GRMZM2G169033	GRMZM2G014136	GRMZM2G053720	GRMZM2G171713	GRMZM2G063917	GRMZM5G844329	GRMZM2G081582	GRMZM2G128929	GRMZM2G173192	GRMZM2G173195	GRMZM2G135132	GRMZM2G005304	GRMZM2G150098	GRMZM2G334660	GRMZM2G035599	GRMZM2G326335	GRMZM2G126900	GRMZM2G074604	GRMZM2G118345
GO:0009605	BP	response to external stimulus	22	1618	0.13	0.3	GRMZM2G030880	GRMZM2G005562	GRMZM2G028393	GRMZM2G004483	GRMZM5G838098	GRMZM2G476848	GRMZM2G116584	GRMZM2G180328	GRMZM2G305280	GRMZM2G135013	GRMZM2G056467	GRMZM2G386209	GRMZM2G371033	GRMZM2G400965	GRMZM5G890976	GRMZM2G037411	GRMZM2G023444	GRMZM2G077752	GRMZM2G034534	GRMZM2G033746	GRMZM2G006676	GRMZM2G444623
GO:0043648	BP	dicarboxylic acid metabolic process	9	1618	0.14	0.31	GRMZM2G125923	GRMZM2G118770	GRMZM2G466543	GRMZM2G054465	GRMZM2G128929	GRMZM2G173192	GRMZM2G466833	GRMZM2G461332	GRMZM2G404237
GO:0023033	BP	signaling pathway	42	1618	0.14	0.31	GRMZM2G366411	GRMZM2G334574	GRMZM2G036448	GRMZM2G114820	GRMZM2G106344	GRMZM2G025518	GRMZM2G472655	GRMZM2G051943	GRMZM2G358931	GRMZM2G075253	GRMZM2G394203	AC209636.2_FG003	GRMZM2G124477	GRMZM2G140032	GRMZM2G404608	GRMZM2G116584	GRMZM2G119705	GRMZM2G163507	GRMZM5G852703	GRMZM2G156729	GRMZM2G111975	GRMZM2G067373	GRMZM2G120839	GRMZM2G062848	GRMZM2G073197	GRMZM2G060837	GRMZM2G165177	GRMZM2G169580	GRMZM2G140752	GRMZM2G066489	GRMZM2G468657	GRMZM2G138330	GRMZM2G151993	GRMZM2G098301	GRMZM2G023444	GRMZM2G146130	GRMZM2G034534	GRMZM2G356545	GRMZM2G075387	GRMZM2G163709	GRMZM2G123558	GRMZM2G029547
GO:0009889	BP	regulation of biosynthetic process	153	1618	0.14	0.31	AC206165.3_FG007	GRMZM2G125653	GRMZM2G057067	GRMZM2G124540	GRMZM2G090594	GRMZM2G112548	GRMZM2G313481	GRMZM2G127379	GRMZM2G042136	GRMZM2G437481	GRMZM2G447551	GRMZM2G169654	AC232238.2_FG004	GRMZM2G334165	GRMZM2G155217	GRMZM2G344573	GRMZM2G030272	GRMZM2G131961	GRMZM2G036554	GRMZM2G105348	GRMZM2G094352	GRMZM2G163251	AC226248.1_FG002	GRMZM2G133568	GRMZM2G055180	GRMZM2G316840	GRMZM2G169149	GRMZM2G114850	GRMZM2G041462	GRMZM2G101405	GRMZM2G450445	GRMZM2G110153	GRMZM2G475984	GRMZM2G083347	GRMZM2G045431	GRMZM2G151993	GRMZM2G123212	GRMZM2G327189	GRMZM2G381378	GRMZM2G068973	GRMZM2G029547	GRMZM2G132367	GRMZM2G516421
GO:0010556	BP	regulation of macromolecule biosynthetic process	153	1618	0.14	0.31	AC206165.3_FG007	GRMZM2G125653	GRMZM2G057067	GRMZM2G124540	GRMZM2G090594	GRMZM2G112548	GRMZM2G313481	GRMZM2G127379	GRMZM2G042136	GRMZM2G437481	GRMZM2G447551	GRMZM2G169654	AC232238.2_FG004	GRMZM2G334165	GRMZM2G155217	GRMZM2G344573	GRMZM2G030272	GRMZM2G131961	GRMZM2G036554	GRMZM2G105348	GRMZM2G094352	GRMZM2G163251	AC226248.1_FG002	GRMZM2G133568	GRMZM2G055180	GRMZM2G316840	GRMZM2G169149	GRMZM2G114850	GRMZM2G041462	GRMZM2G101405	GRMZM2G450445	GRMZM2G110153	GRMZM2G475984	GRMZM2G083347	GRMZM2G045431	GRMZM2G151993	GRMZM2G123212	GRMZM2G327189	GRMZM2G381378	GRMZM2G068973	GRMZM2G029547	GRMZM2G132367	GRMZM2G516421
GO:0000041	BP	transition metal ion transport	5	1618	0.14	0.31	GRMZM2G064382	GRMZM2G096008	GRMZM2G042412	GRMZM2G341934	GRMZM2G404702
GO:0031326	BP	regulation of cellular biosynthetic process	153	1618	0.14	0.31	AC206165.3_FG007	GRMZM2G125653	GRMZM2G057067	GRMZM2G124540	GRMZM2G090594	GRMZM2G112548	GRMZM2G313481	GRMZM2G127379	GRMZM2G042136	GRMZM2G437481	GRMZM2G447551	GRMZM2G169654	AC232238.2_FG004	GRMZM2G334165	GRMZM2G155217	GRMZM2G344573	GRMZM2G030272	GRMZM2G131961	GRMZM2G036554	GRMZM2G105348	GRMZM2G094352	GRMZM2G163251	AC226248.1_FG002	GRMZM2G133568	GRMZM2G055180	GRMZM2G316840	GRMZM2G169149	GRMZM2G114850	GRMZM2G041462	GRMZM2G101405	GRMZM2G450445	GRMZM2G110153	GRMZM2G475984	GRMZM2G083347	GRMZM2G045431	GRMZM2G151993	GRMZM2G123212	GRMZM2G327189	GRMZM2G381378	GRMZM2G068973	GRMZM2G029547	GRMZM2G132367	GRMZM2G516421
GO:0044281	BP	small molecule metabolic process	124	1618	0.15	0.33	GRMZM2G115451	GRMZM2G126199	GRMZM2G102183	GRMZM2G053669	GRMZM2G461159	GRMZM2G097277	AC234185.1_FG004	GRMZM2G088396	GRMZM2G153536	GRMZM2G015436	GRMZM2G063917	GRMZM2G075140	GRMZM2G410990	GRMZM2G094304	GRMZM5G844329	GRMZM2G043980	GRMZM2G071630	GRMZM2G124276	GRMZM2G382534	GRMZM2G060163	GRMZM2G097981	GRMZM2G005304	GRMZM2G094712	GRMZM2G352858	GRMZM2G445602	GRMZM2G046601	GRMZM2G312521	GRMZM2G152258	GRMZM2G035599	GRMZM2G308351	GRMZM2G097533	GRMZM2G055458	GRMZM2G030673	GRMZM2G069203	GRMZM2G009400	GRMZM2G354909	GRMZM2G370048	GRMZM2G170101	GRMZM2G170692	GRMZM2G013430	GRMZM5G855776	GRMZM2G001904	GRMZM2G169033
GO:0006813	BP	potassium ion transport	15	1618	0.15	0.33	GRMZM2G347717	GRMZM2G005304	GRMZM2G136508	GRMZM2G071630	GRMZM2G000261	GRMZM2G425719	GRMZM2G084779	GRMZM2G414159	GRMZM2G093826	GRMZM2G477457	GRMZM2G327189	GRMZM2G141642	GRMZM2G134708	GRMZM2G176307	AC234152.1_FG007
GO:0010468	BP	regulation of gene expression	153	1618	0.16	0.35	AC206165.3_FG007	GRMZM2G125653	GRMZM2G057067	GRMZM2G124540	GRMZM2G090594	GRMZM2G112548	GRMZM2G313481	GRMZM2G127379	GRMZM2G042136	GRMZM2G437481	GRMZM2G447551	GRMZM2G169654	AC232238.2_FG004	GRMZM2G334165	GRMZM2G155217	GRMZM2G344573	GRMZM2G030272	GRMZM2G131961	GRMZM2G036554	GRMZM2G105348	GRMZM2G094352	GRMZM2G163251	AC226248.1_FG002	GRMZM2G133568	GRMZM2G055180	GRMZM2G316840	GRMZM2G169149	GRMZM2G114850	GRMZM2G041462	GRMZM2G101405	GRMZM2G450445	GRMZM2G110153	GRMZM2G475984	GRMZM2G083347	GRMZM2G045431	GRMZM2G151993	GRMZM2G123212	GRMZM2G327189	GRMZM2G381378	GRMZM2G068973	GRMZM2G029547	GRMZM2G132367	GRMZM2G516421
GO:0045449	BP	regulation of transcription	150	1618	0.17	0.36	AC206165.3_FG007	GRMZM2G125653	GRMZM2G057067	GRMZM2G124540	GRMZM2G090594	GRMZM2G112548	GRMZM2G313481	GRMZM2G127379	GRMZM2G042136	GRMZM2G437481	GRMZM2G447551	GRMZM2G169654	AC232238.2_FG004	GRMZM2G334165	GRMZM2G155217	GRMZM2G344573	GRMZM2G030272	GRMZM2G131961	GRMZM2G036554	GRMZM2G105348	GRMZM2G094352	GRMZM2G163251	AC226248.1_FG002	GRMZM2G133568	GRMZM2G055180	GRMZM2G316840	GRMZM2G169149	GRMZM2G114850	GRMZM2G041462	GRMZM2G101405	GRMZM2G450445	GRMZM2G110153	GRMZM2G475984	GRMZM2G083347	GRMZM2G045431	GRMZM2G151993	GRMZM2G123212	GRMZM2G327189	GRMZM2G381378	GRMZM2G068973	GRMZM2G029547	GRMZM2G132367	GRMZM2G516421
GO:0043436	BP	oxoacid metabolic process	56	1618	0.18	0.37	GRMZM2G170692	GRMZM2G164318	GRMZM2G053669	GRMZM2G078373	GRMZM2G001904	GRMZM2G098875	GRMZM2G102183	GRMZM2G461332	GRMZM2G014136	GRMZM2G153536	GRMZM2G053720	GRMZM2G404237	GRMZM2G063917	GRMZM2G075140	GRMZM2G094328	GRMZM2G088396	GRMZM2G006480	GRMZM2G044175	GRMZM2G094304	GRMZM2G147256	GRMZM2G081582	GRMZM2G119150	GRMZM2G054465	GRMZM2G013430	GRMZM2G128929	GRMZM2G122231	GRMZM2G124276	GRMZM2G382534	GRMZM2G015436	GRMZM2G119583	GRMZM2G090051	GRMZM2G021277	GRMZM2G427097	GRMZM2G063024	GRMZM2G173192	GRMZM2G125923	GRMZM2G094712	GRMZM2G117378	GRMZM2G445602	GRMZM2G334660	GRMZM2G312521	GRMZM2G118770	GRMZM2G466833
GO:0006811	BP	ion transport	52	1618	0.18	0.37	GRMZM2G015844	GRMZM2G136508	GRMZM2G134708	AC182482.3_FG003	GRMZM2G056431	GRMZM2G088132	GRMZM2G105219	GRMZM2G064382	GRMZM5G882364	GRMZM2G123996	GRMZM2G014240	GRMZM2G176307	GRMZM2G404702	GRMZM2G080079	GRMZM2G347717	GRMZM2G121360	GRMZM2G564586	GRMZM2G000261	GRMZM2G071630	GRMZM2G141642	GRMZM2G477457	GRMZM2G096008	GRMZM2G140752	GRMZM2G414159	GRMZM2G092718	GRMZM2G158013	GRMZM2G074317	GRMZM2G045473	GRMZM2G005304	GRMZM2G042412	GRMZM2G084779	GRMZM2G128078	GRMZM2G174807	GRMZM2G341934	GRMZM2G347174	AC234152.1_FG002	GRMZM2G342907	AC234152.1_FG007	GRMZM2G154211	GRMZM2G405662	AC217910.3_FG001	GRMZM2G058032	GRMZM2G000219
GO:0009056	BP	catabolic process	48	1618	0.18	0.37	GRMZM2G173413	GRMZM2G170692	GRMZM2G099454	GRMZM2G446253	GRMZM2G355572	GRMZM2G174315	GRMZM2G062974	GRMZM5G879882	GRMZM2G169033	GRMZM2G005633	GRMZM2G014136	GRMZM2G053720	GRMZM2G171713	GRMZM2G063917	GRMZM2G057093	GRMZM5G844329	GRMZM2G081582	GRMZM2G128929	GRMZM2G340065	GRMZM2G173192	GRMZM2G374827	GRMZM2G173195	GRMZM2G025833	GRMZM2G135132	GRMZM2G039792	GRMZM2G091069	GRMZM2G032977	GRMZM2G005304	GRMZM2G162505	GRMZM2G150098	GRMZM2G026151	GRMZM2G334660	GRMZM2G051943	GRMZM2G035599	GRMZM2G358153	GRMZM2G136139	GRMZM2G453805	GRMZM2G037015	GRMZM2G024024	GRMZM2G112968	GRMZM2G326335	GRMZM5G837822	GRMZM2G126900
GO:0006955	BP	immune response	19	1618	0.18	0.37	GRMZM2G305280	GRMZM2G154211	GRMZM2G037998	GRMZM2G142919	GRMZM2G476848	GRMZM2G077752	GRMZM2G004483	GRMZM2G056467	GRMZM2G386209	GRMZM2G371033	GRMZM2G400965	GRMZM2G180328	GRMZM2G006676	GRMZM5G890976	GRMZM2G037411	GRMZM2G444623	GRMZM2G033746	GRMZM5G838098	GRMZM2G005562
GO:0019752	BP	carboxylic acid metabolic process	56	1618	0.18	0.37	GRMZM2G170692	GRMZM2G164318	GRMZM2G053669	GRMZM2G078373	GRMZM2G001904	GRMZM2G098875	GRMZM2G102183	GRMZM2G461332	GRMZM2G014136	GRMZM2G153536	GRMZM2G053720	GRMZM2G404237	GRMZM2G063917	GRMZM2G075140	GRMZM2G094328	GRMZM2G088396	GRMZM2G006480	GRMZM2G044175	GRMZM2G094304	GRMZM2G147256	GRMZM2G081582	GRMZM2G119150	GRMZM2G054465	GRMZM2G013430	GRMZM2G128929	GRMZM2G122231	GRMZM2G124276	GRMZM2G382534	GRMZM2G015436	GRMZM2G119583	GRMZM2G090051	GRMZM2G021277	GRMZM2G427097	GRMZM2G063024	GRMZM2G173192	GRMZM2G125923	GRMZM2G094712	GRMZM2G117378	GRMZM2G445602	GRMZM2G334660	GRMZM2G312521	GRMZM2G118770	GRMZM2G466833
GO:0006082	BP	organic acid metabolic process	56	1618	0.18	0.37	GRMZM2G170692	GRMZM2G164318	GRMZM2G053669	GRMZM2G078373	GRMZM2G001904	GRMZM2G098875	GRMZM2G102183	GRMZM2G461332	GRMZM2G014136	GRMZM2G153536	GRMZM2G053720	GRMZM2G404237	GRMZM2G063917	GRMZM2G075140	GRMZM2G094328	GRMZM2G088396	GRMZM2G006480	GRMZM2G044175	GRMZM2G094304	GRMZM2G147256	GRMZM2G081582	GRMZM2G119150	GRMZM2G054465	GRMZM2G013430	GRMZM2G128929	GRMZM2G122231	GRMZM2G124276	GRMZM2G382534	GRMZM2G015436	GRMZM2G119583	GRMZM2G090051	GRMZM2G021277	GRMZM2G427097	GRMZM2G063024	GRMZM2G173192	GRMZM2G125923	GRMZM2G094712	GRMZM2G117378	GRMZM2G445602	GRMZM2G334660	GRMZM2G312521	GRMZM2G118770	GRMZM2G466833
GO:0051171	BP	regulation of nitrogen compound metabolic process	150	1618	0.18	0.37	AC206165.3_FG007	GRMZM2G125653	GRMZM2G057067	GRMZM2G124540	GRMZM2G090594	GRMZM2G112548	GRMZM2G313481	GRMZM2G127379	GRMZM2G042136	GRMZM2G437481	GRMZM2G447551	GRMZM2G169654	AC232238.2_FG004	GRMZM2G334165	GRMZM2G155217	GRMZM2G344573	GRMZM2G030272	GRMZM2G131961	GRMZM2G036554	GRMZM2G105348	GRMZM2G094352	GRMZM2G163251	AC226248.1_FG002	GRMZM2G133568	GRMZM2G055180	GRMZM2G316840	GRMZM2G169149	GRMZM2G114850	GRMZM2G041462	GRMZM2G101405	GRMZM2G450445	GRMZM2G110153	GRMZM2G475984	GRMZM2G083347	GRMZM2G045431	GRMZM2G151993	GRMZM2G123212	GRMZM2G327189	GRMZM2G381378	GRMZM2G068973	GRMZM2G029547	GRMZM2G132367	GRMZM2G516421
GO:0031323	BP	regulation of cellular metabolic process	153	1618	0.18	0.37	AC206165.3_FG007	GRMZM2G125653	GRMZM2G057067	GRMZM2G124540	GRMZM2G090594	GRMZM2G112548	GRMZM2G313481	GRMZM2G127379	GRMZM2G042136	GRMZM2G437481	GRMZM2G447551	GRMZM2G169654	AC232238.2_FG004	GRMZM2G334165	GRMZM2G155217	GRMZM2G344573	GRMZM2G030272	GRMZM2G131961	GRMZM2G036554	GRMZM2G105348	GRMZM2G094352	GRMZM2G163251	AC226248.1_FG002	GRMZM2G133568	GRMZM2G055180	GRMZM2G316840	GRMZM2G169149	GRMZM2G114850	GRMZM2G041462	GRMZM2G101405	GRMZM2G450445	GRMZM2G110153	GRMZM2G475984	GRMZM2G083347	GRMZM2G045431	GRMZM2G151993	GRMZM2G123212	GRMZM2G327189	GRMZM2G381378	GRMZM2G068973	GRMZM2G029547	GRMZM2G132367	GRMZM2G516421
GO:0019219	BP	regulation of nucleobase, nucleoside, nucleotide and nucleic acid metabolic process	150	1618	0.18	0.37	AC206165.3_FG007	GRMZM2G125653	GRMZM2G057067	GRMZM2G124540	GRMZM2G090594	GRMZM2G112548	GRMZM2G313481	GRMZM2G127379	GRMZM2G042136	GRMZM2G437481	GRMZM2G447551	GRMZM2G169654	AC232238.2_FG004	GRMZM2G334165	GRMZM2G155217	GRMZM2G344573	GRMZM2G030272	GRMZM2G131961	GRMZM2G036554	GRMZM2G105348	GRMZM2G094352	GRMZM2G163251	AC226248.1_FG002	GRMZM2G133568	GRMZM2G055180	GRMZM2G316840	GRMZM2G169149	GRMZM2G114850	GRMZM2G041462	GRMZM2G101405	GRMZM2G450445	GRMZM2G110153	GRMZM2G475984	GRMZM2G083347	GRMZM2G045431	GRMZM2G151993	GRMZM2G123212	GRMZM2G327189	GRMZM2G381378	GRMZM2G068973	GRMZM2G029547	GRMZM2G132367	GRMZM2G516421
GO:0002376	BP	immune system process	19	1618	0.19	0.37	GRMZM2G305280	GRMZM2G154211	GRMZM2G037998	GRMZM2G142919	GRMZM2G476848	GRMZM2G077752	GRMZM2G004483	GRMZM2G056467	GRMZM2G386209	GRMZM2G371033	GRMZM2G400965	GRMZM2G180328	GRMZM2G006676	GRMZM5G890976	GRMZM2G037411	GRMZM2G444623	GRMZM2G033746	GRMZM5G838098	GRMZM2G005562
GO:0034728	BP	nucleosome organization	17	1618	0.19	0.38	GRMZM2G376957	GRMZM2G305046	GRMZM2G146225	GRMZM2G069911	GRMZM2G112912	GRMZM2G359331	GRMZM2G475899	GRMZM2G119071	GRMZM2G034157	GRMZM2G421279	GRMZM5G864735	GRMZM2G342515	GRMZM2G084195	GRMZM2G109448	GRMZM2G332505	GRMZM2G472696	GRMZM2G057852
GO:0065004	BP	protein-DNA complex assembly	17	1618	0.19	0.38	GRMZM2G376957	GRMZM2G305046	GRMZM2G146225	GRMZM2G069911	GRMZM2G112912	GRMZM2G359331	GRMZM2G475899	GRMZM2G119071	GRMZM2G034157	GRMZM2G421279	GRMZM5G864735	GRMZM2G342515	GRMZM2G084195	GRMZM2G109448	GRMZM2G332505	GRMZM2G472696	GRMZM2G057852
GO:0031497	BP	chromatin assembly	17	1618	0.19	0.38	GRMZM2G376957	GRMZM2G305046	GRMZM2G146225	GRMZM2G069911	GRMZM2G112912	GRMZM2G359331	GRMZM2G475899	GRMZM2G119071	GRMZM2G034157	GRMZM2G421279	GRMZM5G864735	GRMZM2G342515	GRMZM2G084195	GRMZM2G109448	GRMZM2G332505	GRMZM2G472696	GRMZM2G057852
GO:0006334	BP	nucleosome assembly	17	1618	0.19	0.38	GRMZM2G376957	GRMZM2G305046	GRMZM2G146225	GRMZM2G069911	GRMZM2G112912	GRMZM2G359331	GRMZM2G475899	GRMZM2G119071	GRMZM2G034157	GRMZM2G421279	GRMZM5G864735	GRMZM2G342515	GRMZM2G084195	GRMZM2G109448	GRMZM2G332505	GRMZM2G472696	GRMZM2G057852
GO:0042180	BP	cellular ketone metabolic process	56	1618	0.2	0.38	GRMZM2G170692	GRMZM2G164318	GRMZM2G053669	GRMZM2G078373	GRMZM2G001904	GRMZM2G098875	GRMZM2G102183	GRMZM2G461332	GRMZM2G014136	GRMZM2G153536	GRMZM2G053720	GRMZM2G404237	GRMZM2G063917	GRMZM2G075140	GRMZM2G094328	GRMZM2G088396	GRMZM2G006480	GRMZM2G044175	GRMZM2G094304	GRMZM2G147256	GRMZM2G081582	GRMZM2G119150	GRMZM2G054465	GRMZM2G013430	GRMZM2G128929	GRMZM2G122231	GRMZM2G124276	GRMZM2G382534	GRMZM2G015436	GRMZM2G119583	GRMZM2G090051	GRMZM2G021277	GRMZM2G427097	GRMZM2G063024	GRMZM2G173192	GRMZM2G125923	GRMZM2G094712	GRMZM2G117378	GRMZM2G445602	GRMZM2G334660	GRMZM2G312521	GRMZM2G118770	GRMZM2G466833
GO:0006323	BP	DNA packaging	17	1618	0.2	0.38	GRMZM2G376957	GRMZM2G305046	GRMZM2G146225	GRMZM2G069911	GRMZM2G112912	GRMZM2G359331	GRMZM2G475899	GRMZM2G119071	GRMZM2G034157	GRMZM2G421279	GRMZM5G864735	GRMZM2G342515	GRMZM2G084195	GRMZM2G109448	GRMZM2G332505	GRMZM2G472696	GRMZM2G057852
GO:0044283	BP	small molecule biosynthetic process	34	1618	0.22	0.41	GRMZM2G170101	GRMZM2G078373	GRMZM2G053669	GRMZM2G461159	GRMZM2G164318	GRMZM2G104626	GRMZM2G053720	GRMZM2G125923	GRMZM2G075140	GRMZM2G013430	GRMZM2G044175	GRMZM2G466543	GRMZM2G054465	GRMZM2G103152	GRMZM2G160417	GRMZM2G124276	GRMZM2G382534	GRMZM2G090051	GRMZM2G135132	GRMZM2G366392	GRMZM2G175076	GRMZM2G063024	GRMZM2G445602	GRMZM2G046601	GRMZM2G093347	GRMZM2G046583	GRMZM2G010596	GRMZM2G111579	GRMZM2G320099	GRMZM2G055458	GRMZM2G069203	GRMZM2G179810	GRMZM2G149636	GRMZM2G155329
GO:0019724	BP	B cell mediated immunity	16	1618	0.23	0.41	GRMZM2G305280	GRMZM2G005562	GRMZM2G476848	GRMZM2G077752	GRMZM2G004483	GRMZM2G386209	GRMZM2G371033	GRMZM2G400965	GRMZM2G180328	GRMZM2G006676	GRMZM5G890976	GRMZM2G037411	GRMZM2G444623	GRMZM2G033746	GRMZM5G838098	GRMZM2G056467
GO:0006954	BP	inflammatory response	16	1618	0.23	0.41	GRMZM2G305280	GRMZM2G005562	GRMZM2G476848	GRMZM2G077752	GRMZM2G004483	GRMZM2G386209	GRMZM2G371033	GRMZM2G400965	GRMZM2G180328	GRMZM2G006676	GRMZM5G890976	GRMZM2G037411	GRMZM2G444623	GRMZM2G033746	GRMZM5G838098	GRMZM2G056467
GO:0016567	BP	protein ubiquitination	8	1618	0.23	0.41	GRMZM2G125034	GRMZM2G069070	GRMZM2G315431	GRMZM5G855994	GRMZM2G303964	GRMZM2G151204	GRMZM2G059042	GRMZM2G055052
GO:0002449	BP	lymphocyte mediated immunity	16	1618	0.23	0.41	GRMZM2G305280	GRMZM2G005562	GRMZM2G476848	GRMZM2G077752	GRMZM2G004483	GRMZM2G386209	GRMZM2G371033	GRMZM2G400965	GRMZM2G180328	GRMZM2G006676	GRMZM5G890976	GRMZM2G037411	GRMZM2G444623	GRMZM2G033746	GRMZM5G838098	GRMZM2G056467
GO:0002438	BP	acute inflammatory response to antigenic stimulus	16	1618	0.23	0.41	GRMZM2G305280	GRMZM2G005562	GRMZM2G476848	GRMZM2G077752	GRMZM2G004483	GRMZM2G386209	GRMZM2G371033	GRMZM2G400965	GRMZM2G180328	GRMZM2G006676	GRMZM5G890976	GRMZM2G037411	GRMZM2G444623	GRMZM2G033746	GRMZM5G838098	GRMZM2G056467
GO:0002437	BP	inflammatory response to antigenic stimulus	16	1618	0.23	0.41	GRMZM2G305280	GRMZM2G005562	GRMZM2G476848	GRMZM2G077752	GRMZM2G004483	GRMZM2G386209	GRMZM2G371033	GRMZM2G400965	GRMZM2G180328	GRMZM2G006676	GRMZM5G890976	GRMZM2G037411	GRMZM2G444623	GRMZM2G033746	GRMZM5G838098	GRMZM2G056467
GO:0002526	BP	acute inflammatory response	16	1618	0.23	0.41	GRMZM2G305280	GRMZM2G005562	GRMZM2G476848	GRMZM2G077752	GRMZM2G004483	GRMZM2G386209	GRMZM2G371033	GRMZM2G400965	GRMZM2G180328	GRMZM2G006676	GRMZM5G890976	GRMZM2G037411	GRMZM2G444623	GRMZM2G033746	GRMZM5G838098	GRMZM2G056467
GO:0016068	BP	type I hypersensitivity	16	1618	0.23	0.41	GRMZM2G305280	GRMZM2G005562	GRMZM2G476848	GRMZM2G077752	GRMZM2G004483	GRMZM2G386209	GRMZM2G371033	GRMZM2G400965	GRMZM2G180328	GRMZM2G006676	GRMZM5G890976	GRMZM2G037411	GRMZM2G444623	GRMZM2G033746	GRMZM5G838098	GRMZM2G056467
GO:0002443	BP	leukocyte mediated immunity	16	1618	0.23	0.41	GRMZM2G305280	GRMZM2G005562	GRMZM2G476848	GRMZM2G077752	GRMZM2G004483	GRMZM2G386209	GRMZM2G371033	GRMZM2G400965	GRMZM2G180328	GRMZM2G006676	GRMZM5G890976	GRMZM2G037411	GRMZM2G444623	GRMZM2G033746	GRMZM5G838098	GRMZM2G056467
GO:0016064	BP	immunoglobulin mediated immune response	16	1618	0.23	0.41	GRMZM2G305280	GRMZM2G005562	GRMZM2G476848	GRMZM2G077752	GRMZM2G004483	GRMZM2G386209	GRMZM2G371033	GRMZM2G400965	GRMZM2G180328	GRMZM2G006676	GRMZM5G890976	GRMZM2G037411	GRMZM2G444623	GRMZM2G033746	GRMZM5G838098	GRMZM2G056467
GO:0002524	BP	hypersensitivity	16	1618	0.23	0.41	GRMZM2G305280	GRMZM2G005562	GRMZM2G476848	GRMZM2G077752	GRMZM2G004483	GRMZM2G386209	GRMZM2G371033	GRMZM2G400965	GRMZM2G180328	GRMZM2G006676	GRMZM5G890976	GRMZM2G037411	GRMZM2G444623	GRMZM2G033746	GRMZM5G838098	GRMZM2G056467
GO:0002252	BP	immune effector process	16	1618	0.23	0.41	GRMZM2G305280	GRMZM2G005562	GRMZM2G476848	GRMZM2G077752	GRMZM2G004483	GRMZM2G386209	GRMZM2G371033	GRMZM2G400965	GRMZM2G180328	GRMZM2G006676	GRMZM5G890976	GRMZM2G037411	GRMZM2G444623	GRMZM2G033746	GRMZM5G838098	GRMZM2G056467
GO:0002460	BP	adaptive immune response based on somatic recombination of immune receptors built from immunoglobulin superfamily domains	16	1618	0.23	0.41	GRMZM2G305280	GRMZM2G005562	GRMZM2G476848	GRMZM2G077752	GRMZM2G004483	GRMZM2G386209	GRMZM2G371033	GRMZM2G400965	GRMZM2G180328	GRMZM2G006676	GRMZM5G890976	GRMZM2G037411	GRMZM2G444623	GRMZM2G033746	GRMZM5G838098	GRMZM2G056467
GO:0002250	BP	adaptive immune response	16	1618	0.23	0.41	GRMZM2G305280	GRMZM2G005562	GRMZM2G476848	GRMZM2G077752	GRMZM2G004483	GRMZM2G386209	GRMZM2G371033	GRMZM2G400965	GRMZM2G180328	GRMZM2G006676	GRMZM5G890976	GRMZM2G037411	GRMZM2G444623	GRMZM2G033746	GRMZM5G838098	GRMZM2G056467
GO:0045454	BP	cell redox homeostasis	12	1618	0.23	0.41	GRMZM2G110286	GRMZM2G413315	GRMZM2G014055	GRMZM2G178886	GRMZM2G009968	GRMZM2G041809	GRMZM2G311898	GRMZM2G052796	GRMZM2G148387	GRMZM2G067373	AC189750.4_FG004	GRMZM2G014076
GO:0006855	BP	multidrug transport	5	1618	0.24	0.42	GRMZM2G161809	GRMZM2G151903	GRMZM2G010765	GRMZM2G135877	GRMZM2G079127
GO:0070647	BP	protein modification by small protein conjugation or removal	8	1618	0.25	0.43	GRMZM2G125034	GRMZM2G069070	GRMZM2G315431	GRMZM5G855994	GRMZM2G303964	GRMZM2G151204	GRMZM2G059042	GRMZM2G055052
GO:0032446	BP	protein modification by small protein conjugation	8	1618	0.25	0.43	GRMZM2G125034	GRMZM2G069070	GRMZM2G315431	GRMZM5G855994	GRMZM2G303964	GRMZM2G151204	GRMZM2G059042	GRMZM2G055052
GO:0071103	BP	DNA conformation change	21	1618	0.25	0.43	GRMZM2G421279	GRMZM2G376957	GRMZM2G305046	GRMZM5G864735	GRMZM2G117164	GRMZM2G112912	GRMZM2G359331	GRMZM2G475899	GRMZM2G119071	GRMZM2G034157	GRMZM2G151406	GRMZM2G351330	GRMZM2G342515	GRMZM2G146225	GRMZM2G069911	GRMZM2G084195	GRMZM2G109448	GRMZM2G332505	GRMZM2G055052	GRMZM2G472696	GRMZM2G057852
GO:0019725	BP	cellular homeostasis	13	1618	0.27	0.46	GRMZM2G110286	GRMZM2G413315	GRMZM2G014055	GRMZM2G178886	GRMZM2G009968	GRMZM2G041809	GRMZM2G311898	GRMZM2G052796	GRMZM2G148387	GRMZM2G341934	GRMZM2G067373	AC189750.4_FG004	GRMZM2G014076
GO:0006576	BP	cellular biogenic amine metabolic process	5	1618	0.28	0.48	GRMZM2G461159	GRMZM2G179792	GRMZM2G366392	GRMZM2G054465	GRMZM2G015436
GO:0006333	BP	chromatin assembly or disassembly	18	1618	0.29	0.49	GRMZM2G376957	GRMZM2G305046	GRMZM2G146225	GRMZM2G069911	GRMZM2G004305	GRMZM2G359331	GRMZM2G475899	GRMZM2G119071	GRMZM2G034157	GRMZM2G421279	GRMZM5G864735	GRMZM2G342515	GRMZM2G084195	GRMZM2G109448	GRMZM2G112912	GRMZM2G332505	GRMZM2G472696	GRMZM2G057852
GO:0019751	BP	polyol metabolic process	5	1618	0.3	0.51	GRMZM2G018820	GRMZM2G126900	GRMZM2G173192	GRMZM2G173195	GRMZM5G894619
GO:0006519	BP	cellular amino acid and derivative metabolic process	44	1618	0.32	0.55	GRMZM2G170692	GRMZM2G053669	GRMZM2G461159	GRMZM2G466543	GRMZM2G169033	GRMZM2G098875	GRMZM2G153536	GRMZM2G053720	GRMZM2G063917	GRMZM2G094328	GRMZM2G088396	GRMZM2G006480	GRMZM2G094304	GRMZM2G147256	GRMZM2G081582	GRMZM2G119150	GRMZM2G054465	GRMZM2G013430	GRMZM2G427097	GRMZM2G122231	GRMZM2G175076	GRMZM2G015436	GRMZM2G119583	GRMZM2G021277	GRMZM2G366392	GRMZM2G125923	GRMZM2G094712	GRMZM2G117378	GRMZM2G334660	GRMZM2G179792	GRMZM2G312521	GRMZM2G010596	GRMZM2G111579	GRMZM2G450498	GRMZM2G046601	GRMZM2G139813	GRMZM2G326335	GRMZM2G069203	GRMZM2G009400	GRMZM2G074604	GRMZM2G370048	GRMZM2G118345	GRMZM2G155329
GO:0080090	BP	regulation of primary metabolic process	154	1618	0.33	0.55	AC206165.3_FG007	GRMZM2G125653	GRMZM2G057067	GRMZM2G124540	GRMZM2G090594	GRMZM2G112548	GRMZM2G313481	GRMZM2G127379	GRMZM2G042136	GRMZM2G437481	GRMZM2G447551	GRMZM2G169654	AC232238.2_FG004	GRMZM2G334165	GRMZM2G155217	GRMZM2G344573	GRMZM2G030272	GRMZM2G131961	GRMZM2G036554	GRMZM2G105348	GRMZM2G094352	GRMZM2G163251	AC226248.1_FG002	GRMZM2G133568	GRMZM2G055180	GRMZM2G316840	GRMZM2G169149	GRMZM2G114850	GRMZM2G041462	GRMZM2G101405	GRMZM2G450445	GRMZM2G110153	GRMZM2G475984	GRMZM2G083347	GRMZM2G045431	GRMZM2G151993	GRMZM2G123212	GRMZM2G327189	GRMZM2G381378	GRMZM2G312201	GRMZM2G029547	GRMZM2G132367	GRMZM2G516421
GO:0071554	BP	cell wall organization or biogenesis	13	1618	0.33	0.56	GRMZM2G333274	GRMZM2G136139	GRMZM2G099454	GRMZM2G120724	GRMZM2G026151	GRMZM2G431856	GRMZM2G062974	GRMZM2G051943	GRMZM2G145461	GRMZM2G145518	GRMZM2G005633	GRMZM2G037411	GRMZM2G024024
GO:0065007	BP	biological regulation	265	1618	0.35	0.58	AC206165.3_FG007	GRMZM2G318652	GRMZM2G125653	GRMZM2G057067	GRMZM2G124540	GRMZM2G090594	GRMZM2G112548	GRMZM2G313481	GRMZM2G127379	GRMZM2G064603	GRMZM2G014076	GRMZM2G303964	GRMZM2G542272	GRMZM2G101405	GRMZM2G164912	GRMZM2G437481	GRMZM2G447551	GRMZM2G459663	GRMZM2G041809	GRMZM2G054125	GRMZM2G169654	GRMZM2G088727	AC232238.2_FG004	GRMZM2G334165	GRMZM2G382534	GRMZM2G044194	GRMZM2G399921	GRMZM2G344573	GRMZM2G030272	GRMZM2G131961	GRMZM2G036554	GRMZM2G105348	GRMZM2G094352	GRMZM2G163251	GRMZM2G063287	AC226248.1_FG002	GRMZM2G133568	GRMZM2G055180	GRMZM2G166940	GRMZM2G386209	GRMZM2G169149	GRMZM2G114850	GRMZM2G041462
GO:0006790	BP	sulfur metabolic process	7	1618	0.35	0.58	GRMZM2G055458	GRMZM2G013430	GRMZM2G069203	GRMZM5G845021	GRMZM2G088974	AC189750.4_FG004	GRMZM2G111579
GO:0019748	BP	secondary metabolic process	5	1618	0.36	0.58	GRMZM2G038170	GRMZM2G493395	GRMZM2G169033	GRMZM2G035599	AC209374.4_FG002
GO:0051186	BP	cofactor metabolic process	21	1618	0.36	0.59	GRMZM2G147701	GRMZM2G055458	GRMZM2G170017	GRMZM2G009188	GRMZM2G001904	GRMZM2G097981	GRMZM2G159013	GRMZM2G308351	GRMZM2G179045	GRMZM2G354909	GRMZM2G126199	GRMZM2G065194	GRMZM2G152258	GRMZM2G046583	GRMZM2G035599	GRMZM2G010596	GRMZM2G026930	GRMZM2G143373	GRMZM2G455809	GRMZM2G111579	GRMZM2G169005
GO:0051259	BP	protein oligomerization	8	1618	0.37	0.6	GRMZM2G045596	GRMZM2G007791	AC210204.3_FG002	GRMZM2G091540	GRMZM2G039961	GRMZM2G129140	GRMZM2G166452	GRMZM2G394203
GO:0051260	BP	protein homooligomerization	8	1618	0.37	0.6	GRMZM2G045596	GRMZM2G007791	AC210204.3_FG002	GRMZM2G091540	GRMZM2G039961	GRMZM2G129140	GRMZM2G166452	GRMZM2G394203
GO:0060255	BP	regulation of macromolecule metabolic process	154	1618	0.38	0.61	AC206165.3_FG007	GRMZM2G125653	GRMZM2G057067	GRMZM2G124540	GRMZM2G090594	GRMZM2G112548	GRMZM2G313481	GRMZM2G127379	GRMZM2G042136	GRMZM2G437481	GRMZM2G447551	GRMZM2G169654	AC232238.2_FG004	GRMZM2G334165	GRMZM2G155217	GRMZM2G344573	GRMZM2G030272	GRMZM2G131961	GRMZM2G036554	GRMZM2G105348	GRMZM2G094352	GRMZM2G163251	AC226248.1_FG002	GRMZM2G133568	GRMZM2G055180	GRMZM2G316840	GRMZM2G169149	GRMZM2G114850	GRMZM2G041462	GRMZM2G101405	GRMZM2G450445	GRMZM2G110153	GRMZM2G475984	GRMZM2G083347	GRMZM2G045431	GRMZM2G151993	GRMZM2G123212	GRMZM2G327189	GRMZM2G381378	GRMZM2G312201	GRMZM2G029547	GRMZM2G132367	GRMZM2G516421
GO:0050794	BP	regulation of cellular process	180	1618	0.4	0.64	AC206165.3_FG007	GRMZM2G125653	GRMZM2G057067	GRMZM2G124540	GRMZM2G090594	GRMZM2G112548	GRMZM2G313481	GRMZM2G127379	GRMZM2G014076	GRMZM2G042136	GRMZM2G437481	GRMZM2G447551	GRMZM2G041809	GRMZM2G169654	GRMZM2G300924	AC232238.2_FG004	GRMZM2G334165	GRMZM2G155217	GRMZM2G344573	GRMZM2G030272	GRMZM2G131961	GRMZM2G036554	GRMZM2G105348	GRMZM2G094352	GRMZM2G163251	AC226248.1_FG002	GRMZM2G133568	GRMZM2G055180	GRMZM2G316840	GRMZM2G169149	GRMZM2G114850	GRMZM2G041462	GRMZM2G101405	GRMZM2G450445	GRMZM2G110153	GRMZM2G178886	GRMZM2G083347	GRMZM2G045431	GRMZM2G151993	GRMZM2G123212	GRMZM2G327189	GRMZM2G381378	AC189750.4_FG004
GO:0006812	BP	cation transport	40	1618	0.41	0.65	GRMZM2G015844	GRMZM2G136508	GRMZM2G134708	AC182482.3_FG003	GRMZM2G056431	GRMZM2G105219	GRMZM2G064382	GRMZM5G882364	GRMZM2G123996	GRMZM2G176307	GRMZM2G404702	GRMZM2G347717	GRMZM2G121360	GRMZM2G564586	GRMZM2G000261	GRMZM2G071630	GRMZM2G141642	GRMZM2G477457	GRMZM2G096008	GRMZM2G414159	GRMZM2G092718	GRMZM2G005304	GRMZM2G042412	GRMZM2G084779	GRMZM2G174807	GRMZM2G341934	AC234152.1_FG007	GRMZM2G014240	GRMZM2G405662	AC217910.3_FG001	GRMZM2G058032	GRMZM2G000219	AF546187.1_FG011	GRMZM2G093826	GRMZM2G327189	GRMZM2G149619	AC200298.4_FG001	GRMZM2G425719	GRMZM2G035542	GRMZM2G055704
GO:0019222	BP	regulation of metabolic process	154	1618	0.43	0.67	AC206165.3_FG007	GRMZM2G125653	GRMZM2G057067	GRMZM2G124540	GRMZM2G090594	GRMZM2G112548	GRMZM2G313481	GRMZM2G127379	GRMZM2G042136	GRMZM2G437481	GRMZM2G447551	GRMZM2G169654	AC232238.2_FG004	GRMZM2G334165	GRMZM2G155217	GRMZM2G344573	GRMZM2G030272	GRMZM2G131961	GRMZM2G036554	GRMZM2G105348	GRMZM2G094352	GRMZM2G163251	AC226248.1_FG002	GRMZM2G133568	GRMZM2G055180	GRMZM2G316840	GRMZM2G169149	GRMZM2G114850	GRMZM2G041462	GRMZM2G101405	GRMZM2G450445	GRMZM2G110153	GRMZM2G475984	GRMZM2G083347	GRMZM2G045431	GRMZM2G151993	GRMZM2G123212	GRMZM2G327189	GRMZM2G381378	GRMZM2G312201	GRMZM2G029547	GRMZM2G132367	GRMZM2G516421
GO:0034622	BP	cellular macromolecular complex assembly	24	1618	0.43	0.69	GRMZM2G359331	GRMZM2G034157	GRMZM2G421279	GRMZM2G153575	GRMZM2G060714	GRMZM2G376957	GRMZM2G089836	GRMZM2G112912	GRMZM2G475899	GRMZM2G069911	GRMZM2G146225	GRMZM2G305046	GRMZM2G472696	GRMZM2G015972	GRMZM5G864735	GRMZM2G332505	GRMZM2G084195	GRMZM2G125832	GRMZM2G057852	GRMZM2G026189	GRMZM2G310321	GRMZM2G119071	GRMZM2G342515	GRMZM2G109448
GO:0006350	BP	transcription	156	1618	0.45	0.7	AC206165.3_FG007	GRMZM2G084762	GRMZM2G125653	GRMZM2G057067	GRMZM2G124540	GRMZM2G090594	GRMZM2G112548	GRMZM2G313481	GRMZM2G127379	GRMZM2G041462	GRMZM2G042136	GRMZM2G437481	GRMZM2G447551	GRMZM2G169654	AC232238.2_FG004	GRMZM2G334165	GRMZM2G155217	GRMZM2G344573	GRMZM2G030272	GRMZM2G131961	GRMZM2G036554	GRMZM2G105348	GRMZM2G094352	GRMZM2G163251	AC226248.1_FG002	GRMZM2G133568	GRMZM2G055180	GRMZM2G316840	GRMZM2G169149	GRMZM2G114850	GRMZM2G084195	GRMZM2G101405	GRMZM2G450445	GRMZM2G110153	GRMZM2G355316	GRMZM2G475984	GRMZM2G083347	GRMZM2G045431	GRMZM2G151993	GRMZM2G123212	GRMZM2G327189	GRMZM2G381378	GRMZM2G068973
GO:0032940	BP	secretion by cell	6	1618	0.45	0.71	GRMZM2G353483	GRMZM2G003518	GRMZM2G165301	GRMZM2G464382	GRMZM2G143029	GRMZM2G177227
GO:0046903	BP	secretion	6	1618	0.45	0.71	GRMZM2G353483	GRMZM2G003518	GRMZM2G165301	GRMZM2G464382	GRMZM2G143029	GRMZM2G177227
GO:0009108	BP	coenzyme biosynthetic process	5	1618	0.46	0.71	GRMZM2G001904	GRMZM2G055458	GRMZM2G046583	GRMZM2G111579	GRMZM2G010596
GO:0034641	BP	cellular nitrogen compound metabolic process	48	1618	0.49	0.75	GRMZM2G173413	GRMZM2G170101	GRMZM2G170692	GRMZM2G053669	GRMZM2G107402	GRMZM2G093347	GRMZM2G461159	GRMZM2G466543	GRMZM2G098875	GRMZM2G153536	GRMZM2G074604	GRMZM2G053720	GRMZM2G063917	GRMZM2G094328	GRMZM2G088396	GRMZM2G006480	GRMZM2G094304	GRMZM2G147256	GRMZM2G081582	GRMZM2G119150	GRMZM2G054465	GRMZM2G013430	GRMZM2G103152	GRMZM2G427097	GRMZM2G122231	GRMZM2G015436	GRMZM2G119583	GRMZM2G135132	GRMZM2G366392	GRMZM2G125923	GRMZM2G094712	GRMZM2G117378	GRMZM2G046601	GRMZM2G179792	GRMZM2G334660	GRMZM2G046583	GRMZM2G035599	GRMZM2G312521	GRMZM2G450498	GRMZM2G055458	GRMZM2G326335	GRMZM2G069203	GRMZM2G159013
GO:0005996	BP	monosaccharide metabolic process	21	1618	0.49	0.75	GRMZM2G115451	GRMZM2G086845	GRMZM2G097277	GRMZM2G030673	GRMZM2G005304	GRMZM2G150098	GRMZM2G052336	GRMZM5G844329	GRMZM2G446253	GRMZM2G071630	GRMZM5G879882	GRMZM2G032852	GRMZM2G128929	GRMZM2G173192	GRMZM2G035599	GRMZM2G097533	GRMZM5G855776	GRMZM2G106213	GRMZM2G176307	GRMZM2G135132	GRMZM2G171713
GO:0019637	BP	organophosphate metabolic process	8	1618	0.5	0.76	GRMZM2G340065	GRMZM2G355572	GRMZM2G477340	GRMZM2G179792	GRMZM2G173192	GRMZM2G173195	GRMZM5G894619	GRMZM2G037015
GO:0009116	BP	nucleoside metabolic process	6	1618	0.5	0.76	GRMZM2G170101	GRMZM2G086714	GRMZM2G093347	GRMZM2G179810	GRMZM2G095302	GRMZM2G135132
GO:0034621	BP	cellular macromolecular complex subunit organization	25	1618	0.51	0.77	GRMZM2G112912	GRMZM2G034157	GRMZM2G421279	GRMZM2G153575	GRMZM2G060714	GRMZM2G376957	GRMZM2G089836	GRMZM2G359331	GRMZM2G475899	GRMZM2G069911	GRMZM2G146225	GRMZM2G155512	GRMZM2G305046	GRMZM2G472696	GRMZM2G015972	GRMZM5G864735	GRMZM2G332505	GRMZM2G084195	GRMZM2G125832	GRMZM2G057852	GRMZM2G026189	GRMZM2G310321	GRMZM2G119071	GRMZM2G342515	GRMZM2G109448
GO:0023052	BP	signaling	69	1618	0.52	0.78	GRMZM2G366411	GRMZM2G432480	GRMZM2G113203	GRMZM2G096115	AC197246.3_FG001	GRMZM2G036448	GRMZM2G114820	GRMZM2G106344	GRMZM2G025518	GRMZM2G390896	GRMZM2G401606	GRMZM2G472655	GRMZM2G051943	GRMZM2G358931	GRMZM2G137569	GRMZM2G075253	GRMZM2G394203	AC209636.2_FG003	GRMZM2G334574	GRMZM2G124477	GRMZM2G140032	GRMZM2G126079	GRMZM2G157334	GRMZM2G322728	GRMZM2G465987	GRMZM2G174896	GRMZM2G404608	GRMZM2G116584	AC166636.1_FG008	GRMZM2G151015	GRMZM2G163507	GRMZM2G067373	GRMZM2G119705	GRMZM2G117865	GRMZM2G156729	GRMZM2G135013	GRMZM2G111975	GRMZM2G106702	GRMZM5G852703	GRMZM2G120839	GRMZM2G062848	GRMZM2G073197	GRMZM2G096470
GO:0019318	BP	hexose metabolic process	19	1618	0.52	0.78	GRMZM2G115451	GRMZM2G097533	GRMZM2G030673	GRMZM2G005304	GRMZM2G052336	GRMZM5G844329	GRMZM2G446253	GRMZM2G071630	GRMZM5G879882	GRMZM2G032852	GRMZM2G128929	GRMZM2G173192	GRMZM2G035599	GRMZM2G150098	GRMZM5G855776	GRMZM2G106213	GRMZM2G176307	GRMZM2G135132	GRMZM2G171713
GO:0016311	BP	dephosphorylation	7	1618	0.53	0.78	GRMZM2G126765	GRMZM2G010855	GRMZM2G082487	GRMZM2G159811	GRMZM2G001243	GRMZM2G308615	GRMZM2G177386
GO:0006073	BP	cellular glucan metabolic process	8	1618	0.53	0.79	GRMZM2G115451	GRMZM2G030673	GRMZM2G032852	GRMZM2G097533	GRMZM2G026980	GRMZM2G060837	GRMZM2G106213	GRMZM2G364748
GO:0044042	BP	glucan metabolic process	8	1618	0.53	0.79	GRMZM2G115451	GRMZM2G030673	GRMZM2G032852	GRMZM2G097533	GRMZM2G026980	GRMZM2G060837	GRMZM2G106213	GRMZM2G364748
GO:0006325	BP	chromatin organization	18	1618	0.53	0.79	GRMZM2G376957	GRMZM2G305046	GRMZM2G146225	GRMZM2G069911	GRMZM2G004305	GRMZM2G359331	GRMZM2G475899	GRMZM2G119071	GRMZM2G034157	GRMZM2G421279	GRMZM5G864735	GRMZM2G342515	GRMZM2G084195	GRMZM2G109448	GRMZM2G112912	GRMZM2G332505	GRMZM2G472696	GRMZM2G057852
GO:0016053	BP	organic acid biosynthetic process	20	1618	0.56	0.81	GRMZM2G125923	GRMZM2G075140	GRMZM2G046601	GRMZM2G044175	GRMZM2G069203	GRMZM2G466543	GRMZM2G053669	GRMZM2G445602	GRMZM2G054465	GRMZM2G013430	GRMZM2G160417	GRMZM2G164318	GRMZM2G124276	GRMZM2G382534	GRMZM2G149636	GRMZM2G090051	GRMZM2G104626	GRMZM2G063024	GRMZM2G053720	GRMZM2G078373
GO:0018130	BP	heterocycle biosynthetic process	8	1618	0.56	0.81	GRMZM2G055458	GRMZM2G170101	GRMZM2G107402	GRMZM2G159013	GRMZM2G054465	GRMZM2G093347	GRMZM2G179810	GRMZM2G135132
GO:0046394	BP	carboxylic acid biosynthetic process	20	1618	0.56	0.81	GRMZM2G125923	GRMZM2G075140	GRMZM2G046601	GRMZM2G044175	GRMZM2G069203	GRMZM2G466543	GRMZM2G053669	GRMZM2G445602	GRMZM2G054465	GRMZM2G013430	GRMZM2G160417	GRMZM2G164318	GRMZM2G124276	GRMZM2G382534	GRMZM2G149636	GRMZM2G090051	GRMZM2G104626	GRMZM2G063024	GRMZM2G053720	GRMZM2G078373
GO:0006006	BP	glucose metabolic process	17	1618	0.56	0.81	GRMZM2G115451	GRMZM2G097533	GRMZM2G030673	GRMZM2G005304	GRMZM5G844329	GRMZM2G446253	GRMZM2G071630	GRMZM5G879882	GRMZM2G032852	GRMZM2G128929	GRMZM2G173192	GRMZM2G035599	GRMZM2G150098	GRMZM2G106213	GRMZM2G176307	GRMZM2G135132	GRMZM2G171713
GO:0009064	BP	glutamine family amino acid metabolic process	5	1618	0.56	0.81	GRMZM2G119583	GRMZM2G094304	GRMZM2G046601	GRMZM2G053720	GRMZM2G098875
GO:0051276	BP	chromosome organization	18	1618	0.57	0.82	GRMZM2G376957	GRMZM2G305046	GRMZM2G146225	GRMZM2G069911	GRMZM2G004305	GRMZM2G359331	GRMZM2G475899	GRMZM2G119071	GRMZM2G034157	GRMZM2G421279	GRMZM5G864735	GRMZM2G342515	GRMZM2G084195	GRMZM2G109448	GRMZM2G112912	GRMZM2G332505	GRMZM2G472696	GRMZM2G057852
GO:0044106	BP	cellular amine metabolic process	36	1618	0.59	0.85	GRMZM2G170692	GRMZM2G053669	GRMZM2G461159	GRMZM2G466543	GRMZM2G098875	GRMZM2G153536	GRMZM2G015436	GRMZM2G063917	GRMZM2G094328	GRMZM2G088396	GRMZM2G006480	GRMZM2G094304	GRMZM2G147256	GRMZM2G081582	GRMZM2G119150	GRMZM2G054465	GRMZM2G013430	GRMZM2G427097	GRMZM2G122231	GRMZM2G053720	GRMZM2G119583	GRMZM2G366392	GRMZM2G125923	GRMZM2G094712	GRMZM2G117378	GRMZM2G334660	GRMZM2G179792	GRMZM2G312521	GRMZM2G450498	GRMZM2G046601	GRMZM2G326335	GRMZM2G069203	GRMZM2G074604	GRMZM2G370048	GRMZM2G118345	GRMZM2G147268
GO:0006470	BP	protein amino acid dephosphorylation	6	1618	0.61	0.87	GRMZM2G010855	GRMZM2G082487	GRMZM2G159811	GRMZM2G001243	GRMZM2G308615	GRMZM2G177386
GO:0015672	BP	monovalent inorganic cation transport	21	1618	0.61	0.87	GRMZM2G014240	GRMZM2G347717	GRMZM2G015844	GRMZM2G005304	GRMZM2G136508	GRMZM2G084779	GRMZM2G000261	GRMZM2G425719	GRMZM2G071630	AF546187.1_FG011	GRMZM2G414159	GRMZM2G093826	GRMZM2G174807	GRMZM2G477457	GRMZM2G149619	GRMZM2G327189	GRMZM2G035542	GRMZM2G141642	GRMZM2G134708	GRMZM2G176307	AC234152.1_FG007
GO:0006520	BP	cellular amino acid metabolic process	33	1618	0.66	0.92	GRMZM2G170692	GRMZM2G053669	GRMZM2G466543	GRMZM2G098875	GRMZM2G153536	GRMZM2G015436	GRMZM2G063917	GRMZM2G094328	GRMZM2G088396	GRMZM2G006480	GRMZM2G094304	GRMZM2G147256	GRMZM2G081582	GRMZM2G119150	GRMZM2G054465	GRMZM2G013430	GRMZM2G427097	GRMZM2G122231	GRMZM2G053720	GRMZM2G119583	GRMZM2G125923	GRMZM2G094712	GRMZM2G117378	GRMZM2G334660	GRMZM2G312521	GRMZM2G450498	GRMZM2G046601	GRMZM2G326335	GRMZM2G069203	GRMZM2G074604	GRMZM2G370048	GRMZM2G118345	GRMZM2G147268
GO:0050789	BP	regulation of biological process	181	1618	0.66	0.92	AC206165.3_FG007	GRMZM2G125653	GRMZM2G057067	GRMZM2G124540	GRMZM2G090594	GRMZM2G112548	GRMZM2G313481	GRMZM2G127379	GRMZM2G014076	GRMZM2G042136	GRMZM2G437481	GRMZM2G447551	GRMZM2G041809	GRMZM2G169654	GRMZM2G300924	AC232238.2_FG004	GRMZM2G334165	GRMZM2G155217	GRMZM2G344573	GRMZM2G030272	GRMZM2G131961	GRMZM2G036554	GRMZM2G105348	GRMZM2G094352	GRMZM2G163251	AC226248.1_FG002	GRMZM2G133568	GRMZM2G055180	GRMZM2G316840	GRMZM2G169149	GRMZM2G114850	GRMZM2G041462	GRMZM2G101405	GRMZM2G450445	GRMZM2G110153	GRMZM2G178886	GRMZM2G083347	GRMZM2G045431	GRMZM2G151993	GRMZM2G123212	GRMZM2G327189	GRMZM2G381378	AC189750.4_FG004
GO:0044238	BP	primary metabolic process	647	1618	0.67	0.94	GRMZM2G112548	GRMZM2G340654	GRMZM2G097573	GRMZM2G015804	GRMZM2G124540	GRMZM2G090594	GRMZM2G139300	GRMZM2G070961	GRMZM2G136884	GRMZM2G462537	GRMZM2G152175	GRMZM2G089506	GRMZM2G063917	GRMZM2G041774	GRMZM2G178546	GRMZM2G094304	GRMZM2G304745	GRMZM2G119483	GRMZM2G382534	GRMZM2G055052	GRMZM2G162445	GRMZM2G163251	GRMZM2G352855	GRMZM2G094712	AC234185.1_FG004	GRMZM2G352858	GRMZM2G042639	GRMZM2G456217	GRMZM2G169149	GRMZM2G169020	GRMZM2G084195	GRMZM2G450445	GRMZM2G355316	GRMZM2G140752	GRMZM2G007404	GRMZM2G471269	GRMZM2G045431	GRMZM2G004856	GRMZM2G054023	GRMZM2G394450	GRMZM2G171373	GRMZM2G360219	GRMZM2G029547
GO:0006508	BP	proteolysis	63	1618	0.69	0.96	GRMZM2G064708	GRMZM2G159171	GRMZM2G065757	GRMZM2G048836	GRMZM2G128992	GRMZM2G087728	GRMZM2G112205	GRMZM2G090981	GRMZM2G153523	AC209242.3_FG003	GRMZM2G462537	GRMZM2G089506	GRMZM2G141036	GRMZM2G072240	GRMZM2G110220	GRMZM2G099765	GRMZM2G094490	GRMZM2G179768	GRMZM2G128268	GRMZM2G018108	GRMZM2G123029	GRMZM2G320206	GRMZM2G018716	GRMZM2G340065	GRMZM2G118241	GRMZM2G125314	GRMZM2G098102	GRMZM5G848822	GRMZM2G132238	GRMZM2G135013	GRMZM2G131315	GRMZM2G091069	GRMZM2G073882	GRMZM2G036365	GRMZM2G043893	GRMZM2G345717	AC216264.3_FG001	GRMZM2G456217	GRMZM2G311680	GRMZM2G130053	GRMZM2G175927	GRMZM2G136884	GRMZM5G811022
GO:0009058	BP	biosynthetic process	322	1618	0.7	0.97	GRMZM2G115451	AC206165.3_FG007	GRMZM2G042494	GRMZM2G084762	GRMZM2G053669	GRMZM2G125923	GRMZM2G461159	GRMZM2G057067	GRMZM2G124540	GRMZM2G090594	GRMZM2G527891	GRMZM2G313481	GRMZM2G127379	GRMZM2G147721	GRMZM2G493395	GRMZM2G126199	GRMZM2G004054	GRMZM2G112074	GRMZM5G809078	GRMZM2G060659	GRMZM2G152175	GRMZM2G477415	GRMZM2G014723	GRMZM2G074604	GRMZM2G163809	GRMZM2G031656	GRMZM2G075140	AC206332.3_FG005	GRMZM2G178546	GRMZM2G447551	GRMZM2G410990	GRMZM2G407825	GRMZM2G125653	GRMZM2G119150	GRMZM2G151227	GRMZM2G100639	GRMZM2G169654	GRMZM2G160417	AC232238.2_FG004	GRMZM2G334165	GRMZM2G382534	GRMZM2G032852	GRMZM2G344573
GO:0009250	BP	glucan biosynthetic process	5	1618	0.7	0.97	GRMZM2G115451	GRMZM2G030673	GRMZM2G106213	GRMZM2G097533	GRMZM2G032852
GO:0044275	BP	cellular carbohydrate catabolic process	12	1618	0.71	0.98	GRMZM5G879882	GRMZM2G005304	GRMZM2G126900	GRMZM5G844329	GRMZM2G446253	GRMZM2G128929	GRMZM2G173192	GRMZM2G035599	GRMZM2G173195	GRMZM2G150098	GRMZM2G135132	GRMZM2G171713
GO:0046164	BP	alcohol catabolic process	12	1618	0.71	0.98	GRMZM5G879882	GRMZM2G005304	GRMZM2G126900	GRMZM5G844329	GRMZM2G446253	GRMZM2G128929	GRMZM2G173192	GRMZM2G035599	GRMZM2G173195	GRMZM2G150098	GRMZM2G135132	GRMZM2G171713
GO:0009057	BP	macromolecule catabolic process	29	1618	0.73	0.99	GRMZM2G099454	GRMZM2G446253	GRMZM2G358153	GRMZM2G062974	GRMZM5G879882	GRMZM2G005633	GRMZM2G171713	GRMZM2G057093	GRMZM5G844329	GRMZM2G128929	GRMZM2G173192	GRMZM2G173195	GRMZM2G025833	GRMZM2G135132	GRMZM2G091069	GRMZM2G032977	GRMZM2G005304	GRMZM2G162505	GRMZM2G150098	GRMZM2G051943	GRMZM2G035599	GRMZM2G136139	GRMZM2G453805	GRMZM2G112968	GRMZM5G837822	GRMZM2G126900	GRMZM2G048836	GRMZM2G145461	GRMZM2G145518
GO:0022607	BP	cellular component assembly	34	1618	0.74	1	GRMZM2G077436	GRMZM2G112912	GRMZM2G045596	GRMZM2G034157	GRMZM2G421279	GRMZM2G129140	GRMZM2G153575	GRMZM2G394203	GRMZM2G060714	GRMZM2G376957	GRMZM2G089836	GRMZM2G007791	GRMZM2G359331	GRMZM2G475899	GRMZM2G026189	GRMZM5G864735	GRMZM2G146225	GRMZM2G305046	GRMZM2G472696	GRMZM2G478568	GRMZM2G015972	AC210204.3_FG002	GRMZM2G039961	GRMZM2G342515	GRMZM2G084195	GRMZM2G125832	GRMZM2G057852	GRMZM2G332505	GRMZM2G310321	GRMZM2G119071	GRMZM2G091540	GRMZM2G069911	GRMZM2G166452	GRMZM2G109448
GO:0065003	BP	macromolecular complex assembly	33	1618	0.74	1	GRMZM2G077436	GRMZM2G112912	GRMZM2G045596	GRMZM2G034157	GRMZM2G421279	GRMZM2G129140	GRMZM2G153575	GRMZM2G394203	GRMZM2G060714	GRMZM2G376957	GRMZM2G089836	GRMZM2G007791	GRMZM2G359331	GRMZM2G475899	GRMZM2G026189	GRMZM5G864735	GRMZM2G146225	GRMZM2G305046	GRMZM2G472696	GRMZM2G015972	AC210204.3_FG002	GRMZM2G039961	GRMZM2G342515	GRMZM2G084195	GRMZM2G125832	GRMZM2G057852	GRMZM2G332505	GRMZM2G310321	GRMZM2G119071	GRMZM2G091540	GRMZM2G069911	GRMZM2G166452	GRMZM2G109448
GO:0044271	BP	cellular nitrogen compound biosynthetic process	20	1618	0.74	1	GRMZM2G125923	GRMZM2G055458	GRMZM2G170101	GRMZM2G366392	GRMZM2G046601	GRMZM2G053669	GRMZM2G107402	GRMZM2G461159	GRMZM2G159013	GRMZM2G069203	GRMZM2G054465	GRMZM2G013430	GRMZM2G093347	GRMZM2G046583	GRMZM2G135132	GRMZM2G466543	GRMZM2G179810	GRMZM2G320099	GRMZM2G103152	GRMZM2G053720
GO:0009165	BP	nucleotide biosynthetic process	12	1618	0.96	1	GRMZM2G174807	GRMZM2G015844	GRMZM2G410990	GRMZM2G407825	AC234185.1_FG004	GRMZM2G151406	GRMZM2G046583	GRMZM2G095302	GRMZM5G816552	GRMZM5G874277	GRMZM2G107481	GRMZM2G404702
GO:0007165	BP	signal transduction	14	1618	1	1	GRMZM2G432480	GRMZM2G096115	GRMZM2G126079	AC197246.3_FG001	GRMZM2G157334	GRMZM2G174896	GRMZM2G096470	GRMZM2G390896	GRMZM2G113203	AC166636.1_FG008	GRMZM2G151015	GRMZM2G075002	GRMZM2G137569	GRMZM2G075253
GO:0032774	BP	RNA biosynthetic process	76	1618	0.99	1	GRMZM2G516421	GRMZM2G105348	AC206165.3_FG007	GRMZM2G045748	GRMZM5G805026	GRMZM2G140355	GRMZM2G114820	GRMZM2G004054	GRMZM2G004161	GRMZM2G124540	GRMZM2G148333	GRMZM2G002915	GRMZM2G152862	GRMZM2G421279	GRMZM2G041462	AC205471.4_FG003	GRMZM2G040349	GRMZM2G139535	GRMZM2G300924	GRMZM2G002131	GRMZM2G146225	GRMZM2G125943	GRMZM2G077436	GRMZM2G102161	GRMZM2G351330	GRMZM2G477415	GRMZM2G169654	GRMZM2G046264	AC232238.2_FG004	GRMZM2G334165	GRMZM2G177095	GRMZM2G098696	GRMZM2G344573	GRMZM2G123119	GRMZM2G016150	GRMZM2G131961	GRMZM2G070849	GRMZM2G068967	GRMZM2G114751	AC233899.1_FG004	GRMZM2G117164	GRMZM2G120839	AC226248.1_FG002
GO:0051716	BP	cellular response to stimulus	7	1618	0.98	1	GRMZM2G097573	GRMZM2G132303	GRMZM2G042639	GRMZM2G113228	AC193754.3_FG008	GRMZM2G103897	GRMZM2G084762
GO:0055086	BP	nucleobase, nucleoside and nucleotide metabolic process	19	1618	0.92	1	GRMZM2G174807	GRMZM5G874277	GRMZM2G170101	GRMZM2G015844	GRMZM2G410990	GRMZM2G086714	GRMZM2G179810	AC234185.1_FG004	GRMZM2G404702	GRMZM2G093347	GRMZM2G151406	GRMZM2G046583	GRMZM2G035599	GRMZM2G407825	GRMZM2G060163	GRMZM2G095302	GRMZM5G816552	GRMZM2G107481	GRMZM2G135132
GO:0070271	BP	protein complex biogenesis	18	1618	0.93	1	GRMZM2G091540	GRMZM2G077436	GRMZM2G089836	GRMZM2G045596	GRMZM2G007791	GRMZM2G310321	AC210204.3_FG002	GRMZM2G039961	GRMZM2G060714	GRMZM2G421279	GRMZM2G084195	GRMZM2G026189	GRMZM2G153575	GRMZM2G129140	GRMZM2G166452	GRMZM2G394203	GRMZM2G125832	GRMZM2G015972
GO:0008104	BP	protein localization	13	1618	1	1	GRMZM2G167262	GRMZM2G123901	GRMZM2G109582	AC197246.3_FG001	GRMZM2G157334	GRMZM2G054969	GRMZM2G029270	GRMZM2G073630	AC166636.1_FG008	GRMZM2G151015	GRMZM2G075253	GRMZM2G046676	GRMZM2G052713
GO:0009199	BP	ribonucleoside triphosphate metabolic process	8	1618	0.98	1	GRMZM2G174807	GRMZM2G015844	GRMZM2G410990	GRMZM2G407825	GRMZM2G151406	GRMZM2G095302	GRMZM2G107481	GRMZM2G404702
GO:0046483	BP	heterocycle metabolic process	26	1618	0.9	1	GRMZM2G173413	GRMZM2G170101	GRMZM2G015844	GRMZM2G107402	AC234185.1_FG004	GRMZM2G086845	GRMZM2G001904	GRMZM2G107481	GRMZM2G015436	GRMZM2G410990	GRMZM2G407825	GRMZM2G054465	GRMZM2G151406	GRMZM2G053720	GRMZM2G135132	GRMZM2G050997	GRMZM2G404702	GRMZM2G093347	GRMZM2G174807	GRMZM2G179810	GRMZM2G095302	GRMZM5G874277	GRMZM2G055458	GRMZM2G159013	GRMZM2G146644	GRMZM5G816552
GO:0009205	BP	purine ribonucleoside triphosphate metabolic process	8	1618	0.98	1	GRMZM2G174807	GRMZM2G015844	GRMZM2G410990	GRMZM2G407825	GRMZM2G151406	GRMZM2G095302	GRMZM2G107481	GRMZM2G404702
GO:0009201	BP	ribonucleoside triphosphate biosynthetic process	8	1618	0.97	1	GRMZM2G174807	GRMZM2G015844	GRMZM2G410990	GRMZM2G407825	GRMZM2G151406	GRMZM2G095302	GRMZM2G107481	GRMZM2G404702
GO:0006281	BP	DNA repair	7	1618	0.96	1	GRMZM2G097573	GRMZM2G132303	GRMZM2G042639	GRMZM2G113228	AC193754.3_FG008	GRMZM2G103897	GRMZM2G084762
GO:0045184	BP	establishment of protein localization	13	1618	1	1	GRMZM2G167262	GRMZM2G123901	GRMZM2G109582	AC197246.3_FG001	GRMZM2G157334	GRMZM2G054969	GRMZM2G029270	GRMZM2G073630	AC166636.1_FG008	GRMZM2G151015	GRMZM2G075253	GRMZM2G046676	GRMZM2G052713
GO:0016192	BP	vesicle-mediated transport	8	1618	0.99	1	GRMZM2G353483	GRMZM2G003518	GRMZM2G029270	GRMZM2G165301	GRMZM2G464382	GRMZM2G143029	GRMZM2G008468	GRMZM2G177227
GO:0019538	BP	protein metabolic process	261	1618	0.99	1	GRMZM2G038893	GRMZM2G140231	GRMZM2G024668	GRMZM2G175927	GRMZM2G002542	GRMZM2G431021	GRMZM2G063244	GRMZM2G070961	GRMZM2G462537	GRMZM2G303965	GRMZM2G059042	GRMZM2G014723	GRMZM2G138245	GRMZM2G041774	GRMZM2G379780	GRMZM2G048801	GRMZM2G315431	GRMZM2G023110	GRMZM2G304745	GRMZM2G019567	GRMZM2G352281	GRMZM2G119316	GRMZM2G119483	GRMZM2G334165	GRMZM2G125314	GRMZM2G023204	GRMZM2G172386	GRMZM2G028568	GRMZM2G055052	GRMZM2G397889	GRMZM2G351937	GRMZM2G167253	GRMZM2G133613	GRMZM2G110412	GRMZM2G040508	GRMZM2G352858	AC226248.1_FG002	GRMZM2G310410	GRMZM2G117250	GRMZM2G178074	GRMZM2G312521	GRMZM2G159811	GRMZM2G444623
GO:0033554	BP	cellular response to stress	7	1618	0.97	1	GRMZM2G097573	GRMZM2G132303	GRMZM2G042639	GRMZM2G113228	AC193754.3_FG008	GRMZM2G103897	GRMZM2G084762
GO:0006164	BP	purine nucleotide biosynthetic process	10	1618	0.96	1	GRMZM2G174807	GRMZM2G015844	GRMZM2G410990	GRMZM2G407825	GRMZM2G151406	GRMZM2G095302	GRMZM5G816552	GRMZM5G874277	GRMZM2G107481	GRMZM2G404702
GO:0019320	BP	hexose catabolic process	10	1618	0.84	1	GRMZM5G879882	GRMZM2G005304	GRMZM5G844329	GRMZM2G446253	GRMZM2G128929	GRMZM2G173192	GRMZM2G035599	GRMZM2G150098	GRMZM2G135132	GRMZM2G171713
GO:0006457	BP	protein folding	15	1618	0.97	1	GRMZM2G365374	GRMZM2G151903	GRMZM2G039886	GRMZM2G024668	GRMZM2G399136	GRMZM2G360681	GRMZM2G119316	GRMZM2G119483	GRMZM2G063244	GRMZM2G144997	GRMZM2G477205	GRMZM2G063238	GRMZM2G038801	GRMZM2G029546	GRMZM2G399073
GO:0009141	BP	nucleoside triphosphate metabolic process	8	1618	0.98	1	GRMZM2G174807	GRMZM2G015844	GRMZM2G410990	GRMZM2G407825	GRMZM2G151406	GRMZM2G095302	GRMZM2G107481	GRMZM2G404702
GO:0009142	BP	nucleoside triphosphate biosynthetic process	8	1618	0.97	1	GRMZM2G174807	GRMZM2G015844	GRMZM2G410990	GRMZM2G407825	GRMZM2G151406	GRMZM2G095302	GRMZM2G107481	GRMZM2G404702
GO:0009144	BP	purine nucleoside triphosphate metabolic process	8	1618	0.98	1	GRMZM2G174807	GRMZM2G015844	GRMZM2G410990	GRMZM2G407825	GRMZM2G151406	GRMZM2G095302	GRMZM2G107481	GRMZM2G404702
GO:0009145	BP	purine nucleoside triphosphate biosynthetic process	8	1618	0.97	1	GRMZM2G174807	GRMZM2G015844	GRMZM2G410990	GRMZM2G407825	GRMZM2G151406	GRMZM2G095302	GRMZM2G107481	GRMZM2G404702
GO:0006807	BP	nitrogen compound metabolic process	259	1618	0.96	1	AC206165.3_FG007	GRMZM2G042494	GRMZM2G097573	GRMZM2G053669	GRMZM2G125923	GRMZM2G461159	GRMZM2G057067	GRMZM2G124540	GRMZM2G090594	GRMZM2G173413	GRMZM2G062974	GRMZM2G127379	GRMZM2G041462	GRMZM2G004054	GRMZM2G112074	GRMZM5G809078	GRMZM2G084762	GRMZM2G153536	GRMZM2G042136	GRMZM2G015436	GRMZM2G031656	GRMZM2G057093	GRMZM2G437481	GRMZM2G447551	GRMZM2G410990	GRMZM2G094304	GRMZM2G125653	GRMZM2G119150	GRMZM2G100639	GRMZM2G169654	AC232238.2_FG004	GRMZM2G334165	GRMZM2G155217	GRMZM2G060163	GRMZM2G344573	GRMZM2G030272	GRMZM2G131961	GRMZM2G055052	GRMZM2G162445	GRMZM5G822829	GRMZM2G105348	GRMZM2G094352	GRMZM2G163251
GO:0044260	BP	cellular macromolecule metabolic process	398	1618	1	1	GRMZM2G112548	GRMZM2G097573	GRMZM2G124540	GRMZM2G090594	GRMZM2G054023	GRMZM2G070961	GRMZM2G041774	GRMZM2G159500	GRMZM2G304745	GRMZM2G119483	GRMZM2G055052	GRMZM2G162445	GRMZM2G163251	GRMZM2G352858	GRMZM2G042639	GRMZM2G169149	GRMZM2G169020	GRMZM2G084195	GRMZM2G450445	GRMZM2G355316	GRMZM2G140752	GRMZM2G007404	GRMZM2G045431	GRMZM2G360219	GRMZM2G029547	GRMZM2G029546	GRMZM2G053111	GRMZM2G069070	GRMZM2G303909	GRMZM2G009166	GRMZM2G075884	GRMZM5G805026	GRMZM2G180160	GRMZM2G122231	GRMZM2G130173	AC199439.4_FG005	GRMZM2G057779	GRMZM2G117164	GRMZM2G120839	GRMZM2G451147	GRMZM2G165099	GRMZM2G169966	GRMZM2G001243
GO:0006886	BP	intracellular protein transport	8	1618	1	1	GRMZM2G167262	GRMZM2G123901	AC197246.3_FG001	GRMZM2G157334	GRMZM2G073630	AC166636.1_FG008	GRMZM2G075253	GRMZM2G029270
GO:0065009	BP	regulation of molecular function	7	1618	0.9	1	GRMZM2G131177	GRMZM2G126079	GRMZM2G073882	GRMZM2G096470	GRMZM2G013986	GRMZM2G375085	GRMZM2G091456
GO:0009150	BP	purine ribonucleotide metabolic process	9	1618	0.98	1	GRMZM2G174807	GRMZM2G015844	GRMZM2G410990	GRMZM2G407825	GRMZM2G151406	GRMZM2G095302	GRMZM5G816552	GRMZM2G107481	GRMZM2G404702
GO:0044248	BP	cellular catabolic process	27	1618	0.88	1	GRMZM2G173413	GRMZM2G170692	GRMZM2G446253	GRMZM5G879882	GRMZM2G169033	GRMZM2G014136	GRMZM2G053720	GRMZM2G171713	GRMZM2G063917	GRMZM5G844329	GRMZM2G081582	GRMZM2G128929	GRMZM2G173192	GRMZM2G374827	GRMZM2G173195	GRMZM2G135132	GRMZM2G091069	GRMZM2G032977	GRMZM2G005304	GRMZM2G150098	GRMZM2G334660	GRMZM2G035599	GRMZM2G112968	GRMZM2G326335	GRMZM2G126900	GRMZM2G074604	GRMZM2G118345
GO:0009309	BP	amine biosynthetic process	10	1618	0.9	1	GRMZM2G125923	GRMZM2G046601	GRMZM2G366392	GRMZM2G013430	GRMZM2G053669	GRMZM2G069203	GRMZM2G461159	GRMZM2G054465	GRMZM2G466543	GRMZM2G053720
GO:0050790	BP	regulation of catalytic activity	7	1618	0.9	1	GRMZM2G131177	GRMZM2G126079	GRMZM2G073882	GRMZM2G096470	GRMZM2G013986	GRMZM2G375085	GRMZM2G091456
GO:0009152	BP	purine ribonucleotide biosynthetic process	9	1618	0.97	1	GRMZM2G174807	GRMZM2G015844	GRMZM2G410990	GRMZM2G407825	GRMZM2G151406	GRMZM2G095302	GRMZM5G816552	GRMZM2G107481	GRMZM2G404702
GO:0034613	BP	cellular protein localization	8	1618	1	1	GRMZM2G167262	GRMZM2G123901	AC197246.3_FG001	GRMZM2G157334	GRMZM2G073630	AC166636.1_FG008	GRMZM2G075253	GRMZM2G029270
GO:0008652	BP	cellular amino acid biosynthetic process	8	1618	0.95	1	GRMZM2G125923	GRMZM2G046601	GRMZM2G013430	GRMZM2G053669	GRMZM2G069203	GRMZM2G466543	GRMZM2G054465	GRMZM2G053720
GO:0015980	BP	energy derivation by oxidation of organic compounds	6	1618	0.85	1	GRMZM2G115451	GRMZM2G030673	GRMZM2G152952	GRMZM2G032852	GRMZM2G097533	GRMZM2G106213
GO:0046907	BP	intracellular transport	8	1618	1	1	GRMZM2G167262	GRMZM2G123901	AC197246.3_FG001	GRMZM2G157334	GRMZM2G073630	AC166636.1_FG008	GRMZM2G075253	GRMZM2G029270
GO:0009260	BP	ribonucleotide biosynthetic process	9	1618	0.98	1	GRMZM2G174807	GRMZM2G015844	GRMZM2G410990	GRMZM2G407825	GRMZM2G151406	GRMZM2G095302	GRMZM5G816552	GRMZM2G107481	GRMZM2G404702
GO:0070727	BP	cellular macromolecule localization	8	1618	1	1	GRMZM2G167262	GRMZM2G123901	AC197246.3_FG001	GRMZM2G157334	GRMZM2G073630	AC166636.1_FG008	GRMZM2G075253	GRMZM2G029270
GO:0006355	BP	regulation of transcription, DNA-dependent	72	1618	0.98	1	GRMZM2G516421	GRMZM2G105348	AC206165.3_FG007	GRMZM2G045748	GRMZM5G805026	GRMZM2G140355	GRMZM2G114820	GRMZM2G004054	GRMZM2G004161	GRMZM2G124540	GRMZM2G148333	GRMZM2G002915	GRMZM2G152862	AC205471.4_FG003	GRMZM2G040349	GRMZM2G139535	GRMZM2G300924	GRMZM2G002131	GRMZM2G146225	GRMZM2G125943	GRMZM2G077436	GRMZM2G102161	GRMZM2G351330	GRMZM2G477415	GRMZM2G169654	GRMZM2G046264	AC232238.2_FG004	GRMZM2G334165	GRMZM2G177095	GRMZM2G098696	GRMZM2G123119	GRMZM2G016150	GRMZM2G131961	GRMZM2G070849	GRMZM2G068967	GRMZM2G114751	AC233899.1_FG004	GRMZM2G117164	GRMZM2G120839	AC226248.1_FG002	GRMZM2G137046	GRMZM2G180947	GRMZM2G133568
GO:0016070	BP	RNA metabolic process	79	1618	1	1	GRMZM2G516421	GRMZM2G105348	AC206165.3_FG007	GRMZM2G045748	GRMZM5G805026	GRMZM2G140355	GRMZM2G114820	GRMZM2G004054	GRMZM2G004161	GRMZM2G124540	GRMZM2G133568	GRMZM2G148333	GRMZM2G002915	GRMZM2G152862	GRMZM2G421279	GRMZM2G041462	AC205471.4_FG003	GRMZM2G040349	GRMZM2G139535	GRMZM2G300924	GRMZM2G355316	GRMZM2G002131	GRMZM2G146225	GRMZM2G125943	GRMZM2G077436	GRMZM2G102161	GRMZM2G351330	GRMZM2G477415	GRMZM2G169654	GRMZM2G046264	AC232238.2_FG004	GRMZM2G334165	GRMZM2G177095	GRMZM2G098696	GRMZM2G344573	GRMZM2G123119	GRMZM2G016150	GRMZM2G131961	GRMZM2G070849	GRMZM2G068967	GRMZM2G022763	GRMZM2G114751	AC233899.1_FG004
GO:0006351	BP	transcription, DNA-dependent	76	1618	0.99	1	GRMZM2G516421	GRMZM2G105348	AC206165.3_FG007	GRMZM2G045748	GRMZM5G805026	GRMZM2G140355	GRMZM2G114820	GRMZM2G004054	GRMZM2G004161	GRMZM2G124540	GRMZM2G148333	GRMZM2G002915	GRMZM2G152862	GRMZM2G421279	GRMZM2G041462	AC205471.4_FG003	GRMZM2G040349	GRMZM2G139535	GRMZM2G300924	GRMZM2G002131	GRMZM2G146225	GRMZM2G125943	GRMZM2G077436	GRMZM2G102161	GRMZM2G351330	GRMZM2G477415	GRMZM2G169654	GRMZM2G046264	AC232238.2_FG004	GRMZM2G334165	GRMZM2G177095	GRMZM2G098696	GRMZM2G344573	GRMZM2G123119	GRMZM2G016150	GRMZM2G131961	GRMZM2G070849	GRMZM2G068967	GRMZM2G114751	AC233899.1_FG004	GRMZM2G117164	GRMZM2G120839	AC226248.1_FG002
GO:0006753	BP	nucleoside phosphate metabolic process	15	1618	0.97	1	GRMZM2G174807	GRMZM5G874277	GRMZM2G015844	GRMZM2G410990	GRMZM2G086714	AC234185.1_FG004	GRMZM2G151406	GRMZM2G046583	GRMZM2G035599	GRMZM2G407825	GRMZM2G060163	GRMZM2G095302	GRMZM5G816552	GRMZM2G107481	GRMZM2G404702
GO:0006732	BP	coenzyme metabolic process	6	1618	0.92	1	GRMZM2G055458	GRMZM2G001904	GRMZM2G046583	GRMZM2G035599	GRMZM2G010596	GRMZM2G111579
GO:0044249	BP	cellular biosynthetic process	289	1618	0.95	1	GRMZM2G115451	AC206165.3_FG007	GRMZM2G042494	GRMZM2G084762	GRMZM2G053669	GRMZM2G125923	GRMZM2G461159	GRMZM2G057067	GRMZM2G124540	GRMZM2G090594	GRMZM2G527891	GRMZM2G313481	GRMZM2G127379	GRMZM2G147721	GRMZM2G493395	GRMZM2G126199	GRMZM2G004054	GRMZM2G112074	GRMZM5G809078	GRMZM2G477415	GRMZM2G014723	GRMZM2G163809	GRMZM2G031656	GRMZM2G075140	AC206332.3_FG005	GRMZM2G178546	GRMZM2G447551	GRMZM2G410990	GRMZM2G407825	GRMZM2G125653	GRMZM2G100639	GRMZM2G169654	GRMZM2G160417	AC232238.2_FG004	GRMZM2G334165	GRMZM2G382534	GRMZM2G344573	GRMZM2G030272	GRMZM2G131961	GRMZM2G036554	GRMZM2G162445	GRMZM2G105348	AC193630.3_FG003
GO:0006163	BP	purine nucleotide metabolic process	10	1618	0.97	1	GRMZM2G174807	GRMZM2G015844	GRMZM2G410990	GRMZM2G407825	GRMZM2G151406	GRMZM2G095302	GRMZM5G816552	GRMZM5G874277	GRMZM2G107481	GRMZM2G404702
GO:0009259	BP	ribonucleotide metabolic process	9	1618	0.98	1	GRMZM2G174807	GRMZM2G015844	GRMZM2G410990	GRMZM2G407825	GRMZM2G151406	GRMZM2G095302	GRMZM5G816552	GRMZM2G107481	GRMZM2G404702
GO:0006461	BP	protein complex assembly	18	1618	0.93	1	GRMZM2G091540	GRMZM2G077436	GRMZM2G089836	GRMZM2G045596	GRMZM2G007791	GRMZM2G310321	AC210204.3_FG002	GRMZM2G039961	GRMZM2G060714	GRMZM2G421279	GRMZM2G084195	GRMZM2G026189	GRMZM2G153575	GRMZM2G129140	GRMZM2G166452	GRMZM2G394203	GRMZM2G125832	GRMZM2G015972
GO:0016043	BP	cellular component organization	38	1618	0.99	1	GRMZM2G077436	GRMZM2G112912	GRMZM2G045596	GRMZM2G034157	GRMZM2G421279	GRMZM2G129140	GRMZM2G153575	GRMZM2G394203	GRMZM2G060714	GRMZM5G864498	GRMZM2G376957	GRMZM2G089836	GRMZM2G007791	GRMZM2G359331	GRMZM2G475899	GRMZM2G026189	GRMZM5G864735	GRMZM2G146225	GRMZM2G057852	GRMZM2G332505	GRMZM2G472696	GRMZM2G478568	GRMZM2G015972	GRMZM2G004305	AC210204.3_FG002	GRMZM2G039961	GRMZM2G342515	GRMZM2G084195	GRMZM2G125832	GRMZM2G155512	GRMZM2G305046	GRMZM2G111201	GRMZM2G310321	GRMZM2G119071	GRMZM2G091540	GRMZM2G069911	GRMZM2G166452	GRMZM2G109448
GO:0006139	BP	nucleobase, nucleoside, nucleotide and nucleic acid metabolic process	202	1618	1	1	AC206165.3_FG007	GRMZM2G097573	GRMZM2G125653	GRMZM2G057067	GRMZM2G124540	GRMZM2G090594	GRMZM2G112548	GRMZM2G313481	GRMZM2G127379	GRMZM2G041462	GRMZM2G112074	GRMZM5G809078	GRMZM2G084762	GRMZM2G042136	GRMZM2G031656	GRMZM2G437481	GRMZM2G447551	GRMZM2G410990	GRMZM2G060163	GRMZM2G100639	GRMZM2G169654	AC232238.2_FG004	GRMZM2G334165	GRMZM2G155217	GRMZM2G344573	GRMZM2G030272	GRMZM2G131961	GRMZM2G055052	GRMZM2G162445	GRMZM5G822829	GRMZM2G105348	GRMZM2G094352	GRMZM2G163251	GRMZM2G032977	AC234185.1_FG004	GRMZM2G042639	GRMZM2G312521	GRMZM2G055180	GRMZM2G316840	GRMZM2G035599	GRMZM2G169149	GRMZM2G114850	GRMZM2G084195
GO:0051641	BP	cellular localization	14	1618	1	1	GRMZM2G353483	GRMZM2G123901	GRMZM2G003518	AC197246.3_FG001	GRMZM2G157334	GRMZM2G165301	GRMZM2G464382	GRMZM2G143029	GRMZM2G073630	AC166636.1_FG008	GRMZM2G177227	GRMZM2G167262	GRMZM2G075253	GRMZM2G029270
GO:0046365	BP	monosaccharide catabolic process	10	1618	0.84	1	GRMZM5G879882	GRMZM2G005304	GRMZM5G844329	GRMZM2G446253	GRMZM2G128929	GRMZM2G173192	GRMZM2G035599	GRMZM2G150098	GRMZM2G135132	GRMZM2G171713
GO:0006644	BP	phospholipid metabolic process	5	1618	0.75	1	GRMZM2G340065	GRMZM2G355572	GRMZM2G037015	GRMZM2G477340	GRMZM2G179792
GO:0009987	BP	cellular process	702	1618	1	1	AC202439.3_FG006	GRMZM2G173413	GRMZM2G112912	GRMZM2G097573	GRMZM2G142919	GRMZM2G124540	GRMZM2G090594	GRMZM2G112548	GRMZM2G002542	GRMZM2G061469	GRMZM2G070961	GRMZM2G003518	GRMZM2G152175	GRMZM2G126765	GRMZM2G063917	GRMZM2G041774	GRMZM2G178546	GRMZM2G041809	GRMZM2G043980	GRMZM2G304745	GRMZM2G029270	GRMZM2G033665	GRMZM2G119483	GRMZM2G382534	GRMZM2G475148	GRMZM2G055052	GRMZM2G162445	GRMZM2G472231	GRMZM2G163251	GRMZM2G091672	GRMZM2G094712	AC234185.1_FG004	GRMZM2G352858	GRMZM2G042639	GRMZM2G331393	GRMZM5G881887	GRMZM2G169149	GRMZM2G169020	GRMZM2G084195	GRMZM2G450445	GRMZM2G355316	GRMZM2G140752	GRMZM2G007404
GO:0006974	BP	response to DNA damage stimulus	7	1618	0.97	1	GRMZM2G097573	GRMZM2G132303	GRMZM2G042639	GRMZM2G113228	AC193754.3_FG008	GRMZM2G103897	GRMZM2G084762
GO:0034645	BP	cellular macromolecule biosynthetic process	214	1618	0.99	1	GRMZM2G115451	AC206165.3_FG007	GRMZM2G084762	GRMZM2G125653	GRMZM2G057067	GRMZM2G124540	GRMZM2G090594	GRMZM2G112548	GRMZM2G313481	GRMZM2G127379	GRMZM2G041462	GRMZM2G112074	GRMZM5G809078	GRMZM2G042136	GRMZM2G014723	AC206332.3_FG005	GRMZM2G437481	GRMZM2G447551	GRMZM2G100639	GRMZM2G169654	AC232238.2_FG004	GRMZM2G334165	GRMZM2G155217	GRMZM2G344573	GRMZM2G030272	GRMZM2G131961	GRMZM2G036554	GRMZM2G162445	GRMZM2G105348	GRMZM2G094352	GRMZM2G163251	AC226248.1_FG002	GRMZM2G312521	GRMZM2G055180	GRMZM2G316840	GRMZM2G114751	GRMZM2G169149	GRMZM2G114850	GRMZM2G084195	GRMZM2G101405	GRMZM2G450445	GRMZM2G110153	GRMZM2G355316
GO:0023046	BP	signaling process	17	1618	1	1	GRMZM2G432480	GRMZM2G113203	GRMZM2G096115	GRMZM2G126079	AC197246.3_FG001	GRMZM2G157334	GRMZM2G125943	GRMZM2G174896	GRMZM2G096470	GRMZM2G390896	GRMZM2G404608	AC166636.1_FG008	GRMZM2G151015	GRMZM2G075002	GRMZM2G137569	GRMZM2G075253	GRMZM2G179024
GO:0033036	BP	macromolecule localization	22	1618	1	1	GRMZM2G167262	GRMZM2G123901	GRMZM2G132531	AC197246.3_FG001	GRMZM2G157334	GRMZM2G054969	GRMZM2G075253	GRMZM2G107481	GRMZM2G089400	GRMZM2G006047	GRMZM2G109582	GRMZM2G029270	GRMZM2G407825	AC166636.1_FG008	GRMZM2G151015	GRMZM2G100650	GRMZM2G168833	GRMZM2G011098	GRMZM2G052713	GRMZM2G046676	GRMZM2G073630	GRMZM2G010868
GO:0007242	BP	intracellular signaling cascade	9	1618	1	1	GRMZM2G432480	GRMZM2G126079	AC197246.3_FG001	GRMZM2G157334	GRMZM2G096470	GRMZM2G113203	AC166636.1_FG008	GRMZM2G151015	GRMZM2G075253
GO:0022610	BP	biological adhesion	8	1618	0.92	1	GRMZM2G431018	GRMZM2G058032	GRMZM5G881649	GRMZM2G171569	GRMZM2G020986	GRMZM2G460571	GRMZM2G061403	GRMZM2G085116
GO:0051252	BP	regulation of RNA metabolic process	72	1618	0.98	1	GRMZM2G516421	GRMZM2G105348	AC206165.3_FG007	GRMZM2G045748	GRMZM5G805026	GRMZM2G140355	GRMZM2G114820	GRMZM2G004054	GRMZM2G004161	GRMZM2G124540	GRMZM2G148333	GRMZM2G002915	GRMZM2G152862	AC205471.4_FG003	GRMZM2G040349	GRMZM2G139535	GRMZM2G300924	GRMZM2G002131	GRMZM2G146225	GRMZM2G125943	GRMZM2G077436	GRMZM2G102161	GRMZM2G351330	GRMZM2G477415	GRMZM2G169654	GRMZM2G046264	AC232238.2_FG004	GRMZM2G334165	GRMZM2G177095	GRMZM2G098696	GRMZM2G123119	GRMZM2G016150	GRMZM2G131961	GRMZM2G070849	GRMZM2G068967	GRMZM2G114751	AC233899.1_FG004	GRMZM2G117164	GRMZM2G120839	AC226248.1_FG002	GRMZM2G137046	GRMZM2G180947	GRMZM2G133568
GO:0043170	BP	macromolecule metabolic process	470	1618	1	1	GRMZM2G112548	GRMZM2G097573	GRMZM2G124540	GRMZM2G090594	GRMZM2G054023	GRMZM2G070961	GRMZM2G136884	GRMZM2G462537	GRMZM2G089506	GRMZM2G041774	GRMZM2G159500	GRMZM2G304745	GRMZM2G119483	GRMZM2G055052	GRMZM2G162445	GRMZM2G163251	GRMZM2G352858	GRMZM2G042639	GRMZM2G456217	GRMZM2G169149	GRMZM2G169020	GRMZM2G084195	GRMZM2G450445	GRMZM2G355316	GRMZM2G140752	GRMZM2G007404	GRMZM2G471269	GRMZM2G045431	GRMZM2G360219	GRMZM2G029547	GRMZM2G029546	GRMZM2G053111	GRMZM2G069070	GRMZM2G005633	GRMZM2G172230	GRMZM2G303909	GRMZM2G141036	GRMZM2G009166	GRMZM2G075884	GRMZM5G805026	GRMZM2G180160	GRMZM2G122231	GRMZM2G130173
GO:0006007	BP	glucose catabolic process	10	1618	0.84	1	GRMZM5G879882	GRMZM2G005304	GRMZM5G844329	GRMZM2G446253	GRMZM2G128929	GRMZM2G173192	GRMZM2G035599	GRMZM2G150098	GRMZM2G135132	GRMZM2G171713
GO:0043933	BP	macromolecular complex subunit organization	34	1618	0.78	1	GRMZM2G077436	GRMZM2G112912	GRMZM2G045596	GRMZM2G034157	GRMZM2G421279	GRMZM2G129140	GRMZM2G153575	GRMZM2G394203	GRMZM2G060714	GRMZM2G376957	GRMZM2G089836	GRMZM2G007791	GRMZM2G359331	GRMZM2G475899	GRMZM2G026189	GRMZM5G864735	GRMZM2G146225	GRMZM2G057852	GRMZM2G305046	GRMZM2G472696	GRMZM2G015972	AC210204.3_FG002	GRMZM2G039961	GRMZM2G342515	GRMZM2G084195	GRMZM2G125832	GRMZM2G155512	GRMZM2G332505	GRMZM2G310321	GRMZM2G119071	GRMZM2G091540	GRMZM2G069911	GRMZM2G166452	GRMZM2G109448
GO:0015031	BP	protein transport	13	1618	1	1	GRMZM2G167262	GRMZM2G123901	GRMZM2G109582	AC197246.3_FG001	GRMZM2G157334	GRMZM2G054969	GRMZM2G029270	GRMZM2G073630	AC166636.1_FG008	GRMZM2G151015	GRMZM2G075253	GRMZM2G046676	GRMZM2G052713
GO:0044265	BP	cellular macromolecule catabolic process	15	1618	1	1	GRMZM5G879882	GRMZM2G091069	GRMZM2G112968	GRMZM2G032977	GRMZM2G005304	GRMZM2G126900	GRMZM5G844329	GRMZM2G446253	GRMZM2G128929	GRMZM2G173192	GRMZM2G035599	GRMZM2G173195	GRMZM2G150098	GRMZM2G135132	GRMZM2G171713
GO:0006096	BP	glycolysis	9	1618	0.75	1	GRMZM5G879882	GRMZM2G005304	GRMZM5G844329	GRMZM2G446253	GRMZM2G128929	GRMZM2G173192	GRMZM2G150098	GRMZM2G135132	GRMZM2G171713
GO:0010467	BP	gene expression	181	1618	1	1	AC206165.3_FG007	GRMZM2G084762	GRMZM2G125653	GRMZM2G057067	GRMZM2G124540	GRMZM2G090594	GRMZM2G112548	GRMZM2G313481	GRMZM2G127379	GRMZM2G041462	GRMZM2G042136	GRMZM2G014723	GRMZM2G437481	GRMZM2G447551	GRMZM2G169654	AC232238.2_FG004	GRMZM2G334165	GRMZM2G155217	GRMZM2G344573	GRMZM2G030272	GRMZM2G131961	GRMZM2G036554	GRMZM5G822829	GRMZM2G105348	GRMZM2G094352	GRMZM2G163251	AC226248.1_FG002	GRMZM2G312521	GRMZM2G055180	GRMZM2G316840	GRMZM2G114751	GRMZM2G169149	GRMZM2G114850	GRMZM2G084195	GRMZM2G101405	GRMZM2G450445	GRMZM2G110153	GRMZM2G355316	GRMZM2G475984	GRMZM2G083347	GRMZM2G045431	GRMZM2G149975	GRMZM2G151993
GO:0046034	BP	ATP metabolic process	7	1618	0.98	1	GRMZM2G174807	GRMZM2G015844	GRMZM2G410990	GRMZM2G407825	GRMZM2G151406	GRMZM2G107481	GRMZM2G404702
GO:0044267	BP	cellular protein metabolic process	201	1618	1	1	GRMZM2G140231	GRMZM2G024668	GRMZM2G172386	GRMZM2G002542	GRMZM2G431021	GRMZM2G063244	GRMZM2G070961	GRMZM2G303964	GRMZM2G303965	GRMZM2G059042	GRMZM2G014723	GRMZM2G041774	GRMZM2G379780	GRMZM2G048801	GRMZM2G315431	GRMZM2G023110	GRMZM2G304745	GRMZM2G019567	GRMZM2G352281	GRMZM2G119316	GRMZM2G119483	GRMZM2G334165	GRMZM2G023204	GRMZM2G028568	GRMZM2G055052	GRMZM2G397889	GRMZM2G167253	GRMZM2G110412	GRMZM2G352858	AC226248.1_FG002	GRMZM2G310410	GRMZM2G117250	GRMZM2G178074	GRMZM2G312521	GRMZM2G159811	GRMZM2G039886	GRMZM2G082191	GRMZM2G095302	GRMZM2G075002	GRMZM2G169020	GRMZM2G419290	GRMZM2G392737	GRMZM2G123719
GO:0023060	BP	signal transmission	17	1618	1	1	GRMZM2G432480	GRMZM2G113203	GRMZM2G096115	GRMZM2G126079	AC197246.3_FG001	GRMZM2G157334	GRMZM2G125943	GRMZM2G174896	GRMZM2G096470	GRMZM2G390896	GRMZM2G404608	AC166636.1_FG008	GRMZM2G151015	GRMZM2G075002	GRMZM2G137569	GRMZM2G075253	GRMZM2G179024
GO:0009059	BP	macromolecule biosynthetic process	214	1618	0.99	1	GRMZM2G115451	AC206165.3_FG007	GRMZM2G084762	GRMZM2G125653	GRMZM2G057067	GRMZM2G124540	GRMZM2G090594	GRMZM2G112548	GRMZM2G313481	GRMZM2G127379	GRMZM2G041462	GRMZM2G112074	GRMZM5G809078	GRMZM2G042136	GRMZM2G014723	AC206332.3_FG005	GRMZM2G437481	GRMZM2G447551	GRMZM2G100639	GRMZM2G169654	AC232238.2_FG004	GRMZM2G334165	GRMZM2G155217	GRMZM2G344573	GRMZM2G030272	GRMZM2G131961	GRMZM2G036554	GRMZM2G162445	GRMZM2G105348	GRMZM2G094352	GRMZM2G163251	AC226248.1_FG002	GRMZM2G312521	GRMZM2G055180	GRMZM2G316840	GRMZM2G114751	GRMZM2G169149	GRMZM2G114850	GRMZM2G084195	GRMZM2G101405	GRMZM2G450445	GRMZM2G110153	GRMZM2G355316
GO:0009117	BP	nucleotide metabolic process	15	1618	0.97	1	GRMZM2G174807	GRMZM5G874277	GRMZM2G015844	GRMZM2G410990	GRMZM2G086714	AC234185.1_FG004	GRMZM2G151406	GRMZM2G046583	GRMZM2G035599	GRMZM2G407825	GRMZM2G060163	GRMZM2G095302	GRMZM5G816552	GRMZM2G107481	GRMZM2G404702
GO:0051649	BP	establishment of localization in cell	14	1618	1	1	GRMZM2G353483	GRMZM2G123901	GRMZM2G003518	AC197246.3_FG001	GRMZM2G157334	GRMZM2G165301	GRMZM2G464382	GRMZM2G143029	GRMZM2G073630	AC166636.1_FG008	GRMZM2G177227	GRMZM2G167262	GRMZM2G075253	GRMZM2G029270
GO:0007155	BP	cell adhesion	8	1618	0.92	1	GRMZM2G431018	GRMZM2G058032	GRMZM5G881649	GRMZM2G171569	GRMZM2G020986	GRMZM2G460571	GRMZM2G061403	GRMZM2G085116
GO:0007264	BP	small GTPase mediated signal transduction	9	1618	0.99	1	GRMZM2G432480	GRMZM2G126079	AC197246.3_FG001	GRMZM2G157334	GRMZM2G096470	GRMZM2G113203	AC166636.1_FG008	GRMZM2G151015	GRMZM2G075253
GO:0043623	BP	cellular protein complex assembly	7	1618	0.82	1	GRMZM2G089836	GRMZM2G310321	GRMZM2G026189	GRMZM2G015972	GRMZM2G153575	GRMZM2G125832	GRMZM2G060714
GO:0006091	BP	generation of precursor metabolites and energy	17	1618	0.99	1	GRMZM2G115451	GRMZM2G174807	GRMZM2G152952	GRMZM2G030673	GRMZM2G015844	GRMZM2G005304	GRMZM5G844329	GRMZM2G446253	GRMZM5G879882	GRMZM2G032852	GRMZM2G128929	GRMZM2G173192	GRMZM2G097533	GRMZM2G106213	GRMZM2G150098	GRMZM2G135132	GRMZM2G171713
GO:0006996	BP	organelle organization	21	1618	0.9	1	GRMZM2G376957	GRMZM2G305046	GRMZM2G015972	GRMZM2G146225	GRMZM2G069911	GRMZM2G004305	GRMZM2G359331	GRMZM2G475899	GRMZM2G119071	GRMZM2G034157	GRMZM2G421279	GRMZM5G864735	GRMZM2G342515	GRMZM2G111201	GRMZM2G084195	GRMZM2G109448	GRMZM2G112912	GRMZM2G332505	GRMZM2G472696	GRMZM2G057852	GRMZM5G864498
GO:0006754	BP	ATP biosynthetic process	7	1618	0.97	1	GRMZM2G174807	GRMZM2G015844	GRMZM2G410990	GRMZM2G407825	GRMZM2G151406	GRMZM2G107481	GRMZM2G404702
GO:0044237	BP	cellular metabolic process	543	1618	1	1	GRMZM2G173413	GRMZM2G097573	GRMZM2G124540	GRMZM2G090594	GRMZM2G112548	GRMZM2G054023	GRMZM2G070961	GRMZM2G152175	GRMZM2G126765	GRMZM2G063917	GRMZM2G041774	GRMZM2G178546	GRMZM2G094304	GRMZM2G043980	GRMZM2G304745	GRMZM2G119483	GRMZM2G382534	GRMZM2G055052	GRMZM2G162445	GRMZM2G163251	GRMZM2G094712	AC234185.1_FG004	GRMZM2G352858	GRMZM2G042639	GRMZM5G881887	GRMZM2G169149	GRMZM2G169020	GRMZM2G084195	GRMZM2G450445	GRMZM2G355316	GRMZM2G140752	GRMZM2G007404	GRMZM2G045431	AC189750.4_FG004	GRMZM2G029547	GRMZM2G029546	GRMZM2G053111	GRMZM2G069070	GRMZM2G303909	GRMZM2G404702	GRMZM2G009166	GRMZM2G075884	GRMZM5G805026
GO:0044085	BP	cellular component biogenesis	35	1618	0.9	1	GRMZM2G077436	GRMZM2G112912	GRMZM2G045596	GRMZM2G034157	GRMZM2G421279	GRMZM2G129140	GRMZM2G153575	GRMZM2G394203	GRMZM2G333274	GRMZM2G376957	GRMZM2G089836	GRMZM2G007791	GRMZM2G359331	GRMZM2G475899	GRMZM2G026189	GRMZM5G864735	GRMZM2G146225	GRMZM2G305046	GRMZM2G472696	GRMZM2G478568	GRMZM2G015972	AC210204.3_FG002	GRMZM2G039961	GRMZM2G342515	GRMZM2G084195	GRMZM2G125832	GRMZM2G060714	GRMZM2G057852	GRMZM2G332505	GRMZM2G310321	GRMZM2G119071	GRMZM2G091540	GRMZM2G069911	GRMZM2G166452	GRMZM2G109448
GO:0006259	BP	DNA metabolic process	27	1618	0.91	1	GRMZM2G097573	GRMZM2G112074	GRMZM5G809078	GRMZM2G084762	GRMZM2G066101	GRMZM2G327032	GRMZM2G065205	GRMZM2G100639	GRMZM2G151406	GRMZM2G062333	GRMZM2G055052	GRMZM2G162445	GRMZM2G319573	GRMZM2G032977	GRMZM2G117164	GRMZM2G042639	GRMZM2G113228	GRMZM2G086934	GRMZM2G021069	GRMZM2G103897	GRMZM2G112968	GRMZM2G059010	GRMZM2G132303	AC193754.3_FG008	GRMZM2G075978	GRMZM2G351330	GRMZM2G139894
GO:0009206	BP	purine ribonucleoside triphosphate biosynthetic process	8	1618	0.97	1	GRMZM2G174807	GRMZM2G015844	GRMZM2G410990	GRMZM2G407825	GRMZM2G151406	GRMZM2G095302	GRMZM2G107481	GRMZM2G404702
GO:0006412	BP	translation	28	1618	1	1	GRMZM2G127521	GRMZM2G009968	GRMZM2G349996	GRMZM2G078887	GRMZM2G156977	GRMZM2G358931	GRMZM2G147819	GRMZM2G014723	GRMZM2G340065	GRMZM2G007695	GRMZM2G122231	GRMZM2G130173	GRMZM2G119705	GRMZM2G123719	GRMZM2G305280	GRMZM2G174769	GRMZM2G170388	GRMZM2G099502	GRMZM2G312521	GRMZM2G311680	GRMZM2G155512	GRMZM5G845021	GRMZM2G063536	GRMZM2G071705	GRMZM2G149975	GRMZM2G425798	GRMZM2G327189	AC212835.3_FG008
GO:0003824	MF	catalytic activity	908	1618	6.6e-19	1.6e-16	GRMZM2G173413	GRMZM2G340654	GRMZM2G097573	GRMZM2G155911	GRMZM2G097277	AC234185.1_FG004	GRMZM2G135108	GRMZM2G050270	GRMZM2G139300	GRMZM2G141665	GRMZM2G152179	GRMZM2G005633	GRMZM2G152175	GRMZM2G320506	GRMZM2G126765	GRMZM2G063917	GRMZM2G041774	GRMZM2G476049	GRMZM2G178546	GRMZM2G311898	GRMZM2G031447	GRMZM2G094304	GRMZM2G043980	GRMZM2G304745	GRMZM2G080537	GRMZM2G382534	GRMZM2G015804	GRMZM2G120016	GRMZM2G055052	GRMZM2G162445	GRMZM2G036409	GRMZM2G091672	GRMZM2G352855	GRMZM2G094712	GRMZM2G396856	GRMZM2G352858	GRMZM2G042639	GRMZM2G018793	GRMZM2G073860	GRMZM2G414528	GRMZM2G456217	GRMZM2G169020	GRMZM2G103342
GO:0005506	MF	iron ion binding	106	1618	1.7e-12	2e-10	GRMZM2G135108	GRMZM2G399530	GRMZM2G542847	GRMZM2G124276	GRMZM2G382534	GRMZM2G054224	GRMZM2G154870	GRMZM2G117706	GRMZM2G441541	GRMZM2G103342	GRMZM2G000423	GRMZM2G171139	GRMZM2G147752	GRMZM2G134597	AC233853.1_FG003	GRMZM2G104843	GRMZM2G170047	GRMZM2G029546	AC205413.4_FG001	AC205413.4_FG002	GRMZM2G108123	GRMZM2G149273	GRMZM2G376661	GRMZM2G136525	GRMZM2G033098	GRMZM2G102760	GRMZM2G140448	GRMZM2G075161	GRMZM2G394500	GRMZM2G313184	GRMZM2G405581	GRMZM2G014395	GRMZM2G021436	GRMZM2G167673	GRMZM2G036340	GRMZM2G017616	GRMZM2G047456	GRMZM2G126900	GRMZM2G332423	GRMZM2G108207	GRMZM2G164074	GRMZM2G105954	GRMZM2G028986
GO:0016757	MF	transferase activity, transferring glycosyl groups	77	1618	4.4e-12	3.5e-10	GRMZM2G162755	GRMZM2G037998	GRMZM2G142709	GRMZM2G372068	GRMZM2G131055	GRMZM2G106443	GRMZM2G132706	GRMZM2G155911	GRMZM2G008539	GRMZM2G078465	GRMZM2G148277	GRMZM2G018869	GRMZM2G111975	GRMZM2G174192	GRMZM2G036409	GRMZM2G457929	GRMZM2G161335	GRMZM2G170101	GRMZM2G089713	GRMZM2G060659	GRMZM5G888620	GRMZM2G031581	GRMZM2G333274	GRMZM2G060993	GRMZM2G476049	GRMZM2G066067	GRMZM2G363554	GRMZM2G060837	GRMZM2G179063	GRMZM2G301148	GRMZM2G334336	GRMZM2G176630	GRMZM2G316030	GRMZM2G026980	GRMZM2G075387	GRMZM2G135722	GRMZM2G041699	GRMZM2G120016	GRMZM2G057779	GRMZM2G470524	GRMZM2G133613	GRMZM2G058472	GRMZM5G875864
GO:0016758	MF	transferase activity, transferring hexosyl groups	60	1618	8.2e-11	4.9e-09	GRMZM2G162755	GRMZM2G037998	GRMZM2G372068	GRMZM2G106443	GRMZM2G132706	GRMZM2G155911	GRMZM2G008539	GRMZM2G078465	GRMZM2G148277	GRMZM2G018869	GRMZM2G174192	GRMZM2G036409	GRMZM2G457929	GRMZM2G161335	GRMZM2G089713	GRMZM2G060659	GRMZM5G888620	GRMZM2G333274	GRMZM2G060993	GRMZM2G476049	GRMZM2G066067	GRMZM2G363554	GRMZM2G179063	GRMZM2G301148	GRMZM2G334336	GRMZM2G176630	GRMZM2G316030	GRMZM2G026980	GRMZM2G075387	GRMZM2G135722	GRMZM2G041699	GRMZM2G120016	GRMZM2G057779	GRMZM2G470524	GRMZM2G133613	GRMZM2G122072	GRMZM2G455075	GRMZM2G110511	GRMZM2G095280	GRMZM2G035755	GRMZM2G161293	GRMZM2G130119	GRMZM2G083130
GO:0016747	MF	transferase activity, transferring acyl groups other than amino-acyl groups	46	1618	1.7e-10	8e-09	GRMZM2G135027	GRMZM2G013430	GRMZM2G151553	GRMZM2G004161	GRMZM2G030436	GRMZM2G050270	GRMZM5G817559	GRMZM2G035584	GRMZM2G127251	GRMZM2G094428	GRMZM2G362298	GRMZM2G075140	GRMZM2G065203	GRMZM2G166176	GRMZM2G179703	GRMZM5G830250	GRMZM2G151227	GRMZM2G305900	GRMZM2G382785	GRMZM2G033644	GRMZM2G044472	GRMZM2G156729	GRMZM2G061806	GRMZM2G165192	GRMZM2G115422	GRMZM2G352855	GRMZM2G042677	GRMZM2G063024	GRMZM2G064969	GRMZM2G445602	GRMZM2G050450	GRMZM2G422750	GRMZM2G160417	GRMZM2G060210	GRMZM2G070304	GRMZM2G069203	GRMZM2G129266	GRMZM2G034534	AC234154.1_FG008	GRMZM2G108714	GRMZM2G130728	GRMZM2G177349	GRMZM2G149636
GO:0016740	MF	transferase activity	331	1618	3.2e-10	1.1e-08	GRMZM2G084762	GRMZM2G140231	GRMZM2G106443	GRMZM2G155911	GRMZM2G036409	GRMZM2G018869	GRMZM2G146437	GRMZM2G050270	GRMZM2G161335	GRMZM2G054023	GRMZM2G431021	GRMZM2G174896	GRMZM2G152179	GRMZM5G809078	GRMZM2G102183	GRMZM2G153536	GRMZM2G320506	GRMZM2G151227	GRMZM2G163809	GRMZM2G060993	GRMZM2G025190	GRMZM2G041774	GRMZM2G476049	GRMZM2G379780	GRMZM2G034534	GRMZM2G347766	GRMZM2G023110	GRMZM2G043980	GRMZM2G119150	GRMZM2G019567	GRMZM2G352281	GRMZM2G080537	AC199439.4_FG005	GRMZM2G334165	GRMZM2G031400	GRMZM2G023204	GRMZM2G004161	GRMZM2G065073	GRMZM2G028568	GRMZM2G120016	GRMZM2G156729	GRMZM2G301148	GRMZM5G875864
GO:0016491	MF	oxidoreductase activity	211	1618	2.8e-10	1.1e-08	GRMZM2G126199	GRMZM2G052336	GRMZM2G396856	GRMZM2G135108	AC234163.1_FG002	GRMZM2G088396	GRMZM2G141665	GRMZM2G005633	GRMZM2G152175	GRMZM2G427097	GRMZM2G060163	GRMZM2G399530	GRMZM2G542847	GRMZM2G124276	GRMZM2G382534	GRMZM2G171662	GRMZM2G054224	GRMZM2G078373	GRMZM2G320167	GRMZM2G425719	GRMZM2G381051	GRMZM2G091456	GRMZM2G080839	GRMZM2G144153	GRMZM2G097981	GRMZM2G091672	GRMZM2G005304	GRMZM2G039278	GRMZM2G132875	GRMZM2G311898	GRMZM2G116902	GRMZM2G152258	GRMZM2G105954	GRMZM2G441541	GRMZM2G103342	GRMZM2G000423	GRMZM2G308351	GRMZM2G000427	GRMZM2G178886	GRMZM2G007404	GRMZM2G054050	GRMZM2G117706	GRMZM2G126285
GO:0016746	MF	transferase activity, transferring acyl groups	50	1618	1.1e-09	3.3e-08	GRMZM2G135027	GRMZM2G102183	GRMZM2G013430	GRMZM2G151553	GRMZM2G004161	GRMZM2G030436	GRMZM2G050270	GRMZM5G817559	GRMZM2G035584	GRMZM2G127251	GRMZM2G094428	GRMZM2G362298	GRMZM2G075140	GRMZM2G476049	GRMZM2G166176	GRMZM2G179703	GRMZM5G830250	GRMZM2G151227	GRMZM2G305900	GRMZM2G382785	GRMZM2G033644	GRMZM2G065073	GRMZM2G044472	GRMZM2G156729	GRMZM2G061806	GRMZM2G165192	GRMZM2G115422	GRMZM2G352855	GRMZM2G042677	GRMZM2G063024	GRMZM2G064969	GRMZM2G445602	GRMZM2G050450	GRMZM2G065203	GRMZM2G038170	GRMZM2G422750	GRMZM2G160417	GRMZM2G060210	GRMZM2G070304	GRMZM2G069203	GRMZM2G129266	GRMZM2G034534	AC234154.1_FG008
GO:0020037	MF	heme binding	77	1618	3.7e-09	9.9e-08	GRMZM2G076723	GRMZM2G431288	GRMZM2G024331	AC205413.4_FG001	GRMZM2G102662	AC205413.4_FG002	GRMZM2G108123	GRMZM2G148441	GRMZM2G135385	GRMZM2G149273	GRMZM2G135108	GRMZM2G376661	GRMZM2G085812	GRMZM2G140448	GRMZM2G033098	GRMZM2G154828	GRMZM2G118809	GRMZM2G010468	GRMZM2G075161	GRMZM2G119782	GRMZM2G010348	GRMZM2G181236	GRMZM2G123309	GRMZM2G177668	GRMZM2G394500	GRMZM2G313184	GRMZM2G154870	GRMZM2G399530	GRMZM2G356178	GRMZM2G119067	GRMZM2G405581	GRMZM2G451939	GRMZM2G396248	GRMZM5G878558	GRMZM2G014395	GRMZM2G021436	GRMZM2G067591	GRMZM2G148052	GRMZM2G170016	GRMZM2G057514	GRMZM2G066784	GRMZM2G147245	GRMZM2G066441
GO:0046906	MF	tetrapyrrole binding	77	1618	4.5e-09	1.1e-07	GRMZM2G076723	GRMZM2G431288	GRMZM2G024331	AC205413.4_FG001	GRMZM2G102662	AC205413.4_FG002	GRMZM2G108123	GRMZM2G148441	GRMZM2G135385	GRMZM2G149273	GRMZM2G135108	GRMZM2G376661	GRMZM2G085812	GRMZM2G140448	GRMZM2G033098	GRMZM2G154828	GRMZM2G118809	GRMZM2G010468	GRMZM2G075161	GRMZM2G119782	GRMZM2G010348	GRMZM2G181236	GRMZM2G123309	GRMZM2G177668	GRMZM2G394500	GRMZM2G313184	GRMZM2G154870	GRMZM2G399530	GRMZM2G356178	GRMZM2G119067	GRMZM2G405581	GRMZM2G451939	GRMZM2G396248	GRMZM5G878558	GRMZM2G014395	GRMZM2G021436	GRMZM2G067591	GRMZM2G148052	GRMZM2G170016	GRMZM2G057514	GRMZM2G066784	GRMZM2G147245	GRMZM2G066441
GO:0009055	MF	electron carrier activity	76	1618	4e-08	8.7e-07	GRMZM2G431288	GRMZM2G024331	GRMZM2G164074	AC209987.4_FG010	GRMZM2G027198	GRMZM2G009968	GRMZM2G004160	GRMZM2G148441	GRMZM2G177934	GRMZM2G396856	GRMZM2G376661	AF546187.1_FG011	GRMZM2G140448	GRMZM2G033098	GRMZM2G154828	GRMZM2G118809	GRMZM2G010468	GRMZM2G075161	GRMZM2G059042	GRMZM2G181236	GRMZM2G123309	GRMZM2G177668	GRMZM2G134703	GRMZM2G154870	GRMZM2G041809	GRMZM2G399530	GRMZM2G010348	GRMZM5G851862	GRMZM2G119067	GRMZM2G451939	GRMZM2G396248	GRMZM2G148387	GRMZM2G076723	GRMZM2G311898	GRMZM2G019177	GRMZM2G014395	GRMZM2G021436	GRMZM2G067591	GRMZM2G148052	GRMZM2G174048	GRMZM2G066784	GRMZM2G066441	GRMZM2G139874
GO:0004497	MF	monooxygenase activity	53	1618	8.4e-08	1.7e-06	GRMZM2G431288	GRMZM2G024331	GRMZM2G102662	GRMZM2G451939	GRMZM2G148441	GRMZM2G376661	AF546187.1_FG011	GRMZM2G010468	GRMZM2G033098	GRMZM2G154828	GRMZM2G118809	GRMZM2G140448	GRMZM2G075161	GRMZM2G421509	GRMZM2G181236	GRMZM2G123309	GRMZM2G177668	GRMZM2G134703	GRMZM2G154870	GRMZM2G399530	GRMZM2G119067	GRMZM2G135387	GRMZM2G396248	GRMZM2G000427	GRMZM2G014395	GRMZM2G091456	GRMZM2G021436	GRMZM2G067591	GRMZM2G148052	GRMZM2G167673	GRMZM2G066784	GRMZM2G066441	GRMZM2G139874	GRMZM2G039278	GRMZM2G425719	GRMZM2G105787	GRMZM2G339563	GRMZM2G105954	GRMZM5G851862	GRMZM2G087875	GRMZM2G161472	GRMZM2G171139	GRMZM2G147752
GO:0016798	MF	hydrolase activity, acting on glycosyl bonds	67	1618	4.7e-07	8.7e-06	GRMZM2G115451	GRMZM2G023471	GRMZM2G097573	GRMZM2G099454	GRMZM2G015804	GRMZM2G097277	GRMZM2G358153	GRMZM2G062974	GRMZM5G855776	GRMZM2G002034	GRMZM2G447795	GRMZM2G148400	GRMZM2G051943	AC204711.3_FG002	GRMZM2G005633	GRMZM2G061403	GRMZM2G077389	GRMZM2G014723	GRMZM2G123107	GRMZM2G162359	GRMZM2G139828	GRMZM2G089836	AC203408.4_FG003	GRMZM2G125991	GRMZM2G060837	GRMZM2G026804	AC159612.1_FG007	GRMZM2G165960	GRMZM2G016890	GRMZM2G074781	GRMZM2G012140	GRMZM2G018716	GRMZM2G136139	GRMZM2G026980	GRMZM2G374827	GRMZM2G062600	GRMZM2G025833	GRMZM2G145461	GRMZM2G431039	GRMZM2G170388	GRMZM2G004435	GRMZM2G099502	GRMZM2G162505
GO:0004553	MF	hydrolase activity, hydrolyzing O-glycosyl compounds	63	1618	8.4e-07	1.4e-05	GRMZM2G115451	GRMZM2G023471	GRMZM2G099454	GRMZM2G015804	GRMZM2G097277	GRMZM2G358153	GRMZM2G062974	GRMZM5G855776	GRMZM2G002034	GRMZM2G139300	GRMZM2G148400	GRMZM2G051943	AC204711.3_FG002	GRMZM2G005633	GRMZM2G061403	GRMZM2G077389	GRMZM2G014723	GRMZM2G123107	GRMZM2G162359	GRMZM2G139828	GRMZM2G089836	AC203408.4_FG003	GRMZM2G060837	GRMZM2G026804	AC159612.1_FG007	GRMZM2G165960	GRMZM2G016890	GRMZM2G074781	GRMZM2G012140	GRMZM2G018716	GRMZM2G136139	GRMZM2G026980	GRMZM2G374827	GRMZM2G062600	GRMZM2G025833	GRMZM2G145461	GRMZM2G431039	GRMZM2G170388	GRMZM2G004435	GRMZM2G125991	GRMZM2G162505	GRMZM2G065585	GRMZM5G846916
GO:0004568	MF	chitinase activity	11	1618	7.3e-06	0.00012	GRMZM2G051943	GRMZM2G099454	GRMZM5G837822	GRMZM2G358153	GRMZM2G062974	GRMZM2G162505	GRMZM2G057093	GRMZM2G145461	GRMZM2G145518	GRMZM2G005633	GRMZM2G453805
GO:0030246	MF	carbohydrate binding	29	1618	1.1e-05	0.00016	GRMZM2G366411	GRMZM2G074462	GRMZM2G062974	GRMZM5G855776	GRMZM2G005633	GRMZM2G472655	GRMZM2G303909	GRMZM2G127650	GRMZM2G401606	GRMZM2G009166	GRMZM2G051943	GRMZM2G322728	GRMZM2G465987	GRMZM2G176630	GRMZM2G117865	GRMZM2G135013	GRMZM2G106702	GRMZM2G117250	GRMZM2G119578	GRMZM2G075884	GRMZM2G149935	GRMZM2G419290	GRMZM2G465999	GRMZM2G169184	AC206332.3_FG005	GRMZM2G145461	GRMZM2G145518	GRMZM2G163550	GRMZM2G413030
GO:0005529	MF	sugar binding	20	1618	1.5e-05	0.00021	GRMZM2G135013	GRMZM2G465999	GRMZM2G366411	GRMZM2G075884	GRMZM2G127650	GRMZM2G322728	GRMZM2G465987	GRMZM2G009166	GRMZM2G176630	GRMZM2G106702	GRMZM2G117250	AC206332.3_FG005	GRMZM2G401606	GRMZM2G472655	GRMZM2G303909	GRMZM2G413030	GRMZM2G419290	GRMZM2G117865	GRMZM2G163550	GRMZM2G149935
GO:0008415	MF	acyltransferase activity	22	1618	3.3e-05	0.00044	GRMZM2G135027	GRMZM2G013430	GRMZM2G004161	GRMZM5G817559	GRMZM2G065203	GRMZM2G166176	GRMZM2G151227	GRMZM2G033644	GRMZM2G156729	GRMZM2G352855	GRMZM2G042677	GRMZM2G063024	GRMZM2G422750	GRMZM2G104626	GRMZM2G070304	GRMZM2G069203	GRMZM2G034534	AC234154.1_FG008	GRMZM2G044472	GRMZM2G149636	GRMZM2G160417	GRMZM2G042356
GO:0033764	MF	steroid dehydrogenase activity, acting on the CH-OH group of donors, NAD or NADP as acceptor	15	1618	5.1e-05	0.00061	GRMZM2G429118	GRMZM2G007404	GRMZM2G347717	GRMZM2G042179	GRMZM2G031311	GRMZM2G099420	GRMZM2G052336	GRMZM2G001991	GRMZM5G881887	GRMZM2G013726	GRMZM2G370048	GRMZM2G026930	GRMZM2G044281	GRMZM2G152175	GRMZM2G029547
GO:0003854	MF	3-beta-hydroxy-delta5-steroid dehydrogenase activity	15	1618	5.1e-05	0.00061	GRMZM2G429118	GRMZM2G007404	GRMZM2G347717	GRMZM2G042179	GRMZM2G031311	GRMZM2G099420	GRMZM2G052336	GRMZM2G001991	GRMZM5G881887	GRMZM2G013726	GRMZM2G370048	GRMZM2G026930	GRMZM2G044281	GRMZM2G152175	GRMZM2G029547
GO:0016229	MF	steroid dehydrogenase activity	15	1618	6.9e-05	0.00078	GRMZM2G429118	GRMZM2G007404	GRMZM2G347717	GRMZM2G042179	GRMZM2G031311	GRMZM2G099420	GRMZM2G052336	GRMZM2G001991	GRMZM5G881887	GRMZM2G013726	GRMZM2G370048	GRMZM2G026930	GRMZM2G044281	GRMZM2G152175	GRMZM2G029547
GO:0004674	MF	protein serine threonine kinase activity	131	1618	9.2e-05	0.001	GRMZM2G140231	GRMZM2G172386	GRMZM2G054023	GRMZM2G431021	GRMZM2G174896	GRMZM2G070961	GRMZM2G303965	GRMZM2G320506	GRMZM2G041774	GRMZM2G379780	GRMZM2G048801	GRMZM2G023110	GRMZM2G304745	GRMZM2G019567	GRMZM2G352281	GRMZM2G334165	GRMZM2G023204	GRMZM2G028568	GRMZM2G167253	GRMZM2G110412	GRMZM2G352858	AC226248.1_FG002	GRMZM2G026151	GRMZM2G117250	GRMZM2G178074	GRMZM2G082191	GRMZM2G095302	GRMZM2G075002	GRMZM2G169020	GRMZM2G419290	GRMZM2G392737	GRMZM2G434363	GRMZM2G140752	GRMZM2G030673	AC193379.3_FG001	GRMZM2G136039	GRMZM2G164612	GRMZM2G175164	GRMZM2G360219	GRMZM2G023444	GRMZM2G053111	GRMZM2G096115	GRMZM2G142390
GO:0016841	MF	ammonia-lyase activity	7	1618	0.00017	0.0018	GRMZM2G063917	GRMZM2G170692	GRMZM2G326335	GRMZM2G074604	GRMZM2G081582	GRMZM2G334660	GRMZM2G118345
GO:0016616	MF	oxidoreductase activity, acting on the CH-OH group of donors, NAD or NADP as acceptor	33	1618	0.00023	0.0023	GRMZM2G429118	GRMZM2G107402	GRMZM2G097981	GRMZM2G461332	GRMZM2G152175	GRMZM2G404237	GRMZM2G118770	GRMZM2G347717	GRMZM2G314652	GRMZM2G052336	GRMZM2G128929	GRMZM2G173192	GRMZM2G173195	GRMZM2G042179	GRMZM2G090980	GRMZM2G091672	GRMZM2G005304	GRMZM2G031311	GRMZM2G099420	GRMZM5G881887	GRMZM2G013726	GRMZM2G466833	GRMZM2G026930	GRMZM2G044281	GRMZM2G308351	GRMZM2G171662	GRMZM2G007404	GRMZM2G152258	GRMZM2G001991	GRMZM2G455809	GRMZM2G370048	GRMZM2G320099	GRMZM2G029547
GO:0008374	MF	O-acyltransferase activity	7	1618	0.00032	0.003	GRMZM2G013430	GRMZM2G069203	GRMZM2G042677	GRMZM2G352855	GRMZM2G034534	AC234154.1_FG008	GRMZM2G044472
GO:0008061	MF	chitin binding	5	1618	0.0004	0.0034	GRMZM2G005633	GRMZM2G051943	GRMZM2G145461	GRMZM2G145518	GRMZM2G062974
GO:0048037	MF	cofactor binding	67	1618	0.00039	0.0034	GRMZM2G429118	GRMZM2G106303	GRMZM2G011858	GRMZM2G107402	GRMZM2G076723	GRMZM2G071630	GRMZM2G143883	GRMZM2G004036	GRMZM2G403076	GRMZM2G090980	GRMZM2G425719	GRMZM2G098875	GRMZM2G091672	GRMZM2G152175	GRMZM2G134708	GRMZM2G014136	GRMZM2G176307	GRMZM2G404237	GRMZM2G118770	GRMZM2G347717	GRMZM2G344634	GRMZM5G878558	GRMZM2G314652	GRMZM2G147256	GRMZM2G164405	GRMZM2G119150	GRMZM2G054465	GRMZM2G042136	GRMZM2G171662	GRMZM2G119583	GRMZM2G021277	GRMZM2G042179	GRMZM2G050997	GRMZM2G033799	GRMZM2G082191	GRMZM2G094712	GRMZM2G145972	GRMZM2G031311	GRMZM2G099420	GRMZM2G421509	GRMZM2G105787	GRMZM2G001401	GRMZM5G881887
GO:0016614	MF	oxidoreductase activity, acting on CH-OH group of donors	35	1618	0.00039	0.0034	GRMZM2G429118	GRMZM2G107402	GRMZM2G143883	GRMZM2G097981	GRMZM2G461332	GRMZM2G152175	GRMZM2G404237	GRMZM2G118770	GRMZM2G347717	GRMZM2G314652	GRMZM2G052336	GRMZM2G128929	GRMZM2G173192	GRMZM2G173195	GRMZM2G042179	GRMZM2G090980	GRMZM2G091672	GRMZM2G005304	GRMZM2G031311	GRMZM2G099420	GRMZM5G881887	GRMZM2G013726	GRMZM2G466833	GRMZM2G026930	GRMZM2G044281	GRMZM2G308351	GRMZM2G171662	GRMZM2G007404	GRMZM2G152258	GRMZM2G001991	GRMZM2G455809	GRMZM2G370048	GRMZM5G894619	GRMZM2G320099	GRMZM2G029547
GO:0030247	MF	polysaccharide binding	5	1618	0.00054	0.0043	GRMZM2G005633	GRMZM2G051943	GRMZM2G145461	GRMZM2G145518	GRMZM2G062974
GO:0001871	MF	pattern binding	5	1618	0.00054	0.0043	GRMZM2G005633	GRMZM2G051943	GRMZM2G145461	GRMZM2G145518	GRMZM2G062974
GO:0004672	MF	protein kinase activity	134	1618	0.0006	0.0046	GRMZM2G140231	GRMZM2G172386	GRMZM2G054023	GRMZM2G431021	GRMZM2G174896	GRMZM2G070961	GRMZM2G303965	GRMZM2G320506	GRMZM2G041774	GRMZM2G379780	GRMZM2G048801	GRMZM2G023110	GRMZM2G304745	GRMZM2G019567	GRMZM2G352281	GRMZM2G334165	GRMZM2G023204	GRMZM2G028568	GRMZM2G167253	GRMZM2G110412	GRMZM2G352858	AC226248.1_FG002	GRMZM2G026151	GRMZM2G117250	GRMZM2G178074	GRMZM2G082191	GRMZM2G095302	GRMZM2G075002	GRMZM2G169020	GRMZM2G419290	GRMZM2G392737	GRMZM2G434363	GRMZM2G140752	GRMZM2G030673	AC193379.3_FG001	GRMZM2G136039	GRMZM2G164612	GRMZM2G175164	GRMZM2G360219	GRMZM2G023444	GRMZM2G163550	GRMZM2G053111	GRMZM2G096115
GO:0030145	MF	manganese ion binding	12	1618	0.00072	0.0054	GRMZM2G045809	GRMZM2G094328	GRMZM2G103512	AC190772.4_FG011	GRMZM2G030772	GRMZM2G170829	GRMZM2G176798	GRMZM2G149714	GRMZM2G115491	GRMZM2G093622	GRMZM2G170857	GRMZM2G093606
GO:0008667	MF	2,3-dihydro-2,3-dihydroxybenzoate dehydrogenase activity	14	1618	0.00084	0.0061	GRMZM2G147701	GRMZM2G097981	GRMZM2G170017	GRMZM2G009188	GRMZM2G179045	GRMZM2G354909	GRMZM2G065194	GRMZM2G152258	GRMZM2G126199	GRMZM2G455809	GRMZM2G026930	GRMZM2G143373	GRMZM2G308351	GRMZM2G169005
GO:0004190	MF	aspartic-type endopeptidase activity	23	1618	0.00095	0.0063	GRMZM2G065757	GRMZM2G128992	GRMZM2G112205	GRMZM2G141036	GRMZM2G133029	GRMZM2G128268	GRMZM2G018108	GRMZM2G123029	GRMZM2G089506	GRMZM5G848822	GRMZM2G036365	GRMZM2G311680	GRMZM2G175927	GRMZM2G136884	GRMZM2G153523	GRMZM2G042008	GRMZM2G168431	GRMZM2G468657	GRMZM2G025491	GRMZM2G153977	GRMZM2G102933	GRMZM2G444623	GRMZM2G064708
GO:0070001	MF	aspartic-type peptidase activity	23	1618	0.00095	0.0063	GRMZM2G065757	GRMZM2G128992	GRMZM2G112205	GRMZM2G141036	GRMZM2G133029	GRMZM2G128268	GRMZM2G018108	GRMZM2G123029	GRMZM2G089506	GRMZM5G848822	GRMZM2G036365	GRMZM2G311680	GRMZM2G175927	GRMZM2G136884	GRMZM2G153523	GRMZM2G042008	GRMZM2G168431	GRMZM2G468657	GRMZM2G025491	GRMZM2G153977	GRMZM2G102933	GRMZM2G444623	GRMZM2G064708
GO:0008831	MF	dTDP-4-dehydrorhamnose reductase activity	8	1618	0.00095	0.0063	GRMZM2G007404	GRMZM2G347717	GRMZM2G031311	GRMZM2G052336	GRMZM2G370048	GRMZM2G044281	GRMZM2G042179	GRMZM2G171662
GO:0050662	MF	coenzyme binding	48	1618	0.0021	0.013	GRMZM2G429118	GRMZM2G106303	GRMZM2G107402	GRMZM2G076723	GRMZM2G134708	GRMZM2G143883	GRMZM2G004036	GRMZM2G011858	GRMZM2G173195	GRMZM2G152175	GRMZM2G052336	GRMZM2G014136	GRMZM2G176307	GRMZM2G404237	GRMZM2G118770	GRMZM2G347717	GRMZM2G344634	GRMZM5G878558	GRMZM2G314652	GRMZM2G071630	GRMZM2G403076	GRMZM2G042136	GRMZM2G171662	GRMZM2G042179	GRMZM2G050997	GRMZM2G145972	GRMZM2G031311	GRMZM2G099420	GRMZM2G421509	GRMZM2G105787	GRMZM2G001401	GRMZM5G881887	GRMZM2G441541	GRMZM2G321041	GRMZM2G026930	GRMZM2G044281	GRMZM2G000427	GRMZM2G007404	GRMZM2G091456	GRMZM5G853854	GRMZM2G001991	GRMZM2G146644	GRMZM2G370048
GO:0016628	MF	oxidoreductase activity, acting on the CH-CH group of donors, NAD or NADP as acceptor	14	1618	0.0023	0.015	GRMZM2G147701	GRMZM2G097981	GRMZM2G170017	GRMZM2G009188	GRMZM2G179045	GRMZM2G354909	GRMZM2G065194	GRMZM2G152258	GRMZM2G126199	GRMZM2G455809	GRMZM2G026930	GRMZM2G143373	GRMZM2G308351	GRMZM2G169005
GO:0015291	MF	secondary active transmembrane transporter activity	31	1618	0.0024	0.015	GRMZM2G045596	GRMZM2G036448	GRMZM2G079127	GRMZM2G151903	GRMZM2G175927	GRMZM2G160069	GRMZM2G105219	GRMZM2G161310	GRMZM2G444801	GRMZM2G161809	GRMZM2G135877	GRMZM2G010765	GRMZM2G403915	GRMZM2G456923	GRMZM2G158013	GRMZM2G018018	GRMZM2G035595	GRMZM2G342907	GRMZM2G154211	GRMZM2G468657	GRMZM2G075594	GRMZM2G039961	GRMZM2G025491	AF546187.1_FG011	GRMZM2G429617	GRMZM2G149619	GRMZM2G019413	GRMZM2G045473	GRMZM2G527387	GRMZM2G160430	GRMZM2G332562
GO:0016701	MF	oxidoreductase activity, acting on single donors with incorporation of molecular oxygen	10	1618	0.0025	0.015	GRMZM2G017616	GRMZM2G078500	GRMZM2G109130	GRMZM2G126900	GRMZM5G822593	GRMZM2G088396	GRMZM2G339563	GRMZM2G102760	GRMZM2G104843	GRMZM2G048616
GO:0004607	MF	phosphatidylcholine-sterol O-acyltransferase activity	5	1618	0.0027	0.016	GRMZM2G042677	GRMZM2G034534	GRMZM2G044472	AC234154.1_FG008	GRMZM2G352855
GO:0016773	MF	phosphotransferase activity, alcohol group as acceptor	149	1618	0.0028	0.016	GRMZM2G140231	GRMZM2G172386	GRMZM2G054023	GRMZM2G431021	GRMZM2G174896	GRMZM2G111462	GRMZM2G303965	GRMZM2G320506	GRMZM2G041774	GRMZM2G379780	GRMZM2G048801	GRMZM2G023110	GRMZM2G304745	GRMZM2G019567	GRMZM2G352281	GRMZM2G334165	GRMZM2G023204	GRMZM2G028568	GRMZM2G351937	GRMZM2G167253	GRMZM2G110412	GRMZM2G352858	AC226248.1_FG002	GRMZM2G310410	GRMZM2G117250	GRMZM2G178074	GRMZM2G082191	GRMZM2G095302	GRMZM2G075002	GRMZM2G169020	GRMZM2G419290	GRMZM2G392737	GRMZM2G434363	GRMZM2G140752	GRMZM2G097533	GRMZM2G030673	AC193379.3_FG001	GRMZM2G136039	GRMZM2G164612	GRMZM2G175164	GRMZM2G360219	GRMZM2G023444	GRMZM2G163550
GO:0016627	MF	oxidoreductase activity, acting on the CH-CH group of donors	18	1618	0.0028	0.016	GRMZM2G147701	GRMZM2G308351	GRMZM2G170017	GRMZM2G009188	GRMZM2G097981	GRMZM2G169005	GRMZM2G073929	GRMZM2G179045	GRMZM2G354909	GRMZM2G065194	GRMZM2G152258	GRMZM2G126199	GRMZM2G394968	GRMZM2G026930	GRMZM2G143373	GRMZM2G455809	GRMZM2G381051	GRMZM2G014136
GO:0016787	MF	hydrolase activity	293	1618	0.003	0.016	GRMZM2G115451	GRMZM2G173413	GRMZM2G097573	GRMZM2G440459	GRMZM2G037015	GRMZM2G015804	GRMZM2G097277	GRMZM2G134054	AC231745.1_FG003	GRMZM2G062974	GRMZM2G455243	GRMZM2G089506	GRMZM2G139300	GRMZM2G103152	GRMZM2G431856	GRMZM2G112074	GRMZM2G005633	GRMZM2G084762	GRMZM2G101000	GRMZM2G014723	AC209636.2_FG003	GRMZM2G014089	GRMZM2G126765	GRMZM2G460383	GRMZM2G057093	GRMZM2G065205	GRMZM2G026804	AC159612.1_FG007	GRMZM2G094304	GRMZM2G026980	GRMZM2G100639	GRMZM2G088919	GRMZM2G109527	GRMZM2G125314	GRMZM2G037411	GRMZM2G057963	GRMZM2G090981	GRMZM2G146034	GRMZM2G472231	GRMZM2G032977	GRMZM2G140994	GRMZM2G111462	GRMZM2G127846
GO:0008509	MF	anion transmembrane transporter activity	20	1618	0.0034	0.018	GRMZM2G080079	GRMZM2G158013	GRMZM2G468657	GRMZM2G045596	GRMZM2G036448	GRMZM2G154211	GRMZM2G025491	GRMZM2G332562	GRMZM2G527387	GRMZM2G093826	GRMZM2G429617	GRMZM2G175927	GRMZM2G444801	GRMZM2G088132	GRMZM2G045473	GRMZM2G347174	GRMZM2G160069	GRMZM2G128078	GRMZM2G342907	GRMZM2G019413
GO:0016769	MF	transferase activity, transferring nitrogenous groups	12	1618	0.0034	0.018	GRMZM2G139813	GRMZM2G006480	GRMZM2G164405	GRMZM2G094712	GRMZM2G033799	GRMZM2G147256	GRMZM2G119150	GRMZM2G088064	GRMZM5G894619	GRMZM2G119583	GRMZM2G153536	GRMZM2G147268
GO:0015103	MF	inorganic anion transmembrane transporter activity	6	1618	0.0046	0.024	GRMZM2G158013	GRMZM2G154211	GRMZM2G342907	GRMZM2G045473	GRMZM2G347174	GRMZM2G444801
GO:0005342	MF	organic acid transmembrane transporter activity	15	1618	0.0053	0.025	GRMZM2G126742	GRMZM2G468657	GRMZM2G045596	GRMZM2G036448	GRMZM2G136508	GRMZM2G332562	GRMZM2G527387	AF546187.1_FG011	GRMZM2G429617	GRMZM2G025491	GRMZM2G149619	GRMZM2G019413	GRMZM2G347174	GRMZM2G175927	GRMZM2G160069
GO:0004364	MF	glutathione transferase activity	6	1618	0.0053	0.025	GRMZM2G416632	GRMZM2G042639	GRMZM2G064255	GRMZM2G025190	GRMZM2G161891	GRMZM2G052571
GO:0046943	MF	carboxylic acid transmembrane transporter activity	15	1618	0.0053	0.025	GRMZM2G126742	GRMZM2G468657	GRMZM2G045596	GRMZM2G036448	GRMZM2G136508	GRMZM2G332562	GRMZM2G527387	AF546187.1_FG011	GRMZM2G429617	GRMZM2G025491	GRMZM2G149619	GRMZM2G019413	GRMZM2G347174	GRMZM2G175927	GRMZM2G160069
GO:0005215	MF	transporter activity	126	1618	0.0054	0.026	AC202439.3_FG006	AC182482.3_FG003	GRMZM2G338809	GRMZM2G442523	GRMZM2G111462	GRMZM2G105219	GRMZM2G119894	GRMZM2G152175	GRMZM2G047404	GRMZM2G014089	GRMZM2G108273	GRMZM2G135877	GRMZM2G410990	GRMZM2G407825	GRMZM2G010765	GRMZM2G071630	GRMZM2G141642	GRMZM2G096008	GRMZM2G175927	AC234152.1_FG007	GRMZM2G146034	GRMZM2G456923	GRMZM2G041980	GRMZM2G074317	GRMZM2G005304	GRMZM2G040309	GRMZM2G128078	GRMZM2G018018	GRMZM2G035595	GRMZM2G468657	GRMZM2G001676	GRMZM2G124307	GRMZM2G127134	GRMZM2G327189	GRMZM2G019413	GRMZM2G527387	GRMZM2G160430	GRMZM2G158013	GRMZM2G054969	GRMZM2G079127	GRMZM5G843141	GRMZM2G125850	GRMZM2G064382
GO:0016684	MF	oxidoreductase activity, acting on peroxide as acceptor	24	1618	0.0077	0.034	AC205413.4_FG001	AC205413.4_FG002	GRMZM2G108123	GRMZM2G149273	GRMZM2G135108	GRMZM2G136525	GRMZM5G884600	GRMZM2G394500	GRMZM2G313184	GRMZM2G356178	GRMZM2G405581	GRMZM2G144153	GRMZM2G103342	GRMZM2G117706	GRMZM2G427815	GRMZM2G441541	GRMZM2G341934	GRMZM2G047456	GRMZM2G023840	GRMZM2G104394	GRMZM2G108207	GRMZM2G130904	GRMZM2G443885	GRMZM2G116902
GO:0008171	MF	O-methyltransferase activity	8	1618	0.0076	0.034	GRMZM2G127418	GRMZM2G106172	GRMZM2G093092	GRMZM2G423331	GRMZM2G023152	GRMZM2G332522	GRMZM2G431021	GRMZM2G099297
GO:0004601	MF	peroxidase activity	24	1618	0.0077	0.034	AC205413.4_FG001	AC205413.4_FG002	GRMZM2G108123	GRMZM2G149273	GRMZM2G135108	GRMZM2G136525	GRMZM5G884600	GRMZM2G394500	GRMZM2G313184	GRMZM2G356178	GRMZM2G405581	GRMZM2G144153	GRMZM2G103342	GRMZM2G117706	GRMZM2G427815	GRMZM2G441541	GRMZM2G341934	GRMZM2G047456	GRMZM2G023840	GRMZM2G104394	GRMZM2G108207	GRMZM2G130904	GRMZM2G443885	GRMZM2G116902
GO:0005343	MF	organic acid:sodium symporter activity	12	1618	0.0095	0.041	GRMZM2G468657	GRMZM2G045596	GRMZM2G036448	GRMZM2G025491	GRMZM2G332562	AF546187.1_FG011	GRMZM2G429617	GRMZM2G149619	GRMZM2G160069	GRMZM2G527387	GRMZM2G175927	GRMZM2G019413
GO:0016165	MF	lipoxygenase activity	5	1618	0.01	0.044	GRMZM2G017616	GRMZM2G109130	GRMZM2G102760	GRMZM2G104843	GRMZM5G822593
GO:0045735	MF	nutrient reservoir activity	13	1618	0.011	0.046	GRMZM2G045809	GRMZM2G094328	GRMZM2G103512	AC190772.4_FG011	GRMZM2G030772	GRMZM2G170829	GRMZM2G176798	GRMZM2G149714	GRMZM2G115491	GRMZM2G093622	GRMZM2G170857	GRMZM2G014076	GRMZM2G093606
GO:0016847	MF	1-aminocyclopropane-1-carboxylate synthase activity	6	1618	0.011	0.047	GRMZM2G139813	GRMZM2G006480	GRMZM2G164405	GRMZM2G033799	GRMZM5G894619	GRMZM2G088064
GO:0019842	MF	vitamin binding	25	1618	0.011	0.047	GRMZM2G164405	GRMZM2G119150	GRMZM2G112205	GRMZM2G012926	GRMZM2G098875	GRMZM2G179885	GRMZM2G006480	GRMZM2G147256	GRMZM2G033799	GRMZM2G054465	GRMZM2G109527	GRMZM2G054224	GRMZM2G119583	GRMZM2G021277	GRMZM2G148495	GRMZM2G094712	GRMZM2G169293	GRMZM2G082191	GRMZM2G321041	GRMZM2G088064	GRMZM2G139813	GRMZM2G450498	GRMZM2G009400	GRMZM5G894619	GRMZM2G147268
GO:0015370	MF	solute:sodium symporter activity	12	1618	0.012	0.047	GRMZM2G468657	GRMZM2G045596	GRMZM2G036448	GRMZM2G025491	GRMZM2G332562	AF546187.1_FG011	GRMZM2G429617	GRMZM2G149619	GRMZM2G160069	GRMZM2G527387	GRMZM2G175927	GRMZM2G019413
GO:0004867	MF	serine-type endopeptidase inhibitor activity	11	1618	0.012	0.048	AC177897.2_FG002	GRMZM2G075315	GRMZM2G028393	GRMZM2G050768	GRMZM2G410963	GRMZM2G156632	GRMZM2G023152	AC212728.3_FG001	GRMZM2G108847	GRMZM2G116520	GRMZM2G055802
GO:0016840	MF	carbon-nitrogen lyase activity	7	1618	0.013	0.05	GRMZM2G063917	GRMZM2G170692	GRMZM2G326335	GRMZM2G074604	GRMZM2G081582	GRMZM2G334660	GRMZM2G118345
GO:0004470	MF	malic enzyme activity	5	1618	0.013	0.05	GRMZM2G128929	GRMZM2G461332	GRMZM2G118770	GRMZM2G173192	GRMZM2G404237
GO:0016846	MF	carbon-sulfur lyase activity	8	1618	0.014	0.052	GRMZM2G181135	GRMZM2G139813	GRMZM2G006480	GRMZM2G164405	GRMZM2G033799	GRMZM2G356103	GRMZM5G894619	GRMZM2G088064
GO:0022804	MF	active transmembrane transporter activity	48	1618	0.015	0.055	GRMZM2G045596	GRMZM2G036448	GRMZM2G054969	GRMZM2G079127	GRMZM2G151903	GRMZM2G175927	GRMZM2G160069	GRMZM2G111462	GRMZM2G105219	GRMZM2G119894	GRMZM2G107481	GRMZM2G404702	GRMZM2G014089	GRMZM2G429617	GRMZM2G135877	GRMZM2G410990	GRMZM2G407825	GRMZM2G010765	GRMZM2G151406	GRMZM2G136508	GRMZM2G444801	GRMZM2G403915	GRMZM2G146034	GRMZM2G456923	GRMZM2G158013	GRMZM2G126742	GRMZM2G113203	GRMZM2G014240	GRMZM2G018018	GRMZM2G035595	GRMZM2G342907	GRMZM2G161310	GRMZM2G154211	GRMZM2G468657	GRMZM2G075594	GRMZM2G032218	GRMZM2G025491	AF546187.1_FG011	GRMZM2G039961	GRMZM2G161809	GRMZM5G833207	GRMZM2G149619	GRMZM2G019413
GO:0022857	MF	transmembrane transporter activity	88	1618	0.016	0.056	AC182482.3_FG003	GRMZM2G338809	GRMZM2G442523	GRMZM2G111462	GRMZM2G105219	GRMZM2G119894	GRMZM2G014089	GRMZM2G135877	GRMZM2G410990	GRMZM2G407825	GRMZM2G332562	GRMZM2G071630	GRMZM2G141642	GRMZM2G096008	AC234152.1_FG007	GRMZM2G146034	GRMZM2G456923	GRMZM2G074317	GRMZM2G005304	GRMZM2G128078	GRMZM2G018018	GRMZM2G175927	GRMZM2G468657	GRMZM2G327189	GRMZM2G019413	GRMZM2G527387	GRMZM2G160430	GRMZM2G054969	GRMZM2G079127	GRMZM5G843141	GRMZM2G064382	GRMZM2G404702	GRMZM2G126742	GRMZM2G000261	GRMZM2G152952	GRMZM2G064437	GRMZM2G084779	GRMZM2G160069	GRMZM2G113203	GRMZM2G014240	GRMZM2G342907	GRMZM2G066489	GRMZM2G075594
GO:0005319	MF	lipid transporter activity	5	1618	0.016	0.059	GRMZM2G107481	GRMZM2G407825	GRMZM2G011098	GRMZM2G132531	GRMZM2G100650
GO:0070279	MF	vitamin B6 binding	17	1618	0.017	0.06	GRMZM2G139813	GRMZM2G006480	GRMZM2G164405	GRMZM2G094712	GRMZM2G033799	GRMZM2G147256	GRMZM2G119150	GRMZM2G054465	GRMZM2G088064	GRMZM2G009400	GRMZM2G082191	GRMZM2G098875	GRMZM5G894619	GRMZM2G119583	GRMZM2G021277	GRMZM2G147268	GRMZM2G450498
GO:0030170	MF	pyridoxal phosphate binding	17	1618	0.017	0.06	GRMZM2G139813	GRMZM2G006480	GRMZM2G164405	GRMZM2G094712	GRMZM2G033799	GRMZM2G147256	GRMZM2G119150	GRMZM2G054465	GRMZM2G088064	GRMZM2G009400	GRMZM2G082191	GRMZM2G098875	GRMZM5G894619	GRMZM2G119583	GRMZM2G021277	GRMZM2G147268	GRMZM2G450498
GO:0008378	MF	galactosyltransferase activity	6	1618	0.018	0.061	GRMZM2G133613	GRMZM2G037998	GRMZM2G176630	AC206332.3_FG005	GRMZM2G057779	GRMZM2G149935
GO:0050825	MF	ice binding	91	1618	0.02	0.067	GRMZM2G318652	GRMZM2G095411	GRMZM2G303964	GRMZM2G542272	GRMZM2G164912	GRMZM2G459663	GRMZM5G875864	GRMZM2G169654	GRMZM2G088727	GRMZM2G382534	GRMZM2G044194	GRMZM2G399921	GRMZM2G030272	GRMZM2G009892	GRMZM2G056407	GRMZM2G063287	GRMZM2G166940	GRMZM2G386209	GRMZM2G114850	GRMZM5G844046	GRMZM2G032478	GRMZM2G077752	GRMZM2G125850	AC189750.4_FG004	GRMZM2G151516	GRMZM2G419777	GRMZM2G013430	GRMZM2G129154	GRMZM2G006047	GRMZM2G059042	GRMZM2G130173	GRMZM2G355316	GRMZM5G873277	GRMZM2G134334	GRMZM2G130053	GRMZM2G129140	GRMZM2G349603	GRMZM2G407146	GRMZM2G071705	GRMZM2G028438	GRMZM2G064708	GRMZM2G005562	GRMZM2G351937
GO:0050824	MF	water binding	91	1618	0.02	0.067	GRMZM2G318652	GRMZM2G095411	GRMZM2G303964	GRMZM2G542272	GRMZM2G164912	GRMZM2G459663	GRMZM5G875864	GRMZM2G169654	GRMZM2G088727	GRMZM2G382534	GRMZM2G044194	GRMZM2G399921	GRMZM2G030272	GRMZM2G009892	GRMZM2G056407	GRMZM2G063287	GRMZM2G166940	GRMZM2G386209	GRMZM2G114850	GRMZM5G844046	GRMZM2G032478	GRMZM2G077752	GRMZM2G125850	AC189750.4_FG004	GRMZM2G151516	GRMZM2G419777	GRMZM2G013430	GRMZM2G129154	GRMZM2G006047	GRMZM2G059042	GRMZM2G130173	GRMZM2G355316	GRMZM5G873277	GRMZM2G134334	GRMZM2G130053	GRMZM2G129140	GRMZM2G349603	GRMZM2G407146	GRMZM2G071705	GRMZM2G028438	GRMZM2G064708	GRMZM2G005562	GRMZM2G351937
GO:0015035	MF	protein disulfide oxidoreductase activity	9	1618	0.021	0.07	GRMZM2G110286	GRMZM2G413315	GRMZM2G178886	GRMZM2G009968	GRMZM2G041809	GRMZM2G052796	GRMZM2G067373	GRMZM2G148387	GRMZM2G311898
GO:0016702	MF	oxidoreductase activity, acting on single donors with incorporation of molecular oxygen, incorporation of two atoms of oxygen	7	1618	0.022	0.07	GRMZM2G017616	GRMZM5G822593	GRMZM2G104843	GRMZM2G088396	GRMZM2G102760	GRMZM2G109130	GRMZM2G048616
GO:0005516	MF	calmodulin binding	5	1618	0.022	0.07	GRMZM2G097533	GRMZM2G032852	GRMZM2G030673	GRMZM2G087955	GRMZM2G447551
GO:0016301	MF	kinase activity	147	1618	0.022	0.07	GRMZM2G140231	GRMZM2G172386	GRMZM2G054023	GRMZM2G431021	GRMZM2G174896	GRMZM2G070961	GRMZM2G303965	GRMZM2G320506	GRMZM2G041774	GRMZM2G379780	GRMZM2G048801	GRMZM2G023110	GRMZM2G304745	GRMZM2G019567	GRMZM2G352281	GRMZM2G334165	GRMZM2G023204	GRMZM2G028568	GRMZM2G167253	GRMZM2G110412	GRMZM2G352858	AC226248.1_FG002	GRMZM2G026151	GRMZM2G117250	GRMZM2G178074	GRMZM2G082191	GRMZM2G095302	GRMZM2G075002	GRMZM2G169020	GRMZM2G419290	GRMZM2G392737	GRMZM2G434363	GRMZM2G140752	GRMZM2G097533	GRMZM2G030673	AC193379.3_FG001	GRMZM2G136039	GRMZM2G164612	GRMZM2G175164	GRMZM2G360219	GRMZM2G023444	GRMZM2G163550	GRMZM2G053111
GO:0016615	MF	malate dehydrogenase activity	6	1618	0.023	0.072	GRMZM2G118770	GRMZM2G128929	GRMZM2G173192	GRMZM2G466833	GRMZM2G461332	GRMZM2G404237
GO:0017153	MF	sodium:dicarboxylate symporter activity	10	1618	0.026	0.076	GRMZM2G468657	GRMZM2G045596	GRMZM2G036448	GRMZM2G025491	GRMZM2G332562	GRMZM2G429617	GRMZM2G019413	GRMZM2G527387	GRMZM2G175927	GRMZM2G160069
GO:0005310	MF	dicarboxylic acid transmembrane transporter activity	10	1618	0.026	0.076	GRMZM2G468657	GRMZM2G045596	GRMZM2G036448	GRMZM2G025491	GRMZM2G332562	GRMZM2G429617	GRMZM2G019413	GRMZM2G527387	GRMZM2G175927	GRMZM2G160069
GO:0015296	MF	anion:cation symporter activity	10	1618	0.026	0.076	GRMZM2G468657	GRMZM2G045596	GRMZM2G036448	GRMZM2G025491	GRMZM2G332562	GRMZM2G429617	GRMZM2G019413	GRMZM2G527387	GRMZM2G175927	GRMZM2G160069
GO:0015036	MF	disulfide oxidoreductase activity	9	1618	0.025	0.076	GRMZM2G110286	GRMZM2G413315	GRMZM2G178886	GRMZM2G009968	GRMZM2G041809	GRMZM2G052796	GRMZM2G067373	GRMZM2G148387	GRMZM2G311898
GO:0003993	MF	acid phosphatase activity	5	1618	0.027	0.078	GRMZM2G141277	AC196779.3_FG003	GRMZM2G134054	GRMZM5G839794	GRMZM2G073860
GO:0016209	MF	antioxidant activity	24	1618	0.029	0.082	AC205413.4_FG001	AC205413.4_FG002	GRMZM2G108123	GRMZM2G149273	GRMZM2G135108	GRMZM2G136525	GRMZM5G884600	GRMZM2G394500	GRMZM2G313184	GRMZM2G356178	GRMZM2G405581	GRMZM2G144153	GRMZM2G103342	GRMZM2G117706	GRMZM2G427815	GRMZM2G441541	GRMZM2G341934	GRMZM2G047456	GRMZM2G023840	GRMZM2G104394	GRMZM2G108207	GRMZM2G130904	GRMZM2G443885	GRMZM2G116902
GO:0016829	MF	lyase activity	38	1618	0.029	0.082	AC214360.3_FG001	GRMZM2G181135	GRMZM2G170692	GRMZM2G164405	GRMZM2G461159	GRMZM2G446253	GRMZM2G098875	GRMZM2G139813	GRMZM2G074604	GRMZM2G015436	GRMZM2G063917	GRMZM2G006480	GRMZM2G314652	GRMZM2G466543	GRMZM2G147256	GRMZM2G081582	GRMZM2G033799	GRMZM2G054465	GRMZM2G103152	GRMZM2G021277	GRMZM2G044481	GRMZM2G366392	GRMZM2G125923	GRMZM5G894619	GRMZM2G334660	GRMZM2G414528	GRMZM2G356103	AC209374.4_FG002	GRMZM2G103897	GRMZM2G088064	GRMZM2G028306	GRMZM2G326335	GRMZM2G009400	GRMZM2G159013	GRMZM2G147268	GRMZM2G127087	GRMZM2G118345	GRMZM5G844329
GO:0005509	MF	calcium ion binding	32	1618	0.029	0.083	GRMZM2G033846	GRMZM2G088819	GRMZM2G097533	GRMZM2G036099	GRMZM2G426046	GRMZM2G433076	GRMZM2G320506	GRMZM2G459663	GRMZM2G172834	GRMZM2G097900	GRMZM2G157241	GRMZM2G116584	GRMZM2G180160	GRMZM2G436947	GRMZM2G072052	GRMZM2G145972	GRMZM2G340807	GRMZM2G084935	GRMZM2G474755	GRMZM2G106702	GRMZM2G015912	GRMZM2G106945	GRMZM2G312661	GRMZM2G179792	GRMZM2G074781	GRMZM2G441541	GRMZM2G032852	AC225718.2_FG006	GRMZM2G015324	GRMZM2G062673	GRMZM2G030673	GRMZM2G444621
GO:0015238	MF	drug transmembrane transporter activity	12	1618	0.033	0.092	GRMZM2G456923	GRMZM2G151903	GRMZM2G075594	GRMZM2G135877	GRMZM2G039961	GRMZM2G010765	GRMZM2G079127	GRMZM2G161809	GRMZM2G018018	GRMZM2G035595	GRMZM2G161310	GRMZM2G160430
GO:0050660	MF	FAD binding	18	1618	0.034	0.094	GRMZM5G878558	GRMZM2G076723	GRMZM2G091456	GRMZM2G143883	GRMZM2G425719	GRMZM2G134708	GRMZM2G403076	GRMZM2G105787	GRMZM2G146644	GRMZM2G441541	GRMZM2G011858	GRMZM2G145972	GRMZM2G455658	GRMZM2G421509	GRMZM2G080839	GRMZM2G014136	GRMZM2G000427	GRMZM2G050997
GO:0008483	MF	transaminase activity	6	1618	0.038	0.1	GRMZM2G139813	GRMZM2G006480	GRMZM2G094712	GRMZM2G119150	GRMZM2G119583	GRMZM2G153536
GO:0016791	MF	phosphatase activity	22	1618	0.039	0.1	GRMZM2G440459	GRMZM2G322953	GRMZM2G015908	GRMZM2G088974	GRMZM2G141277	GRMZM2G308615	GRMZM2G101000	GRMZM2G043191	GRMZM2G126765	GRMZM2G082487	GRMZM2G010855	GRMZM2G134054	GRMZM2G073860	GRMZM2G159811	GRMZM2G001243	GRMZM2G177386	GRMZM2G097641	GRMZM2G021106	GRMZM5G839794	AC196779.3_FG003	GRMZM5G898740	GRMZM2G035134
GO:0051213	MF	dioxygenase activity	7	1618	0.039	0.1	GRMZM2G017616	GRMZM5G822593	GRMZM2G104843	GRMZM2G088396	GRMZM2G102760	GRMZM2G109130	GRMZM2G048616
GO:0015294	MF	solute:cation symporter activity	13	1618	0.04	0.1	GRMZM2G468657	GRMZM2G045596	GRMZM2G036448	GRMZM2G025491	GRMZM2G332562	AF546187.1_FG011	GRMZM2G429617	GRMZM2G149619	GRMZM2G019413	GRMZM2G527387	GRMZM2G175927	GRMZM2G403915	GRMZM2G160069
GO:0015293	MF	symporter activity	13	1618	0.04	0.1	GRMZM2G468657	GRMZM2G045596	GRMZM2G036448	GRMZM2G025491	GRMZM2G332562	AF546187.1_FG011	GRMZM2G429617	GRMZM2G149619	GRMZM2G019413	GRMZM2G527387	GRMZM2G175927	GRMZM2G403915	GRMZM2G160069
GO:0016857	MF	racemase and epimerase activity, acting on carbohydrates and derivatives	6	1618	0.041	0.11	GRMZM2G429118	GRMZM2G007404	GRMZM2G347717	GRMZM2G052336	GRMZM2G370048	GRMZM2G042179
GO:0042895	MF	antibiotic transporter activity	7	1618	0.044	0.11	GRMZM2G456923	GRMZM2G075594	GRMZM2G039961	GRMZM2G018018	GRMZM2G035595	GRMZM2G161310	GRMZM2G160430
GO:0008493	MF	tetracycline transporter activity	7	1618	0.044	0.11	GRMZM2G456923	GRMZM2G075594	GRMZM2G039961	GRMZM2G018018	GRMZM2G035595	GRMZM2G161310	GRMZM2G160430
GO:0015307	MF	drug:hydrogen antiporter activity	7	1618	0.044	0.11	GRMZM2G456923	GRMZM2G075594	GRMZM2G039961	GRMZM2G018018	GRMZM2G035595	GRMZM2G161310	GRMZM2G160430
GO:0004866	MF	endopeptidase inhibitor activity	11	1618	0.043	0.11	AC177897.2_FG002	GRMZM2G075315	GRMZM2G028393	GRMZM2G050768	GRMZM2G410963	GRMZM2G156632	GRMZM2G023152	AC212728.3_FG001	GRMZM2G108847	GRMZM2G116520	GRMZM2G055802
GO:0015520	MF	tetracycline:hydrogen antiporter activity	7	1618	0.044	0.11	GRMZM2G456923	GRMZM2G075594	GRMZM2G039961	GRMZM2G018018	GRMZM2G035595	GRMZM2G161310	GRMZM2G160430
GO:0030414	MF	peptidase inhibitor activity	11	1618	0.043	0.11	AC177897.2_FG002	GRMZM2G075315	GRMZM2G028393	GRMZM2G050768	GRMZM2G410963	GRMZM2G156632	GRMZM2G023152	AC212728.3_FG001	GRMZM2G108847	GRMZM2G116520	GRMZM2G055802
GO:0015075	MF	ion transmembrane transporter activity	65	1618	0.045	0.11	GRMZM2G045596	GRMZM2G015844	GRMZM2G036448	GRMZM2G136508	GRMZM2G134708	AC182482.3_FG003	GRMZM2G338809	GRMZM2G025491	GRMZM2G088132	GRMZM2G105219	GRMZM2G064382	GRMZM2G161310	GRMZM2G080079	GRMZM2G107481	GRMZM2G176307	GRMZM2G404702	GRMZM2G347717	GRMZM2G410990	GRMZM2G407825	GRMZM2G000261	GRMZM2G152952	GRMZM2G071630	GRMZM2G141642	GRMZM2G151406	GRMZM2G477457	GRMZM2G173967	GRMZM2G096008	GRMZM2G444801	GRMZM2G414159	GRMZM2G175927	GRMZM2G403915	AC234152.1_FG007	GRMZM2G456923	GRMZM2G158013	GRMZM2G074317	GRMZM2G005304	GRMZM2G042412	GRMZM2G080045	GRMZM2G425719	GRMZM2G084779	GRMZM2G128078	GRMZM2G174807	GRMZM2G018018
GO:0004197	MF	cysteine-type endopeptidase activity	12	1618	0.048	0.11	GRMZM5G811022	GRMZM2G340065	GRMZM2G099765	GRMZM2G087728	GRMZM2G320206	AC209242.3_FG003	GRMZM2G456217	GRMZM2G125314	GRMZM2G130053	GRMZM2G098102	GRMZM2G045706	GRMZM2G132238
GO:0008289	MF	lipid binding	14	1618	0.05	0.12	GRMZM2G089400	GRMZM2G006047	GRMZM2G132531	GRMZM2G344634	GRMZM2G172834	GRMZM2G473162	GRMZM2G021909	GRMZM2G124307	GRMZM2G138516	GRMZM2G010868	GRMZM2G100650	GRMZM2G178955	GRMZM2G168833	GRMZM2G011098
GO:0043565	MF	sequence-specific DNA binding	52	1618	0.051	0.12	AC206165.3_FG007	GRMZM2G140355	GRMZM2G125653	AC233899.1_FG004	GRMZM2G090594	GRMZM2G083717	GRMZM2G002915	GRMZM2G152862	GRMZM2G169966	GRMZM2G139535	GRMZM2G054125	GRMZM2G083350	GRMZM2G002131	GRMZM5G805026	GRMZM2G117164	GRMZM2G102161	GRMZM2G016150	GRMZM2G477415	AC232238.2_FG004	GRMZM2G034421	GRMZM2G098696	GRMZM2G030272	GRMZM2G131961	GRMZM2G105348	GRMZM2G094352	GRMZM2G111711	GRMZM2G106560	GRMZM2G101480	GRMZM2G381378	GRMZM2G137046	AC209050.3_FG003	GRMZM2G180947	GRMZM2G093020	GRMZM2G060918	GRMZM2G301485	GRMZM2G169149	GRMZM2G041462	GRMZM2G092694	GRMZM2G101405	GRMZM2G110153	AC193630.3_FG003	GRMZM2G516301	GRMZM2G475984
GO:0001883	MF	purine nucleoside binding	246	1618	0.056	0.13	AC206165.3_FG007	GRMZM2G324157	GRMZM2G084762	GRMZM2G140231	GRMZM2G024668	GRMZM2G366532	GRMZM2G455243	GRMZM2G172386	GRMZM2G054023	GRMZM2G431021	GRMZM2G174896	GRMZM2G112074	GRMZM2G119894	GRMZM2G415529	GRMZM2G060714	GRMZM2G014089	GRMZM2G173965	GRMZM2G041774	GRMZM2G379780	GRMZM2G048801	GRMZM2G410990	GRMZM2G407825	GRMZM2G023110	GRMZM2G304745	GRMZM2G122231	GRMZM2G100639	GRMZM2G080537	GRMZM2G334165	GRMZM2G140752	GRMZM2G023204	GRMZM2G028568	GRMZM2G055052	GRMZM2G162445	GRMZM2G080839	GRMZM2G397889	GRMZM2G351937	GRMZM2G091672	GRMZM2G167253	GRMZM2G110412	GRMZM2G352858	GRMZM2G042639	GRMZM2G310410	GRMZM2G055458
GO:0001882	MF	nucleoside binding	246	1618	0.057	0.13	AC206165.3_FG007	GRMZM2G324157	GRMZM2G084762	GRMZM2G140231	GRMZM2G024668	GRMZM2G366532	GRMZM2G455243	GRMZM2G172386	GRMZM2G054023	GRMZM2G431021	GRMZM2G174896	GRMZM2G112074	GRMZM2G119894	GRMZM2G415529	GRMZM2G060714	GRMZM2G014089	GRMZM2G173965	GRMZM2G041774	GRMZM2G379780	GRMZM2G048801	GRMZM2G410990	GRMZM2G407825	GRMZM2G023110	GRMZM2G304745	GRMZM2G122231	GRMZM2G100639	GRMZM2G080537	GRMZM2G334165	GRMZM2G140752	GRMZM2G023204	GRMZM2G028568	GRMZM2G055052	GRMZM2G162445	GRMZM2G080839	GRMZM2G397889	GRMZM2G351937	GRMZM2G091672	GRMZM2G167253	GRMZM2G110412	GRMZM2G352858	GRMZM2G042639	GRMZM2G310410	GRMZM2G055458
GO:0022891	MF	substrate-specific transmembrane transporter activity	74	1618	0.055	0.13	GRMZM2G045596	GRMZM2G015844	GRMZM2G036448	GRMZM2G054969	GRMZM2G134708	AC182482.3_FG003	GRMZM2G338809	GRMZM2G126742	GRMZM2G442523	GRMZM5G843141	GRMZM2G088132	GRMZM2G105219	GRMZM2G064382	GRMZM2G161310	GRMZM2G087901	GRMZM2G080079	GRMZM2G107481	GRMZM2G176307	GRMZM2G404702	GRMZM2G121070	AC208897.3_FG004	GRMZM2G025491	GRMZM2G347717	GRMZM2G410990	GRMZM2G407825	GRMZM2G000261	GRMZM2G152952	GRMZM2G071630	GRMZM2G141642	GRMZM2G151406	GRMZM2G477457	GRMZM2G173967	GRMZM2G096008	GRMZM2G444801	GRMZM2G414159	GRMZM2G175927	GRMZM2G403915	AC234152.1_FG007	GRMZM2G456923	GRMZM2G158013	GRMZM2G074317	GRMZM2G064437	GRMZM2G005304
GO:0016667	MF	oxidoreductase activity, acting on sulfur group of donors	10	1618	0.057	0.13	GRMZM2G110286	GRMZM2G413315	GRMZM2G178886	GRMZM2G009968	GRMZM2G041809	GRMZM2G052796	GRMZM2G067373	GRMZM2G148387	GRMZM2G311898	AC189750.4_FG004
GO:0030554	MF	adenyl nucleotide binding	246	1618	0.056	0.13	AC206165.3_FG007	GRMZM2G324157	GRMZM2G084762	GRMZM2G140231	GRMZM2G024668	GRMZM2G366532	GRMZM2G455243	GRMZM2G172386	GRMZM2G054023	GRMZM2G431021	GRMZM2G174896	GRMZM2G112074	GRMZM2G119894	GRMZM2G415529	GRMZM2G060714	GRMZM2G014089	GRMZM2G173965	GRMZM2G041774	GRMZM2G379780	GRMZM2G048801	GRMZM2G410990	GRMZM2G407825	GRMZM2G023110	GRMZM2G304745	GRMZM2G122231	GRMZM2G100639	GRMZM2G080537	GRMZM2G334165	GRMZM2G140752	GRMZM2G023204	GRMZM2G028568	GRMZM2G055052	GRMZM2G162445	GRMZM2G080839	GRMZM2G397889	GRMZM2G351937	GRMZM2G091672	GRMZM2G167253	GRMZM2G110412	GRMZM2G352858	GRMZM2G042639	GRMZM2G310410	GRMZM2G055458
GO:0070008	MF	serine-type exopeptidase activity	9	1618	0.069	0.15	GRMZM2G072240	GRMZM2G131315	GRMZM2G471269	GRMZM2G339091	AC216264.3_FG001	GRMZM2G118241	AC218035.3_FG004	GRMZM2G161696	GRMZM2G022659
GO:0004185	MF	serine-type carboxypeptidase activity	9	1618	0.069	0.15	GRMZM2G072240	GRMZM2G131315	GRMZM2G471269	GRMZM2G339091	AC216264.3_FG001	GRMZM2G118241	AC218035.3_FG004	GRMZM2G161696	GRMZM2G022659
GO:0005507	MF	copper ion binding	13	1618	0.07	0.15	GRMZM2G023847	AC209987.4_FG010	GRMZM2G054050	GRMZM2G027198	GRMZM2G004160	GRMZM2G177934	GRMZM2G174048	GRMZM2G169033	GRMZM2G004106	AC234190.1_FG002	GRMZM2G094375	GRMZM2G404702	GRMZM2G414317
GO:0004175	MF	endopeptidase activity	48	1618	0.079	0.17	GRMZM2G116514	GRMZM2G128992	GRMZM2G087728	GRMZM2G112205	AC209242.3_FG003	GRMZM2G089506	GRMZM2G141036	GRMZM2G065757	GRMZM2G110220	GRMZM2G099765	GRMZM2G094490	GRMZM2G179768	GRMZM2G128268	GRMZM2G018108	GRMZM2G123029	GRMZM2G320206	GRMZM2G018716	GRMZM2G340065	GRMZM2G125314	GRMZM2G098102	GRMZM5G848822	GRMZM2G132238	GRMZM2G135013	GRMZM2G153523	GRMZM2G090981	GRMZM2G140994	GRMZM2G073882	GRMZM2G036365	GRMZM2G456217	GRMZM2G311680	GRMZM2G130053	GRMZM2G175927	GRMZM2G136884	GRMZM5G811022	GRMZM2G042008	GRMZM2G168431	GRMZM2G468657	GRMZM2G404249	GRMZM2G025491	GRMZM2G153977	GRMZM2G048836	GRMZM2G133029	GRMZM2G013986
GO:0042578	MF	phosphoric ester hydrolase activity	25	1618	0.087	0.18	GRMZM2G440459	GRMZM2G141277	GRMZM2G134054	GRMZM2G088974	GRMZM2G322953	GRMZM2G308615	GRMZM2G101000	GRMZM2G043191	GRMZM2G126765	GRMZM2G082487	GRMZM2G010855	GRMZM2G015908	GRMZM2G179792	GRMZM2G073860	GRMZM2G159811	GRMZM2G001243	GRMZM2G177386	GRMZM2G097641	GRMZM2G021106	GRMZM5G839794	GRMZM2G163709	AC196779.3_FG003	GRMZM5G898740	GRMZM2G018820	GRMZM2G035134
GO:0046872	MF	metal ion binding	296	1618	0.088	0.18	GRMZM2G173413	GRMZM2G146614	AC209987.4_FG010	GRMZM2G103512	AC190772.4_FG011	GRMZM2G134054	GRMZM2G088819	AC234163.1_FG002	GRMZM2G455243	GRMZM2G036099	GRMZM2G134597	GRMZM2G122848	GRMZM5G882364	GRMZM2G320506	GRMZM2G144782	GRMZM2G459663	GRMZM2G052034	GRMZM2G077809	GRMZM2G060163	GRMZM5G844329	GRMZM2G157241	GRMZM2G399530	GRMZM2G542847	GRMZM2G015912	GRMZM2G135387	GRMZM2G072052	GRMZM2G382534	GRMZM2G054224	GRMZM2G106881	GRMZM2G427815	GRMZM2G340807	GRMZM2G092718	GRMZM2G035103	GRMZM2G174048	GRMZM2G042538	GRMZM2G140994	GRMZM2G039278	GRMZM2G030772	GRMZM2G127846	GRMZM2G135108	GRMZM2G414528	GRMZM2G105954	GRMZM2G441541
GO:0005102	MF	receptor binding	12	1618	0.091	0.19	GRMZM2G154211	GRMZM2G037998	GRMZM2G084859	GRMZM2G074317	GRMZM2G031317	GRMZM2G044194	GRMZM2G327189	GRMZM2G074248	GRMZM2G006676	GRMZM2G085116	GRMZM2G031261	GRMZM2G142919
GO:0003700	MF	transcription factor activity	68	1618	0.094	0.19	AC206165.3_FG007	GRMZM5G805026	GRMZM2G140355	GRMZM2G114820	AC233899.1_FG004	GRMZM2G090594	GRMZM2G148333	GRMZM2G002915	GRMZM2G152862	GRMZM2G169966	AC205471.4_FG003	GRMZM2G040349	GRMZM2G133568	GRMZM2G139535	GRMZM2G054125	GRMZM2G083350	GRMZM2G002131	GRMZM2G077436	GRMZM2G125653	GRMZM2G102161	GRMZM2G351330	GRMZM2G477415	GRMZM2G169654	GRMZM2G300924	AC232238.2_FG004	GRMZM2G034421	GRMZM2G098696	GRMZM2G030272	GRMZM2G131961	GRMZM2G068967	GRMZM2G105348	GRMZM2G094352	GRMZM2G111711	GRMZM2G106560	GRMZM2G117164	GRMZM2G381378	GRMZM2G137046	AC209050.3_FG003	GRMZM2G083717	GRMZM2G055180	GRMZM2G093020	GRMZM2G060918	GRMZM2G301485
GO:0043167	MF	ion binding	296	1618	0.094	0.19	GRMZM2G173413	GRMZM2G146614	AC209987.4_FG010	GRMZM2G103512	AC190772.4_FG011	GRMZM2G134054	GRMZM2G088819	AC234163.1_FG002	GRMZM2G455243	GRMZM2G036099	GRMZM2G134597	GRMZM2G122848	GRMZM5G882364	GRMZM2G320506	GRMZM2G144782	GRMZM2G459663	GRMZM2G052034	GRMZM2G077809	GRMZM2G060163	GRMZM5G844329	GRMZM2G157241	GRMZM2G399530	GRMZM2G542847	GRMZM2G015912	GRMZM2G135387	GRMZM2G072052	GRMZM2G382534	GRMZM2G054224	GRMZM2G106881	GRMZM2G427815	GRMZM2G340807	GRMZM2G092718	GRMZM2G035103	GRMZM2G174048	GRMZM2G042538	GRMZM2G140994	GRMZM2G039278	GRMZM2G030772	GRMZM2G127846	GRMZM2G135108	GRMZM2G414528	GRMZM2G105954	GRMZM2G441541
GO:0043169	MF	cation binding	296	1618	0.094	0.19	GRMZM2G173413	GRMZM2G146614	AC209987.4_FG010	GRMZM2G103512	AC190772.4_FG011	GRMZM2G134054	GRMZM2G088819	AC234163.1_FG002	GRMZM2G455243	GRMZM2G036099	GRMZM2G134597	GRMZM2G122848	GRMZM5G882364	GRMZM2G320506	GRMZM2G144782	GRMZM2G459663	GRMZM2G052034	GRMZM2G077809	GRMZM2G060163	GRMZM5G844329	GRMZM2G157241	GRMZM2G399530	GRMZM2G542847	GRMZM2G015912	GRMZM2G135387	GRMZM2G072052	GRMZM2G382534	GRMZM2G054224	GRMZM2G106881	GRMZM2G427815	GRMZM2G340807	GRMZM2G092718	GRMZM2G035103	GRMZM2G174048	GRMZM2G042538	GRMZM2G140994	GRMZM2G039278	GRMZM2G030772	GRMZM2G127846	GRMZM2G135108	GRMZM2G414528	GRMZM2G105954	GRMZM2G441541
GO:0008528	MF	peptide receptor activity, G-protein coupled	8	1618	0.097	0.19	GRMZM2G051943	GRMZM2G034534	GRMZM2G116584	GRMZM2G060837	GRMZM2G111975	GRMZM2G119705	GRMZM2G023444	AC209636.2_FG003
GO:0001653	MF	peptide receptor activity	8	1618	0.097	0.19	GRMZM2G051943	GRMZM2G034534	GRMZM2G116584	GRMZM2G060837	GRMZM2G111975	GRMZM2G119705	GRMZM2G023444	AC209636.2_FG003
GO:0016298	MF	lipase activity	10	1618	0.11	0.22	GRMZM2G340065	GRMZM2G355572	GRMZM2G163709	GRMZM2G179792	GRMZM2G169562	GRMZM2G174315	GRMZM2G359904	GRMZM2G037015	GRMZM2G368610	GRMZM2G039792
GO:0022892	MF	substrate-specific transporter activity	78	1618	0.11	0.22	GRMZM2G045596	GRMZM2G015844	GRMZM2G036448	GRMZM2G054969	GRMZM2G134708	AC182482.3_FG003	GRMZM2G338809	GRMZM2G126742	GRMZM2G442523	GRMZM5G843141	GRMZM2G088132	GRMZM2G105219	GRMZM2G064382	GRMZM2G132531	GRMZM2G087901	GRMZM2G080079	GRMZM2G107481	GRMZM2G176307	GRMZM2G404702	GRMZM2G121070	AC208897.3_FG004	GRMZM2G025491	GRMZM2G347717	GRMZM2G410990	GRMZM2G407825	GRMZM2G000261	GRMZM2G152952	GRMZM2G071630	GRMZM2G141642	GRMZM2G151406	GRMZM2G477457	GRMZM2G173967	GRMZM2G096008	GRMZM2G100650	GRMZM2G414159	GRMZM2G175927	GRMZM2G403915	GRMZM2G011098	AC234152.1_FG007	GRMZM2G456923	GRMZM2G158013	GRMZM2G074317	GRMZM2G064437
GO:0031177	MF	phosphopantetheine binding	6	1618	0.11	0.22	GRMZM2G179885	GRMZM2G148495	GRMZM2G112205	GRMZM2G169293	GRMZM2G012926	GRMZM2G109527
GO:0004857	MF	enzyme inhibitor activity	14	1618	0.12	0.24	GRMZM2G078804	AC212728.3_FG001	AC177897.2_FG002	GRMZM2G410963	GRMZM2G028393	GRMZM2G050768	GRMZM2G156632	GRMZM2G075315	GRMZM2G023152	GRMZM2G358931	GRMZM2G108847	GRMZM2G116520	GRMZM2G116140	GRMZM2G055802
GO:0032559	MF	adenyl ribonucleotide binding	228	1618	0.13	0.25	AC206165.3_FG007	GRMZM2G084762	GRMZM2G140231	GRMZM2G024668	GRMZM2G366532	GRMZM2G455243	GRMZM2G172386	GRMZM2G054023	GRMZM2G431021	GRMZM2G174896	GRMZM2G112074	GRMZM2G119894	GRMZM2G415529	GRMZM2G060714	GRMZM2G014089	GRMZM2G173965	GRMZM2G041774	GRMZM2G379780	GRMZM2G048801	GRMZM2G410990	GRMZM2G407825	GRMZM2G023110	GRMZM2G304745	GRMZM2G122231	GRMZM2G100639	GRMZM2G334165	GRMZM2G140752	GRMZM2G023204	GRMZM2G028568	GRMZM2G055052	GRMZM2G162445	GRMZM2G146034	GRMZM2G397889	GRMZM2G351937	GRMZM2G091672	GRMZM2G167253	GRMZM2G110412	GRMZM2G352858	GRMZM2G042639	GRMZM2G310410	GRMZM2G055458	GRMZM2G178074	GRMZM2G312521
GO:0005524	MF	ATP binding	227	1618	0.15	0.28	AC206165.3_FG007	GRMZM2G084762	GRMZM2G140231	GRMZM2G024668	GRMZM2G366532	GRMZM2G455243	GRMZM2G172386	GRMZM2G054023	GRMZM2G431021	GRMZM2G174896	GRMZM2G112074	GRMZM2G119894	GRMZM2G415529	GRMZM2G060714	GRMZM2G014089	GRMZM2G173965	GRMZM2G041774	GRMZM2G379780	GRMZM2G048801	GRMZM2G410990	GRMZM2G407825	GRMZM2G023110	GRMZM2G304745	GRMZM2G122231	GRMZM2G100639	GRMZM2G334165	GRMZM2G140752	GRMZM2G023204	GRMZM2G028568	GRMZM2G055052	GRMZM2G162445	GRMZM2G146034	GRMZM2G397889	GRMZM2G351937	GRMZM2G091672	GRMZM2G167253	GRMZM2G110412	GRMZM2G352858	GRMZM2G042639	GRMZM2G310410	GRMZM2G055458	GRMZM2G178074	GRMZM2G312521
GO:0004620	MF	phospholipase activity	5	1618	0.15	0.28	GRMZM2G340065	GRMZM2G355572	GRMZM2G037015	GRMZM2G179792	GRMZM2G163709
GO:0008324	MF	cation transmembrane transporter activity	48	1618	0.16	0.3	GRMZM2G045596	GRMZM2G015844	GRMZM2G036448	GRMZM2G136508	GRMZM2G134708	AC182482.3_FG003	GRMZM2G338809	GRMZM2G175927	GRMZM2G160069	GRMZM2G105219	GRMZM2G064382	GRMZM2G161310	GRMZM2G176307	GRMZM2G404702	GRMZM2G347717	GRMZM2G000261	GRMZM2G152952	GRMZM2G071630	GRMZM2G141642	GRMZM2G477457	GRMZM2G173967	GRMZM2G096008	GRMZM2G414159	GRMZM2G403915	AC234152.1_FG007	GRMZM2G456923	GRMZM2G005304	GRMZM2G042412	GRMZM2G080045	GRMZM2G425719	GRMZM2G084779	GRMZM2G174807	GRMZM2G018018	GRMZM2G035595	GRMZM2G028736	GRMZM2G468657	GRMZM2G075594	GRMZM2G039961	GRMZM2G025491	AF546187.1_FG011	GRMZM2G093826	GRMZM2G429617	GRMZM2G327189
GO:0016772	MF	transferase activity, transferring phosphorus-containing groups	163	1618	0.17	0.31	GRMZM2G084762	GRMZM2G140231	GRMZM2G172386	GRMZM2G054023	GRMZM2G431021	GRMZM2G174896	GRMZM2G111462	GRMZM5G809078	GRMZM2G303965	GRMZM2G320506	GRMZM2G041774	GRMZM2G379780	GRMZM2G048801	GRMZM2G023110	GRMZM2G304745	GRMZM2G019567	GRMZM2G352281	GRMZM2G334165	GRMZM2G023204	GRMZM2G028568	GRMZM2G351937	GRMZM2G167253	GRMZM2G110412	GRMZM2G352858	AC226248.1_FG002	GRMZM2G310410	GRMZM2G117250	GRMZM2G178074	GRMZM2G082191	GRMZM2G095302	GRMZM2G075002	GRMZM2G169020	GRMZM2G419290	GRMZM2G392737	GRMZM2G434363	GRMZM2G140752	GRMZM2G061795	GRMZM2G097533	GRMZM2G055458	GRMZM2G030673	AC193379.3_FG001	GRMZM2G136039	GRMZM2G164612
GO:0004650	MF	polygalacturonase activity	5	1618	0.17	0.31	GRMZM2G170388	GRMZM2G002034	GRMZM2G139828	GRMZM2G004435	GRMZM2G026804
GO:0004180	MF	carboxypeptidase activity	10	1618	0.17	0.31	GRMZM2G072240	GRMZM2G131315	GRMZM2G471269	GRMZM2G339091	AC216264.3_FG001	GRMZM2G118241	AC218035.3_FG004	GRMZM2G087059	GRMZM2G161696	GRMZM2G022659
GO:0042277	MF	peptide binding	8	1618	0.17	0.31	GRMZM2G051943	GRMZM2G034534	GRMZM2G116584	GRMZM2G060837	GRMZM2G111975	GRMZM2G119705	GRMZM2G023444	AC209636.2_FG003
GO:0016854	MF	racemase and epimerase activity	6	1618	0.18	0.32	GRMZM2G429118	GRMZM2G007404	GRMZM2G347717	GRMZM2G052336	GRMZM2G370048	GRMZM2G042179
GO:0016765	MF	transferase activity, transferring alkyl or aryl (other than methyl) groups	9	1618	0.18	0.32	GRMZM2G416632	GRMZM2G054803	GRMZM2G042639	GRMZM2G064255	GRMZM2G146437	GRMZM2G161891	GRMZM2G052571	GRMZM2G025190	GRMZM2G163809
GO:0015297	MF	antiporter activity	13	1618	0.19	0.33	GRMZM2G456923	GRMZM2G151903	GRMZM2G075594	GRMZM2G135877	GRMZM2G039961	GRMZM2G010765	GRMZM2G079127	GRMZM2G161809	GRMZM2G018018	GRMZM2G105219	GRMZM2G035595	GRMZM2G161310	GRMZM2G160430
GO:0004806	MF	triglyceride lipase activity	5	1618	0.19	0.33	GRMZM2G169562	GRMZM2G359904	GRMZM2G368610	GRMZM2G174315	GRMZM2G039792
GO:0005543	MF	phospholipid binding	5	1618	0.2	0.34	GRMZM2G172834	GRMZM2G178955	GRMZM2G021909	GRMZM2G473162	GRMZM2G138516
GO:0015299	MF	solute:hydrogen antiporter activity	8	1618	0.22	0.39	GRMZM2G456923	GRMZM2G075594	GRMZM2G039961	GRMZM2G018018	GRMZM2G105219	GRMZM2G035595	GRMZM2G161310	GRMZM2G160430
GO:0031072	MF	heat shock protein binding	15	1618	0.23	0.39	GRMZM2G008061	GRMZM2G023786	GRMZM2G039886	GRMZM2G031637	GRMZM2G399136	GRMZM2G119316	GRMZM2G119483	GRMZM2G029385	GRMZM2G072300	GRMZM2G341404	GRMZM2G144997	GRMZM2G477205	GRMZM2G063238	GRMZM2G038801	GRMZM2G029546
GO:0015298	MF	solute:cation antiporter activity	8	1618	0.23	0.4	GRMZM2G456923	GRMZM2G075594	GRMZM2G039961	GRMZM2G018018	GRMZM2G105219	GRMZM2G035595	GRMZM2G161310	GRMZM2G160430
GO:0004842	MF	ubiquitin-protein ligase activity	8	1618	0.24	0.4	GRMZM2G125034	GRMZM2G069070	GRMZM2G315431	GRMZM5G855994	GRMZM2G303964	GRMZM2G151204	GRMZM2G059042	GRMZM2G055052
GO:0022838	MF	substrate-specific channel activity	15	1618	0.24	0.4	GRMZM2G066489	GRMZM2G080079	GRMZM2G098301	GRMZM2G414159	GRMZM2G000261	GRMZM2G074317	GRMZM2G136508	GRMZM2G128078	GRMZM2G327189	GRMZM2G088132	GRMZM2G141642	AC234152.1_FG002	GRMZM2G093826	GRMZM2G404702	AC234152.1_FG007
GO:0015267	MF	channel activity	15	1618	0.24	0.4	GRMZM2G066489	GRMZM2G080079	GRMZM2G098301	GRMZM2G414159	GRMZM2G000261	GRMZM2G074317	GRMZM2G136508	GRMZM2G128078	GRMZM2G327189	GRMZM2G088132	GRMZM2G141642	AC234152.1_FG002	GRMZM2G093826	GRMZM2G404702	AC234152.1_FG007
GO:0005216	MF	ion channel activity	15	1618	0.24	0.4	GRMZM2G066489	GRMZM2G080079	GRMZM2G098301	GRMZM2G414159	GRMZM2G000261	GRMZM2G074317	GRMZM2G136508	GRMZM2G128078	GRMZM2G327189	GRMZM2G088132	GRMZM2G141642	AC234152.1_FG002	GRMZM2G093826	GRMZM2G404702	AC234152.1_FG007
GO:0022803	MF	passive transmembrane transporter activity	15	1618	0.24	0.4	GRMZM2G066489	GRMZM2G080079	GRMZM2G098301	GRMZM2G414159	GRMZM2G000261	GRMZM2G074317	GRMZM2G136508	GRMZM2G128078	GRMZM2G327189	GRMZM2G088132	GRMZM2G141642	AC234152.1_FG002	GRMZM2G093826	GRMZM2G404702	AC234152.1_FG007
GO:0043566	MF	structure-specific DNA binding	5	1618	0.32	0.52	AC193754.3_FG008	GRMZM2G351330	GRMZM2G042639	GRMZM2G084762	GRMZM2G117164
GO:0004722	MF	protein serine	threonine phosphatase activity	6	39203	0.32	0.52	GRMZM2G010855	GRMZM2G082487	GRMZM2G159811	GRMZM2G001243	GRMZM2G308615	GRMZM2G177386
GO:0015300	MF	solute:solute antiporter activity	8	1618	0.33	0.53	GRMZM2G456923	GRMZM2G075594	GRMZM2G039961	GRMZM2G018018	GRMZM2G105219	GRMZM2G035595	GRMZM2G161310	GRMZM2G160430
GO:0022836	MF	gated channel activity	12	1618	0.33	0.53	GRMZM2G066489	GRMZM2G080079	GRMZM2G098301	GRMZM2G414159	GRMZM2G000261	GRMZM2G136508	GRMZM2G128078	GRMZM2G327189	GRMZM2G088132	GRMZM2G141642	GRMZM2G093826	AC234152.1_FG007
GO:0046914	MF	transition metal ion binding	234	1618	0.33	0.53	GRMZM2G173413	GRMZM2G146614	AC209987.4_FG010	GRMZM2G103512	AC190772.4_FG011	GRMZM2G030772	GRMZM2G135108	AC234163.1_FG002	GRMZM2G455243	GRMZM2G134597	GRMZM2G122848	GRMZM2G144782	GRMZM2G052034	GRMZM2G077809	GRMZM2G060163	GRMZM5G844329	GRMZM2G399530	GRMZM2G542847	GRMZM2G135387	GRMZM2G081285	GRMZM2G382534	GRMZM2G054224	GRMZM2G427815	GRMZM2G061663	GRMZM2G035103	GRMZM2G174048	GRMZM2G042538	GRMZM2G140994	GRMZM2G039278	GRMZM2G117706	GRMZM2G127846	GRMZM2G414528	GRMZM2G105954	GRMZM2G441541	GRMZM2G085218	GRMZM2G170857	GRMZM2G103342	GRMZM2G000423	GRMZM2G006973	GRMZM2G022679	GRMZM2G106881	GRMZM2G054050	GRMZM2G147752
GO:0016887	MF	ATPase activity	35	1618	0.35	0.55	GRMZM2G432480	GRMZM2G084762	GRMZM2G003411	GRMZM2G360681	GRMZM2G172230	GRMZM5G892675	GRMZM2G111462	GRMZM2G119894	GRMZM2G107481	GRMZM2G366146	GRMZM2G404702	GRMZM2G014089	GRMZM2G151406	GRMZM2G327032	GRMZM2G310144	GRMZM2G099619	GRMZM2G410990	GRMZM2G407825	GRMZM2G415529	GRMZM2G320206	GRMZM2G036826	GRMZM2G109527	GRMZM2G091478	GRMZM2G146034	GRMZM2G319573	GRMZM2G113203	GRMZM2G477872	GRMZM5G874955	GRMZM2G032218	GRMZM2G048836	GRMZM2G066101	GRMZM5G833207	GRMZM2G094490	GRMZM2G139894	GRMZM2G064603
GO:0008238	MF	exopeptidase activity	12	1618	0.36	0.56	GRMZM2G072240	GRMZM2G131315	GRMZM2G043893	GRMZM2G471269	GRMZM2G339091	AC216264.3_FG001	GRMZM2G118241	AC218035.3_FG004	GRMZM2G161696	GRMZM2G087059	GRMZM2G093441	GRMZM2G022659
GO:0004879	MF	ligand-dependent nuclear receptor activity	19	1618	0.36	0.56	GRMZM2G516421	GRMZM5G845021	GRMZM2G124540	GRMZM2G151993	GRMZM2G004054	GRMZM2G120839	GRMZM2G077752	GRMZM2G123212	GRMZM2G046264	AC226248.1_FG002	GRMZM2G334165	GRMZM2G177095	GRMZM2G006578	GRMZM2G006676	GRMZM2G070849	GRMZM2G355316	GRMZM2G045748	GRMZM2G029547	GRMZM2G368388
GO:0017076	MF	purine nucleotide binding	256	1618	0.38	0.58	AC206165.3_FG007	GRMZM2G324157	GRMZM2G084762	GRMZM2G340933	GRMZM2G140231	GRMZM2G024668	GRMZM2G366532	GRMZM2G455243	GRMZM2G172386	GRMZM2G054023	GRMZM2G431021	GRMZM2G174896	GRMZM2G111462	GRMZM2G119894	GRMZM2G415529	GRMZM2G060714	GRMZM2G014089	GRMZM2G173965	GRMZM2G041774	GRMZM2G379780	GRMZM2G048801	GRMZM2G410990	GRMZM2G407825	GRMZM2G023110	GRMZM2G304745	GRMZM2G122231	GRMZM2G100639	GRMZM2G080537	GRMZM2G334165	GRMZM2G140752	GRMZM2G023204	GRMZM2G028568	GRMZM2G055052	GRMZM2G162445	GRMZM2G080839	GRMZM2G397889	GRMZM2G351937	GRMZM2G091672	GRMZM2G167253	GRMZM2G110412	GRMZM2G352858	GRMZM2G042639	GRMZM2G310410
GO:0016836	MF	hydro-lyase activity	7	1618	0.37	0.58	GRMZM2G125923	GRMZM2G314652	GRMZM2G466543	GRMZM2G446253	GRMZM2G054465	GRMZM2G414528	GRMZM2G015436
GO:0004888	MF	transmembrane receptor activity	29	1618	0.38	0.58	GRMZM2G334574	GRMZM2G114820	GRMZM2G025518	GRMZM2G358931	GRMZM2G394203	AC209636.2_FG003	GRMZM2G124477	GRMZM2G140032	GRMZM2G116584	GRMZM2G119705	GRMZM2G163507	GRMZM2G111975	GRMZM5G852703	GRMZM2G073197	GRMZM2G051943	GRMZM2G165177	GRMZM2G169580	GRMZM2G140752	GRMZM2G066489	GRMZM2G468657	GRMZM2G138330	GRMZM2G151993	GRMZM2G098301	GRMZM2G023444	GRMZM2G034534	GRMZM2G356545	GRMZM2G060837	GRMZM2G123558	GRMZM2G029547
GO:0050661	MF	NADP or NADPH binding	6	1618	0.39	0.59	GRMZM2G107402	GRMZM2G314652	GRMZM2G011858	GRMZM2G425719	GRMZM2G421509	GRMZM2G000427
GO:0000166	MF	nucleotide binding	269	1618	0.39	0.6	AC206165.3_FG007	GRMZM2G324157	GRMZM2G084762	GRMZM2G340933	GRMZM2G140231	GRMZM2G024668	GRMZM2G366532	GRMZM2G455243	GRMZM2G042136	GRMZM2G054023	GRMZM2G431021	GRMZM2G174896	GRMZM2G111462	GRMZM2G119894	GRMZM2G415529	GRMZM2G060714	GRMZM2G014089	GRMZM2G173965	GRMZM2G041774	GRMZM2G379780	GRMZM2G048801	GRMZM2G410990	GRMZM2G407825	GRMZM2G023110	GRMZM2G304745	GRMZM2G122231	GRMZM2G100639	GRMZM2G080537	GRMZM2G334165	GRMZM2G140752	GRMZM2G023204	GRMZM2G172386	GRMZM2G028568	GRMZM2G055052	GRMZM2G162445	GRMZM2G080839	GRMZM2G397889	GRMZM2G351937	GRMZM2G091672	GRMZM2G167253	GRMZM2G110412	GRMZM2G352858	GRMZM2G042639
GO:0005249	MF	voltage-gated potassium channel activity	6	1618	0.43	0.64	GRMZM2G136508	GRMZM2G414159	GRMZM2G000261	GRMZM2G141642	GRMZM2G327189	AC234152.1_FG007
GO:0022832	MF	voltage-gated channel activity	10	1618	0.43	0.64	GRMZM2G080079	GRMZM2G093826	GRMZM2G136508	GRMZM2G414159	GRMZM2G000261	GRMZM2G128078	GRMZM2G327189	GRMZM2G088132	GRMZM2G141642	AC234152.1_FG007
GO:0005244	MF	voltage-gated ion channel activity	10	1618	0.43	0.64	GRMZM2G080079	GRMZM2G093826	GRMZM2G136508	GRMZM2G414159	GRMZM2G000261	GRMZM2G128078	GRMZM2G327189	GRMZM2G088132	GRMZM2G141642	AC234152.1_FG007
GO:0030528	MF	transcription regulator activity	94	1618	0.44	0.65	AC206165.3_FG007	GRMZM2G125653	GRMZM2G090594	GRMZM2G133568	GRMZM2G084195	GRMZM2G437481	GRMZM2G447551	GRMZM2G169654	AC232238.2_FG004	GRMZM2G155217	GRMZM2G030272	GRMZM2G131961	GRMZM2G036554	GRMZM2G105348	AC193630.3_FG003	GRMZM2G055180	GRMZM2G169149	GRMZM2G041462	GRMZM2G101405	GRMZM2G110153	GRMZM2G475984	GRMZM2G045431	GRMZM2G132367	GRMZM2G049229	GRMZM2G381378	GRMZM2G089596	GRMZM2G173534	AC233899.1_FG004	GRMZM2G002915	GRMZM2G152862	GRMZM2G040349	GRMZM2G083350	GRMZM5G805026	GRMZM2G102161	GRMZM2G300924	GRMZM2G477415	GRMZM2G133675	GRMZM2G068967	GRMZM2G117164	GRMZM2G112629	GRMZM2G169966	GRMZM2G002131	GRMZM2G016434
GO:0004872	MF	receptor activity	46	1618	0.44	0.65	GRMZM2G516421	GRMZM2G045748	GRMZM2G334574	GRMZM2G114820	GRMZM2G004054	GRMZM2G124540	GRMZM2G025518	GRMZM2G051943	GRMZM2G358931	GRMZM2G070849	GRMZM2G394203	AC209636.2_FG003	GRMZM2G124477	GRMZM2G140032	GRMZM2G116584	GRMZM2G046264	GRMZM2G334165	GRMZM2G177095	GRMZM2G163507	GRMZM2G119705	GRMZM2G355316	GRMZM2G111975	GRMZM5G852703	GRMZM2G120839	AC226248.1_FG002	GRMZM2G073197	GRMZM2G066489	GRMZM2G060837	GRMZM2G165177	GRMZM2G123558	GRMZM2G169580	GRMZM2G140752	GRMZM5G845021	GRMZM2G468657	GRMZM2G138330	GRMZM2G151993	GRMZM2G098301	GRMZM2G023444	GRMZM2G077752	GRMZM2G034534	GRMZM2G356545	GRMZM2G123212	GRMZM2G368388
GO:0070011	MF	peptidase activity, acting on L-amino acid peptides	63	1618	0.45	0.65	GRMZM2G064708	GRMZM2G116514	GRMZM2G048836	GRMZM2G128992	GRMZM2G087728	GRMZM2G112205	GRMZM2G153523	AC209242.3_FG003	GRMZM2G429128	GRMZM2G089506	GRMZM2G141036	GRMZM2G065757	GRMZM2G072240	GRMZM2G110220	GRMZM2G099765	GRMZM2G094490	GRMZM2G179768	GRMZM2G128268	GRMZM2G018108	GRMZM2G123029	GRMZM2G320206	GRMZM2G018716	GRMZM2G340065	GRMZM2G118241	GRMZM2G125314	GRMZM2G098102	GRMZM5G848822	GRMZM2G132238	GRMZM2G135013	GRMZM2G131315	GRMZM2G090981	GRMZM2G140994	GRMZM2G073882	GRMZM2G036365	GRMZM2G043893	GRMZM2G345717	AC216264.3_FG001	GRMZM2G456217	GRMZM2G311680	GRMZM2G130053	GRMZM2G175927	GRMZM2G136884	GRMZM5G811022
GO:0004930	MF	G-protein coupled receptor activity	26	1618	0.46	0.66	GRMZM2G334574	GRMZM2G114820	GRMZM2G025518	GRMZM2G358931	GRMZM2G394203	AC209636.2_FG003	GRMZM2G124477	GRMZM2G140032	GRMZM2G116584	GRMZM2G119705	GRMZM2G163507	GRMZM2G111975	GRMZM5G852703	GRMZM2G073197	GRMZM2G051943	GRMZM2G165177	GRMZM2G169580	GRMZM2G468657	GRMZM2G138330	GRMZM2G151993	GRMZM2G023444	GRMZM2G034534	GRMZM2G356545	GRMZM2G060837	GRMZM2G123558	GRMZM2G029547
GO:0000287	MF	magnesium ion binding	12	1618	0.47	0.67	AC214360.3_FG001	GRMZM2G097641	GRMZM2G446253	GRMZM2G028306	GRMZM2G127087	GRMZM2G407825	GRMZM2G150098	GRMZM2G038722	GRMZM2G044481	GRMZM2G321041	GRMZM2G107481	GRMZM2G132238
GO:0008233	MF	peptidase activity	64	1618	0.47	0.68	GRMZM2G064708	GRMZM2G159171	GRMZM2G116514	GRMZM2G048836	GRMZM2G128992	GRMZM2G087728	GRMZM2G112205	GRMZM2G153523	AC209242.3_FG003	GRMZM2G429128	GRMZM2G089506	GRMZM2G141036	GRMZM2G065757	GRMZM2G072240	GRMZM2G110220	GRMZM2G099765	GRMZM2G094490	GRMZM2G179768	GRMZM2G128268	GRMZM2G018108	GRMZM2G123029	GRMZM2G320206	GRMZM2G018716	GRMZM2G340065	GRMZM2G118241	GRMZM2G125314	GRMZM2G098102	GRMZM5G848822	GRMZM2G132238	GRMZM2G135013	GRMZM2G131315	GRMZM2G090981	GRMZM2G140994	GRMZM2G073882	GRMZM2G036365	GRMZM2G043893	GRMZM2G345717	AC216264.3_FG001	GRMZM2G456217	GRMZM2G311680	GRMZM2G130053	GRMZM2G175927	GRMZM2G136884
GO:0004091	MF	carboxylesterase activity	12	1618	0.49	0.7	GRMZM2G078804	GRMZM2G340065	GRMZM2G355572	GRMZM2G037015	GRMZM2G174315	GRMZM2G169562	GRMZM2G039792	GRMZM2G359904	GRMZM2G116140	GRMZM2G037411	GRMZM2G368610	GRMZM2G431856
GO:0005267	MF	potassium channel activity	6	1618	0.5	0.71	GRMZM2G136508	GRMZM2G414159	GRMZM2G000261	GRMZM2G141642	GRMZM2G327189	AC234152.1_FG007
GO:0032555	MF	purine ribonucleotide binding	238	1618	0.55	0.76	AC206165.3_FG007	GRMZM2G084762	GRMZM2G340933	GRMZM2G140231	GRMZM2G024668	GRMZM2G366532	GRMZM2G455243	GRMZM2G172386	GRMZM2G054023	GRMZM2G431021	GRMZM2G174896	GRMZM2G111462	GRMZM2G119894	GRMZM2G415529	GRMZM2G060714	GRMZM2G014089	GRMZM2G173965	GRMZM2G041774	GRMZM2G379780	GRMZM2G048801	GRMZM2G410990	GRMZM2G407825	GRMZM2G023110	GRMZM2G304745	GRMZM2G122231	GRMZM2G100639	GRMZM2G334165	GRMZM2G140752	GRMZM2G023204	GRMZM2G028568	GRMZM2G055052	GRMZM2G162445	GRMZM2G146034	GRMZM2G397889	GRMZM2G351937	GRMZM2G091672	GRMZM2G167253	GRMZM2G110412	GRMZM2G352858	GRMZM2G042639	GRMZM2G310410	GRMZM2G055458	GRMZM2G178074
GO:0032553	MF	ribonucleotide binding	238	1618	0.55	0.76	AC206165.3_FG007	GRMZM2G084762	GRMZM2G340933	GRMZM2G140231	GRMZM2G024668	GRMZM2G366532	GRMZM2G455243	GRMZM2G172386	GRMZM2G054023	GRMZM2G431021	GRMZM2G174896	GRMZM2G111462	GRMZM2G119894	GRMZM2G415529	GRMZM2G060714	GRMZM2G014089	GRMZM2G173965	GRMZM2G041774	GRMZM2G379780	GRMZM2G048801	GRMZM2G410990	GRMZM2G407825	GRMZM2G023110	GRMZM2G304745	GRMZM2G122231	GRMZM2G100639	GRMZM2G334165	GRMZM2G140752	GRMZM2G023204	GRMZM2G028568	GRMZM2G055052	GRMZM2G162445	GRMZM2G146034	GRMZM2G397889	GRMZM2G351937	GRMZM2G091672	GRMZM2G167253	GRMZM2G110412	GRMZM2G352858	GRMZM2G042639	GRMZM2G310410	GRMZM2G055458	GRMZM2G178074
GO:0005261	MF	cation channel activity	7	1618	0.54	0.76	GRMZM2G136508	GRMZM2G414159	GRMZM2G000261	GRMZM2G141642	GRMZM2G327189	GRMZM2G404702	AC234152.1_FG007
GO:0022843	MF	voltage-gated cation channel activity	6	1618	0.56	0.77	GRMZM2G136508	GRMZM2G414159	GRMZM2G000261	GRMZM2G141642	GRMZM2G327189	AC234152.1_FG007
GO:0016810	MF	hydrolase activity, acting on carbon-nitrogen (but not peptide) bonds	6	1618	0.57	0.79	GRMZM2G173413	GRMZM2G098676	GRMZM2G374827	GRMZM2G320099	GRMZM2G103152	GRMZM2G380088
GO:0042626	MF	ATPase activity, coupled to transmembrane movement of substances	12	1618	0.58	0.79	GRMZM2G032218	GRMZM2G410990	GRMZM2G407825	GRMZM2G113203	GRMZM2G151406	GRMZM5G833207	GRMZM2G111462	GRMZM2G119894	GRMZM2G146034	GRMZM2G107481	GRMZM2G404702	GRMZM2G014089
GO:0043492	MF	ATPase activity, coupled to movement of substances	12	1618	0.58	0.79	GRMZM2G032218	GRMZM2G410990	GRMZM2G407825	GRMZM2G113203	GRMZM2G151406	GRMZM5G833207	GRMZM2G111462	GRMZM2G119894	GRMZM2G146034	GRMZM2G107481	GRMZM2G404702	GRMZM2G014089
GO:0046873	MF	metal ion transmembrane transporter activity	13	1618	0.6	0.8	GRMZM2G327189	GRMZM2G136508	GRMZM2G042412	GRMZM2G000261	GRMZM2G084779	GRMZM2G093826	GRMZM2G477457	GRMZM2G096008	GRMZM2G414159	GRMZM2G064382	GRMZM2G141642	GRMZM2G404702	AC234152.1_FG007
GO:0004721	MF	phosphoprotein phosphatase activity	7	1618	0.6	0.8	GRMZM2G126765	GRMZM2G010855	GRMZM2G082487	GRMZM2G159811	GRMZM2G001243	GRMZM2G308615	GRMZM2G177386
GO:0016705	MF	oxidoreductase activity, acting on paired donors, with incorporation or reduction of molecular oxygen	7	1618	0.61	0.82	GRMZM2G078373	GRMZM2G105787	GRMZM2G054224	GRMZM2G425719	GRMZM2G421509	GRMZM2G091456	GRMZM2G000427
GO:0008234	MF	cysteine-type peptidase activity	13	1618	0.61	0.82	GRMZM5G811022	GRMZM2G340065	GRMZM2G099765	GRMZM2G087728	GRMZM2G023471	GRMZM2G320206	AC209242.3_FG003	GRMZM2G456217	GRMZM2G125314	GRMZM2G130053	GRMZM2G098102	GRMZM2G045706	GRMZM2G132238
GO:0016835	MF	carbon-oxygen lyase activity	7	1618	0.62	0.82	GRMZM2G125923	GRMZM2G314652	GRMZM2G466543	GRMZM2G446253	GRMZM2G054465	GRMZM2G414528	GRMZM2G015436
GO:0016597	MF	amino acid binding	7	1618	0.64	0.84	GRMZM2G179885	GRMZM2G148495	GRMZM2G112205	GRMZM2G169293	GRMZM2G012926	GRMZM2G109527	GRMZM2G089102
GO:0031406	MF	carboxylic acid binding	9	1618	0.65	0.85	GRMZM2G179885	GRMZM2G344634	GRMZM2G148495	GRMZM2G112205	GRMZM2G089102	GRMZM2G012926	GRMZM2G109527	GRMZM2G054224	GRMZM2G169293
GO:0015399	MF	primary active transmembrane transporter activity	15	1618	0.66	0.85	GRMZM2G014240	GRMZM2G032218	GRMZM2G410990	GRMZM2G407825	GRMZM2G054969	GRMZM2G113203	GRMZM2G151406	GRMZM5G833207	GRMZM2G111462	GRMZM2G035542	GRMZM2G119894	GRMZM2G146034	GRMZM2G107481	GRMZM2G404702	GRMZM2G014089
GO:0015405	MF	P-P-bond-hydrolysis-driven transmembrane transporter activity	15	1618	0.66	0.85	GRMZM2G014240	GRMZM2G032218	GRMZM2G410990	GRMZM2G407825	GRMZM2G054969	GRMZM2G113203	GRMZM2G151406	GRMZM5G833207	GRMZM2G111462	GRMZM2G035542	GRMZM2G119894	GRMZM2G146034	GRMZM2G107481	GRMZM2G404702	GRMZM2G014089
GO:0008168	MF	methyltransferase activity	18	1618	0.66	0.85	GRMZM2G127418	GRMZM2G332522	GRMZM2G144155	GRMZM2G106172	GRMZM2G352858	GRMZM2G043980	GRMZM2G039009	GRMZM2G170400	GRMZM2G093092	GRMZM2G423331	GRMZM2G023152	GRMZM2G148904	GRMZM2G010596	AC207628.4_FG010	GRMZM2G431021	GRMZM2G050307	GRMZM2G099297	GRMZM2G087769
GO:0051082	MF	unfolded protein binding	12	1618	0.66	0.85	GRMZM2G365374	GRMZM2G039886	GRMZM2G024668	GRMZM2G399136	GRMZM2G119316	GRMZM2G119483	GRMZM2G144997	GRMZM2G477205	GRMZM2G063238	GRMZM2G038801	GRMZM2G029546	GRMZM2G399073
GO:0016788	MF	hydrolase activity, acting on ester bonds	53	1618	0.67	0.85	GRMZM2G355572	GRMZM2G440459	GRMZM2G359904	GRMZM2G088919	GRMZM2G116876	GRMZM2G141277	GRMZM2G134054	AC231745.1_FG003	GRMZM2G088974	GRMZM2G322953	GRMZM2G308615	GRMZM2G101000	GRMZM2G368610	GRMZM2G161274	GRMZM2G078804	GRMZM2G340065	GRMZM2G037015	GRMZM2G082487	GRMZM2G431856	GRMZM2G043191	GRMZM2G159759	GRMZM2G126765	GRMZM2G037411	GRMZM2G478568	GRMZM2G010855	GRMZM2G047129	GRMZM2G091069	GRMZM2G032977	GRMZM2G015908	GRMZM2G113228	GRMZM2G127846	GRMZM2G179792	GRMZM2G073860	GRMZM2G159811	GRMZM2G335280	GRMZM2G174315	GRMZM2G001243	GRMZM2G174975	GRMZM2G087827	GRMZM2G177386	GRMZM2G097641	GRMZM2G112968	GRMZM2G021106
GO:0008194	MF	UDP-glycosyltransferase activity	6	1618	0.67	0.85	GRMZM2G161293	GRMZM2G018869	GRMZM2G089713	GRMZM2G060659	GRMZM2G055313	GRMZM2G160585
GO:0051287	MF	NAD or NADH binding	5	1618	0.68	0.85	GRMZM2G173195	GRMZM2G118770	GRMZM2G071630	GRMZM2G176307	GRMZM2G404237
GO:0016820	MF	hydrolase activity, acting on acid anhydrides, catalyzing transmembrane movement of substances	12	1618	0.68	0.85	GRMZM2G032218	GRMZM2G410990	GRMZM2G407825	GRMZM2G113203	GRMZM2G151406	GRMZM5G833207	GRMZM2G111462	GRMZM2G119894	GRMZM2G146034	GRMZM2G107481	GRMZM2G404702	GRMZM2G014089
GO:0003677	MF	DNA binding	200	1618	0.69	0.86	AC206165.3_FG007	GRMZM2G042494	GRMZM2G084762	GRMZM2G125653	AC206901.3_FG005	GRMZM2G124540	GRMZM2G090594	GRMZM2G112548	GRMZM2G313481	GRMZM2G455243	GRMZM2G041462	GRMZM2G112074	GRMZM2G016637	GRMZM2G376957	GRMZM5G864735	GRMZM2G002131	GRMZM2G065205	GRMZM2G100639	GRMZM2G169654	GRMZM2G069911	AC232238.2_FG004	GRMZM2G334165	GRMZM2G030272	GRMZM2G131961	GRMZM2G055052	GRMZM2G143640	GRMZM2G092718	GRMZM2G094352	GRMZM2G163251	GRMZM2G101480	GRMZM2G042639	GRMZM2G087955	GRMZM2G133568	GRMZM2G055180	GRMZM2G170322	GRMZM2G051256	GRMZM2G342515	GRMZM2G371033	GRMZM2G169149	GRMZM2G114850	GRMZM2G084195	GRMZM2G101405	GRMZM2G450445
GO:0005199	MF	structural constituent of cell wall	7	1618	0.7	0.86	GRMZM2G358830	GRMZM2G058032	GRMZM2G020986	GRMZM2G006676	GRMZM2G355316	GRMZM2G085116	GRMZM2G118766
GO:0008236	MF	serine-type peptidase activity	19	1618	0.7	0.86	GRMZM2G135013	GRMZM2G131315	GRMZM2G404249	GRMZM2G140994	GRMZM2G471269	GRMZM2G073882	GRMZM2G048836	AC216264.3_FG001	GRMZM2G339091	GRMZM2G022659	GRMZM2G018716	GRMZM2G118241	GRMZM2G072240	AC218035.3_FG004	GRMZM2G013986	GRMZM2G094490	GRMZM2G131177	GRMZM2G161696	GRMZM2G116514
GO:0017171	MF	serine hydrolase activity	19	1618	0.7	0.86	GRMZM2G135013	GRMZM2G131315	GRMZM2G404249	GRMZM2G140994	GRMZM2G471269	GRMZM2G073882	GRMZM2G048836	AC216264.3_FG001	GRMZM2G339091	GRMZM2G022659	GRMZM2G018716	GRMZM2G118241	GRMZM2G072240	AC218035.3_FG004	GRMZM2G013986	GRMZM2G094490	GRMZM2G131177	GRMZM2G161696	GRMZM2G116514
GO:0060089	MF	molecular transducer activity	53	1618	0.71	0.87	GRMZM2G516421	GRMZM2G045748	GRMZM2G134162	GRMZM2G114820	GRMZM2G004054	GRMZM2G124540	GRMZM2G025518	GRMZM2G051943	GRMZM2G358931	GRMZM2G075253	GRMZM2G070849	GRMZM2G394203	AC209636.2_FG003	GRMZM2G334574	GRMZM2G124477	GRMZM2G140032	GRMZM2G125943	GRMZM2G023346	GRMZM2G116584	GRMZM2G046264	GRMZM2G334165	GRMZM2G177095	GRMZM2G163507	GRMZM2G119705	GRMZM2G355316	GRMZM5G873277	GRMZM2G353024	GRMZM2G111975	GRMZM5G852703	GRMZM2G120839	AC226248.1_FG002	GRMZM2G073197	GRMZM2G066489	GRMZM2G060837	GRMZM2G165177	GRMZM2G123558	GRMZM2G169580	GRMZM2G140752	GRMZM5G845021	GRMZM2G468657	GRMZM2G138330	GRMZM2G151993	GRMZM2G098301
GO:0004871	MF	signal transducer activity	53	1618	0.71	0.87	GRMZM2G516421	GRMZM2G045748	GRMZM2G134162	GRMZM2G114820	GRMZM2G004054	GRMZM2G124540	GRMZM2G025518	GRMZM2G051943	GRMZM2G358931	GRMZM2G075253	GRMZM2G070849	GRMZM2G394203	AC209636.2_FG003	GRMZM2G334574	GRMZM2G124477	GRMZM2G140032	GRMZM2G125943	GRMZM2G023346	GRMZM2G116584	GRMZM2G046264	GRMZM2G334165	GRMZM2G177095	GRMZM2G163507	GRMZM2G119705	GRMZM2G355316	GRMZM5G873277	GRMZM2G353024	GRMZM2G111975	GRMZM5G852703	GRMZM2G120839	AC226248.1_FG002	GRMZM2G073197	GRMZM2G066489	GRMZM2G060837	GRMZM2G165177	GRMZM2G123558	GRMZM2G169580	GRMZM2G140752	GRMZM5G845021	GRMZM2G468657	GRMZM2G138330	GRMZM2G151993	GRMZM2G098301
GO:0016741	MF	transferase activity, transferring one-carbon groups	18	1618	0.73	0.89	GRMZM2G127418	GRMZM2G332522	GRMZM2G144155	GRMZM2G106172	GRMZM2G352858	GRMZM2G043980	GRMZM2G039009	GRMZM2G170400	GRMZM2G093092	GRMZM2G423331	GRMZM2G023152	GRMZM2G148904	GRMZM2G010596	AC207628.4_FG010	GRMZM2G431021	GRMZM2G050307	GRMZM2G099297	GRMZM2G087769
GO:0015662	MF	ATPase activity, coupled to transmembrane movement of ions, phosphorylative mechanism	5	1618	0.74	0.89	GRMZM2G151406	GRMZM2G410990	GRMZM2G107481	GRMZM2G404702	GRMZM2G407825
GO:0004519	MF	endonuclease activity	5	1618	0.74	0.89	GRMZM2G112968	GRMZM2G113228	GRMZM2G032977	GRMZM2G161274	GRMZM2G478568
GO:0004252	MF	serine-type endopeptidase activity	10	1618	0.76	0.9	GRMZM2G135013	GRMZM2G404249	GRMZM2G116514	GRMZM2G140994	GRMZM2G073882	GRMZM2G048836	GRMZM2G018716	GRMZM2G013986	GRMZM2G094490	GRMZM2G131177
GO:0043176	MF	amine binding	11	1618	0.76	0.9	GRMZM2G179885	GRMZM2G148495	GRMZM2G169580	GRMZM2G112205	GRMZM2G025518	GRMZM2G089102	GRMZM2G012926	GRMZM2G109527	GRMZM2G165177	GRMZM2G169293	GRMZM2G029547
GO:0016462	MF	pyrophosphatase activity	73	1618	0.76	0.9	GRMZM2G432480	GRMZM2G084762	AC197246.3_FG001	GRMZM2G157334	GRMZM2G003411	GRMZM2G002910	GRMZM2G360681	GRMZM2G455243	GRMZM2G162282	GRMZM2G172230	GRMZM5G892675	GRMZM2G112074	GRMZM2G147819	GRMZM2G119894	GRMZM2G066101	GRMZM2G107481	GRMZM2G366146	GRMZM2G404702	GRMZM2G014089	GRMZM2G320206	GRMZM2G327032	GRMZM2G017334	GRMZM2G310144	GRMZM5G833207	GRMZM2G410990	GRMZM2G407825	GRMZM2G062333	GRMZM2G100639	GRMZM2G415529	GRMZM2G151406	GRMZM2G144197	GRMZM2G036826	GRMZM2G109527	GRMZM2G091478	GRMZM2G111462	GRMZM2G162445	GRMZM2G132238	GRMZM2G478568	GRMZM2G060714	GRMZM2G038722	AC195587.4_FG004	GRMZM2G319573	GRMZM2G146034
GO:0017111	MF	nucleoside-triphosphatase activity	69	1618	0.78	0.91	GRMZM2G432480	GRMZM2G084762	AC197246.3_FG001	GRMZM2G157334	GRMZM2G003411	GRMZM2G002910	GRMZM2G360681	GRMZM2G455243	GRMZM2G162282	GRMZM2G172230	GRMZM5G892675	GRMZM2G112074	GRMZM2G147819	GRMZM2G119894	GRMZM2G066101	GRMZM2G107481	GRMZM2G366146	GRMZM2G404702	GRMZM2G014089	GRMZM2G320206	GRMZM2G327032	GRMZM2G017334	GRMZM2G310144	GRMZM5G833207	GRMZM2G410990	GRMZM2G407825	GRMZM2G062333	GRMZM2G100639	GRMZM2G415529	GRMZM2G151406	GRMZM2G144197	GRMZM2G036826	GRMZM2G109527	GRMZM2G091478	GRMZM2G111462	GRMZM2G162445	GRMZM2G478568	GRMZM2G060714	GRMZM2G177867	AC195587.4_FG004	GRMZM2G319573	GRMZM2G146034	GRMZM2G113203
GO:0003779	MF	actin binding	5	1618	0.8	0.94	GRMZM2G111201	GRMZM2G339091	GRMZM2G147775	GRMZM2G077942	GRMZM5G864498
GO:0016831	MF	carboxy-lyase activity	5	1618	0.81	0.94	GRMZM2G009400	GRMZM2G461159	GRMZM2G021277	GRMZM2G366392	GRMZM2G098875
GO:0016818	MF	hydrolase activity, acting on acid anhydrides, in phosphorus-containing anhydrides	73	1618	0.82	0.95	GRMZM2G432480	GRMZM2G084762	AC197246.3_FG001	GRMZM2G157334	GRMZM2G003411	GRMZM2G002910	GRMZM2G360681	GRMZM2G455243	GRMZM2G162282	GRMZM2G172230	GRMZM5G892675	GRMZM2G112074	GRMZM2G147819	GRMZM2G119894	GRMZM2G066101	GRMZM2G107481	GRMZM2G366146	GRMZM2G404702	GRMZM2G014089	GRMZM2G320206	GRMZM2G327032	GRMZM2G017334	GRMZM2G310144	GRMZM5G833207	GRMZM2G410990	GRMZM2G407825	GRMZM2G062333	GRMZM2G100639	GRMZM2G415529	GRMZM2G151406	GRMZM2G144197	GRMZM2G036826	GRMZM2G109527	GRMZM2G091478	GRMZM2G111462	GRMZM2G162445	GRMZM2G132238	GRMZM2G478568	GRMZM2G060714	GRMZM2G038722	AC195587.4_FG004	GRMZM2G319573	GRMZM2G146034
GO:0008227	MF	G-protein coupled amine receptor activity	10	1618	0.83	0.95	GRMZM2G140032	GRMZM2G165177	GRMZM2G169580	GRMZM2G025518	GRMZM2G356545	GRMZM2G358931	GRMZM2G123558	GRMZM2G394203	GRMZM2G029547	GRMZM2G334574
GO:0016830	MF	carbon-carbon lyase activity	8	1618	0.83	0.95	GRMZM2G366392	GRMZM2G009400	GRMZM2G461159	GRMZM5G844329	GRMZM2G098875	GRMZM2G103897	GRMZM2G021277	GRMZM2G103152
GO:0008092	MF	cytoskeletal protein binding	5	1618	0.83	0.95	GRMZM2G111201	GRMZM2G339091	GRMZM2G147775	GRMZM2G077942	GRMZM5G864498
GO:0016817	MF	hydrolase activity, acting on acid anhydrides	73	1618	0.85	0.95	GRMZM2G432480	GRMZM2G084762	AC197246.3_FG001	GRMZM2G157334	GRMZM2G003411	GRMZM2G002910	GRMZM2G360681	GRMZM2G455243	GRMZM2G162282	GRMZM2G172230	GRMZM5G892675	GRMZM2G112074	GRMZM2G147819	GRMZM2G119894	GRMZM2G066101	GRMZM2G107481	GRMZM2G366146	GRMZM2G404702	GRMZM2G014089	GRMZM2G320206	GRMZM2G327032	GRMZM2G017334	GRMZM2G310144	GRMZM5G833207	GRMZM2G410990	GRMZM2G407825	GRMZM2G062333	GRMZM2G100639	GRMZM2G415529	GRMZM2G151406	GRMZM2G144197	GRMZM2G036826	GRMZM2G109527	GRMZM2G091478	GRMZM2G111462	GRMZM2G162445	GRMZM2G132238	GRMZM2G478568	GRMZM2G060714	GRMZM2G038722	AC195587.4_FG004	GRMZM2G319573	GRMZM2G146034
GO:0022890	MF	inorganic cation transmembrane transporter activity	14	1618	0.84	0.95	GRMZM2G015844	GRMZM2G338809	GRMZM2G080045	GRMZM2G152952	GRMZM2G084779	GRMZM2G093826	GRMZM2G174807	GRMZM2G477457	GRMZM2G173967	GRMZM2G096008	GRMZM2G064382	GRMZM2G042412	GRMZM2G404702	GRMZM2G028736
GO:0051536	MF	iron-sulfur cluster binding	6	1618	0.85	0.95	GRMZM2G113228	GRMZM2G339563	GRMZM2G102959	GRMZM2G009808	GRMZM2G029546	GRMZM2G174769
GO:0051540	MF	metal cluster binding	6	1618	0.85	0.95	GRMZM2G113228	GRMZM2G339563	GRMZM2G102959	GRMZM2G009808	GRMZM2G029546	GRMZM2G174769
GO:0008237	MF	metallopeptidase activity	7	1618	0.86	0.96	GRMZM2G110220	GRMZM2G090981	GRMZM2G179768	GRMZM2G048836	GRMZM2G345717	GRMZM2G429128	GRMZM2G087059
GO:0003924	MF	GTPase activity	7	1618	0.99	1	GRMZM2G321413	AC197246.3_FG001	GRMZM2G157334	GRMZM2G026189	AC166636.1_FG008	GRMZM2G123719	GRMZM2G060714
GO:0005488	MF	binding	945	1618	1	1	GRMZM2G008061	GRMZM2G173413	GRMZM2G318652	GRMZM2G142919	GRMZM2G094168	AC206901.3_FG005	GRMZM2G124540	GRMZM2G090594	GRMZM2G088819	GRMZM2G054023	GRMZM2G300924	GRMZM2G070961	GRMZM2G122848	GRMZM2G152175	GRMZM2G542272	GRMZM2G083347	GRMZM2G103512	AC213769.3_FG001	GRMZM2G041774	GRMZM2G149273	GRMZM2G344634	AC183315.4_FG006	GRMZM2G043980	GRMZM2G304745	GRMZM2G029270	GRMZM2G119483	GRMZM2G382534	GRMZM2G474326	GRMZM2G055052	GRMZM2G162445	GRMZM2G100650	GRMZM2G163251	GRMZM2G091672	GRMZM2G474755	GRMZM2G101480	GRMZM2G094712	GRMZM2G063287	GRMZM2G352858	GRMZM2G042639	GRMZM2G087955	GRMZM2G073860	GRMZM2G414528	GRMZM5G881887
GO:0003774	MF	motor activity	5	1618	0.95	1	GRMZM2G472231	GRMZM2G177867	GRMZM2G016435	GRMZM2G575566	GRMZM2G478568
GO:0016779	MF	nucleotidyltransferase activity	10	1618	0.99	1	GRMZM2G160506	AC192244.3_FG007	GRMZM5G827309	GRMZM2G084762	GRMZM2G059010	GRMZM5G809078	GRMZM2G098764	GRMZM2G106213	GRMZM2G171229	GRMZM2G061795
GO:0015077	MF	monovalent inorganic cation transmembrane transporter activity	6	1618	0.99	1	GRMZM2G015844	GRMZM2G152952	GRMZM2G084779	GRMZM2G093826	GRMZM2G174807	GRMZM2G477457
GO:0008270	MF	zinc ion binding	103	1618	1	1	GRMZM2G173413	GRMZM2G139160	GRMZM2G128608	AC234163.1_FG002	GRMZM2G455243	GRMZM2G122848	GRMZM2G144782	GRMZM2G077809	GRMZM5G844329	GRMZM2G081285	GRMZM2G061663	GRMZM2G035103	GRMZM2G042538	GRMZM2G140994	GRMZM2G085218	GRMZM2G127846	GRMZM2G414528	GRMZM2G006973	AC205250.3_FG004	GRMZM2G324781	GRMZM2G123212	GRMZM2G327189	GRMZM2G029547	GRMZM2G473258	GRMZM2G397684	GRMZM2G004548	GRMZM2G015753	GRMZM2G075019	GRMZM2G355846	GRMZM2G110220	GRMZM2G146614	AC233939.1_FG003	GRMZM2G000836	GRMZM2G106881	GRMZM2G306079	GRMZM2G048154	GRMZM2G134334	GRMZM2G095323	GRMZM2G321041	GRMZM2G440259	GRMZM2G429128	GRMZM2G101664	GRMZM2G008216
GO:0016853	MF	isomerase activity	17	1618	0.93	1	GRMZM2G429118	GRMZM2G023471	GRMZM2G007404	GRMZM2G347717	GRMZM2G063244	GRMZM2G042179	GRMZM2G052336	GRMZM2G438998	GRMZM2G151406	GRMZM2G119578	GRMZM2G175076	GRMZM2G035599	GRMZM2G370048	GRMZM2G077316	GRMZM2G155329	GRMZM2G055052	GRMZM2G066394
GO:0003735	MF	structural constituent of ribosome	19	1618	1	1	GRMZM2G170388	GRMZM2G127521	GRMZM5G845021	GRMZM2G311680	GRMZM2G007695	GRMZM2G340065	GRMZM2G071705	GRMZM2G149975	GRMZM2G078887	GRMZM2G156977	GRMZM2G425798	GRMZM2G327189	GRMZM2G130173	GRMZM2G358931	GRMZM2G147819	GRMZM2G305280	GRMZM2G014723	AC212835.3_FG008	GRMZM2G174769
GO:0046983	MF	protein dimerization activity	14	1618	1	1	GRMZM2G094352	GRMZM2G016150	GRMZM2G127418	GRMZM2G140355	GRMZM2G106172	GRMZM2G137046	AC232238.2_FG004	GRMZM2G093020	GRMZM2G093092	GRMZM2G423331	GRMZM2G023152	GRMZM2G006578	GRMZM2G131961	GRMZM2G117851
GO:0019001	MF	guanyl nucleotide binding	18	1618	1	1	GRMZM2G432480	GRMZM2G321413	AC197246.3_FG001	GRMZM2G157334	GRMZM2G010290	GRMZM2G048836	GRMZM2G113203	GRMZM2G026189	GRMZM2G073630	AC166636.1_FG008	GRMZM2G151015	GRMZM5G861756	GRMZM5G819464	GRMZM2G075253	GRMZM2G123719	GRMZM2G360681	GRMZM2G060714	GRMZM2G340933
GO:0016874	MF	ligase activity	17	1618	1	1	GRMZM2G046601	GRMZM2G059042	GRMZM2G125034	GRMZM2G053669	GRMZM2G069070	GRMZM2G315431	AC234185.1_FG004	GRMZM2G312521	GRMZM2G001904	GRMZM2G122231	GRMZM2G151204	GRMZM5G855994	GRMZM2G303964	GRMZM5G874277	GRMZM2G156517	GRMZM2G111579	GRMZM2G055052
GO:0032561	MF	guanyl ribonucleotide binding	18	1618	1	1	GRMZM2G432480	GRMZM2G321413	AC197246.3_FG001	GRMZM2G157334	GRMZM2G010290	GRMZM2G048836	GRMZM2G113203	GRMZM2G026189	GRMZM2G073630	AC166636.1_FG008	GRMZM2G151015	GRMZM5G861756	GRMZM5G819464	GRMZM2G075253	GRMZM2G123719	GRMZM2G360681	GRMZM2G060714	GRMZM2G340933
GO:0016881	MF	acid-amino acid ligase activity	11	1618	0.92	1	GRMZM2G059042	GRMZM2G125034	GRMZM2G069070	GRMZM2G315431	GRMZM2G151204	GRMZM5G855994	GRMZM2G303964	GRMZM5G874277	GRMZM2G156517	GRMZM2G111579	GRMZM2G055052
GO:0005515	MF	protein binding	175	1618	0.95	1	GRMZM2G008061	GRMZM2G142919	GRMZM2G024668	GRMZM2G074317	GRMZM2G078926	GRMZM2G455243	GRMZM2G325650	GRMZM2G122848	GRMZM2G144782	GRMZM2G447551	GRMZM2G048801	GRMZM2G077809	GRMZM2G023110	GRMZM2G304745	GRMZM2G119316	GRMZM2G119483	AC232238.2_FG004	GRMZM2G081285	GRMZM2G006973	GRMZM2G341404	GRMZM2G131961	GRMZM2G061663	GRMZM2G091672	GRMZM2G042538	GRMZM2G087955	GRMZM2G039886	GRMZM2G082191	GRMZM2G080537	GRMZM5G812371	GRMZM2G074248	GRMZM2G575566	GRMZM2G030673	GRMZM2G084859	GRMZM2G410963	GRMZM2G324781	GRMZM2G123212	GRMZM2G327189	GRMZM2G093092	GRMZM2G029385	GRMZM2G104843	GRMZM2G360219	GRMZM2G029546	GRMZM2G037998
GO:0042625	MF	ATPase activity, coupled to transmembrane movement of ions	5	1618	0.94	1	GRMZM2G151406	GRMZM2G410990	GRMZM2G107481	GRMZM2G404702	GRMZM2G407825
GO:0003676	MF	nucleic acid binding	232	1618	1	1	AC206165.3_FG007	GRMZM2G042494	GRMZM2G084762	GRMZM2G125653	AC206901.3_FG005	GRMZM2G124540	GRMZM2G090594	GRMZM2G112548	GRMZM2G313481	GRMZM2G455243	GRMZM2G041462	GRMZM2G398795	GRMZM2G112074	GRMZM2G016637	GRMZM2G364597	GRMZM2G376957	GRMZM5G864735	GRMZM2G002131	GRMZM2G065205	GRMZM2G007791	GRMZM2G303915	GRMZM2G043980	GRMZM2G100639	GRMZM2G169654	GRMZM2G069911	AC232238.2_FG004	GRMZM2G334165	GRMZM2G349996	GRMZM2G106881	GRMZM2G030272	GRMZM2G131961	GRMZM2G055052	GRMZM2G143640	GRMZM2G092718	GRMZM2G094352	GRMZM2G163251	GRMZM2G032977	GRMZM2G101480	GRMZM2G352858	GRMZM2G042639	GRMZM2G087955	GRMZM2G133568	GRMZM2G055180
GO:0042623	MF	ATPase activity, coupled	16	1618	0.96	1	GRMZM2G084762	GRMZM2G032218	GRMZM2G410990	GRMZM2G407825	GRMZM2G319573	GRMZM2G048836	GRMZM2G113203	GRMZM2G151406	GRMZM5G833207	GRMZM2G111462	GRMZM2G094490	GRMZM2G119894	GRMZM2G146034	GRMZM2G107481	GRMZM2G404702	GRMZM2G014089
GO:0005525	MF	GTP binding	18	1618	1	1	GRMZM2G432480	GRMZM2G321413	AC197246.3_FG001	GRMZM2G157334	GRMZM2G010290	GRMZM2G048836	GRMZM2G113203	GRMZM2G026189	GRMZM2G073630	AC166636.1_FG008	GRMZM2G151015	GRMZM5G861756	GRMZM5G819464	GRMZM2G075253	GRMZM2G123719	GRMZM2G360681	GRMZM2G060714	GRMZM2G340933
GO:0019787	MF	small conjugating protein ligase activity	9	1618	0.91	1	GRMZM2G125034	GRMZM2G069070	GRMZM2G315431	GRMZM5G855994	GRMZM2G303964	GRMZM2G151204	GRMZM2G156517	GRMZM2G059042	GRMZM2G055052
GO:0004518	MF	nuclease activity	7	1618	0.97	1	GRMZM2G112968	GRMZM2G032977	GRMZM2G134903	GRMZM2G113228	GRMZM2G127846	GRMZM2G161274	GRMZM2G478568
GO:0030234	MF	enzyme regulator activity	16	1618	0.94	1	GRMZM2G078804	GRMZM2G126079	AC177897.2_FG002	GRMZM2G410963	GRMZM2G028393	GRMZM2G050768	GRMZM2G096470	GRMZM2G156632	GRMZM2G075315	AC212728.3_FG001	GRMZM2G023152	GRMZM2G358931	GRMZM2G108847	GRMZM2G116520	GRMZM2G116140	GRMZM2G055802
GO:0016879	MF	ligase activity, forming carbon-nitrogen bonds	15	1618	0.93	1	GRMZM2G046601	GRMZM2G059042	GRMZM2G125034	GRMZM2G053669	GRMZM2G069070	GRMZM2G315431	AC234185.1_FG004	GRMZM2G001904	GRMZM2G151204	GRMZM5G855994	GRMZM2G303964	GRMZM5G874277	GRMZM2G156517	GRMZM2G111579	GRMZM2G055052
GO:0003723	MF	RNA binding	8	1618	1	1	GRMZM2G167262	GRMZM2G349996	GRMZM2G160279	GRMZM2G022763	GRMZM2G177001	GRMZM2G364597	GRMZM2G161274	GRMZM2G066394
GO:0005198	MF	structural molecule activity	29	1618	1	1	GRMZM2G127521	GRMZM2G078887	GRMZM2G156977	GRMZM2G358931	GRMZM2G147819	GRMZM2G014723	GRMZM2G340065	GRMZM2G358830	GRMZM2G015285	GRMZM2G130173	GRMZM2G355316	GRMZM2G305280	GRMZM2G174769	GRMZM2G170388	GRMZM2G130505	GRMZM2G020986	GRMZM2G311680	GRMZM2G118766	GRMZM5G845021	GRMZM2G007695	GRMZM2G071705	GRMZM2G149975	GRMZM2G425798	GRMZM2G327189	GRMZM2G171569	GRMZM2G058032	GRMZM2G006676	GRMZM2G085116	AC212835.3_FG008
GO:0005576	CC	extracellular region	47	1618	3.1e-05	0.0015	GRMZM2G342246	GRMZM2G142709	GRMZM2G103512	AC190772.4_FG011	GRMZM2G026147	GRMZM2G074317	GRMZM2G030772	GRMZM2G169033	GRMZM2G401511	GRMZM2G456997	GRMZM2G110220	GRMZM2G094328	GRMZM2G127072	AC177897.2_FG002	GRMZM2G075315	GRMZM2G179768	GRMZM2G170829	GRMZM2G044194	AC205274.3_FG001	GRMZM2G026980	GRMZM2G093622	GRMZM2G116520	GRMZM2G115491	GRMZM2G093606	GRMZM2G135013	GRMZM2G117706	GRMZM2G050768	GRMZM2G031317	GRMZM2G060837	GRMZM2G341934	AC212728.3_FG001	GRMZM2G170857	GRMZM2G429128	GRMZM2G074248	GRMZM2G364748	GRMZM2G084859	GRMZM2G120724	GRMZM2G176798	GRMZM2G156632	GRMZM2G327189	GRMZM2G149714	GRMZM2G033746	GRMZM2G006676
GO:0048046	CC	apoplast	16	1618	0.00017	0.0041	GRMZM2G045809	GRMZM2G094328	GRMZM2G103512	AC190772.4_FG011	GRMZM2G030772	GRMZM2G170829	GRMZM2G176798	GRMZM2G149714	GRMZM2G026980	GRMZM2G060837	GRMZM2G169033	GRMZM2G093622	GRMZM2G170857	GRMZM2G115491	GRMZM2G364748	GRMZM2G093606
GO:0031224	CC	intrinsic to membrane	124	1618	0.00037	0.0044	GRMZM2G099984	GRMZM2G165177	GRMZM2G347174	GRMZM2G080887	GRMZM2G331393	GRMZM2G073197	GRMZM2G442523	GRMZM2G061469	GRMZM2G111462	GRMZM2G105219	GRMZM2G119894	GRMZM2G394203	AC209636.2_FG003	GRMZM2G047404	GRMZM2G014089	GRMZM2G124477	GRMZM2G140032	GRMZM2G407825	GRMZM2G075148	GRMZM2G033665	GRMZM2G475148	GRMZM2G020148	GRMZM2G156729	GRMZM2G456923	GRMZM2G041980	GRMZM2G140994	GRMZM5G852703	GRMZM2G066870	GRMZM2G170281	GRMZM2G018018	GRMZM2G441541	GRMZM2G015605	GRMZM2G035595	GRMZM2G347766	GRMZM2G140752	GRMZM2G468657	GRMZM2G138330	GRMZM2G146130	GRMZM2G125850	GRMZM2G327189	GRMZM2G160430	GRMZM2G029547	GRMZM2G083058
GO:0016021	CC	integral to membrane	123	1618	0.00033	0.0044	GRMZM2G099984	GRMZM2G165177	GRMZM2G347174	GRMZM2G080887	GRMZM2G331393	GRMZM2G073197	GRMZM2G442523	GRMZM2G061469	GRMZM2G111462	GRMZM2G105219	GRMZM2G119894	GRMZM2G394203	AC209636.2_FG003	GRMZM2G047404	GRMZM2G014089	GRMZM2G124477	GRMZM2G140032	GRMZM2G407825	GRMZM2G075148	GRMZM2G033665	GRMZM2G475148	GRMZM2G091456	GRMZM2G156729	GRMZM2G456923	GRMZM2G041980	GRMZM2G140994	GRMZM5G852703	GRMZM2G066870	GRMZM2G170281	GRMZM2G018018	GRMZM2G441541	GRMZM2G015605	GRMZM2G035595	GRMZM2G140752	GRMZM2G468657	GRMZM2G138330	GRMZM2G146130	GRMZM2G125850	GRMZM2G327189	GRMZM2G160430	GRMZM2G029547	GRMZM2G083058	GRMZM2G123901
GO:0016020	CC	membrane	258	1618	0.0037	0.035	AC202439.3_FG006	GRMZM2G099984	GRMZM2G142919	GRMZM2G095822	AC182482.3_FG003	GRMZM2G080887	GRMZM2G018869	GRMZM2G073197	GRMZM2G442523	GRMZM2G061469	GRMZM2G111462	GRMZM2G105219	GRMZM2G119894	GRMZM2G394203	AC209636.2_FG003	GRMZM2G047404	GRMZM2G116514	GRMZM2G124477	GRMZM2G174511	GRMZM2G075140	GRMZM2G140032	GRMZM2G108273	GRMZM2G029270	GRMZM2G135877	GRMZM2G007791	GRMZM2G410990	GRMZM2G407825	GRMZM2G010765	GRMZM2G356545	GRMZM2G173967	GRMZM2G141642	GRMZM2G033665	GRMZM2G136508	GRMZM2G475148	GRMZM2G175927	GRMZM2G062377	AC234152.1_FG007	GRMZM2G165177	GRMZM2G156729	GRMZM2G456923	GRMZM2G041980	GRMZM2G074317	GRMZM2G140994
GO:0000145	CC	exocyst	6	1618	0.027	0.16	GRMZM2G353483	GRMZM2G003518	GRMZM2G165301	GRMZM2G464382	GRMZM2G143029	GRMZM2G177227
GO:0005938	CC	cell cortex	6	1618	0.027	0.16	GRMZM2G353483	GRMZM2G003518	GRMZM2G165301	GRMZM2G464382	GRMZM2G143029	GRMZM2G177227
GO:0044448	CC	cell cortex part	6	1618	0.027	0.16	GRMZM2G353483	GRMZM2G003518	GRMZM2G165301	GRMZM2G464382	GRMZM2G143029	GRMZM2G177227
GO:0044425	CC	membrane part	127	1618	0.067	0.36	GRMZM2G099984	GRMZM2G165177	GRMZM2G347174	GRMZM2G080887	GRMZM2G331393	GRMZM2G073197	GRMZM2G442523	GRMZM2G061469	GRMZM2G111462	GRMZM2G105219	GRMZM2G119894	GRMZM2G394203	AC209636.2_FG003	GRMZM2G047404	GRMZM2G116514	GRMZM2G124477	GRMZM2G140032	GRMZM2G170208	GRMZM2G407825	GRMZM2G075148	GRMZM2G033665	GRMZM2G475148	GRMZM2G020148	GRMZM2G156729	GRMZM2G456923	GRMZM2G041980	GRMZM2G140994	GRMZM5G852703	GRMZM2G066870	GRMZM2G170281	GRMZM2G018018	GRMZM2G441541	GRMZM2G015605	GRMZM2G035595	GRMZM2G347766	GRMZM2G140752	GRMZM2G468657	GRMZM2G138330	GRMZM2G146130	GRMZM2G125850	GRMZM2G327189	GRMZM2G160430	GRMZM2G029547
GO:0000786	CC	nucleosome	17	1618	0.19	0.81	GRMZM2G376957	GRMZM2G305046	GRMZM2G146225	GRMZM2G069911	GRMZM2G112912	GRMZM2G359331	GRMZM2G475899	GRMZM2G119071	GRMZM2G034157	GRMZM2G421279	GRMZM5G864735	GRMZM2G342515	GRMZM2G084195	GRMZM2G109448	GRMZM2G332505	GRMZM2G472696	GRMZM2G057852
GO:0032993	CC	protein-DNA complex	17	1618	0.19	0.81	GRMZM2G376957	GRMZM2G305046	GRMZM2G146225	GRMZM2G069911	GRMZM2G112912	GRMZM2G359331	GRMZM2G475899	GRMZM2G119071	GRMZM2G034157	GRMZM2G421279	GRMZM5G864735	GRMZM2G342515	GRMZM2G084195	GRMZM2G109448	GRMZM2G332505	GRMZM2G472696	GRMZM2G057852
GO:0044429	CC	mitochondrial part	7	1618	0.97	1	GRMZM2G074743	GRMZM2G125669	GRMZM2G015571	GRMZM2G072029	GRMZM2G088132	GRMZM2G420988	GRMZM2G161299
GO:0044424	CC	intracellular part	227	1618	1	1	AC206165.3_FG007	GRMZM2G359331	GRMZM2G003518	GRMZM2G340933	GRMZM2G102161	GRMZM2G057067	GRMZM2G124540	GRMZM2G133568	GRMZM2G041462	GRMZM2G112074	GRMZM2G460571	GRMZM2G059042	GRMZM2G014723	GRMZM2G163809	GRMZM2G063917	GRMZM2G376957	GRMZM5G864735	GRMZM2G437481	GRMZM2G447551	GRMZM2G315431	GRMZM2G110153	GRMZM2G100639	GRMZM2G069911	AC232238.2_FG004	GRMZM2G334165	GRMZM2G382534	GRMZM2G344573	GRMZM2G131961	GRMZM2G055052	GRMZM2G162445	GRMZM5G822829	GRMZM2G092718	GRMZM2G042639	GRMZM2G312521	GRMZM2G355316	GRMZM2G342515	GRMZM2G371033	GRMZM2G084195	GRMZM2G015571	GRMZM2G347766	GRMZM2G011098	GRMZM2G416632	GRMZM2G305280
GO:0008287	CC	protein serine	threonine phosphatase complex	6	39203	0.65	1	GRMZM2G010855	GRMZM2G082487	GRMZM2G159811	GRMZM2G001243	GRMZM2G308615	GRMZM2G177386
GO:0030312	CC	external encapsulating structure	7	1618	0.8	1	GRMZM2G066489	GRMZM2G098301	GRMZM2G431856	GRMZM2G026980	GRMZM2G060837	GRMZM2G037411	GRMZM2G364748
GO:0044464	CC	cell part	506	1618	1	1	AC202439.3_FG006	GRMZM2G003518	GRMZM2G142919	GRMZM2G124540	GRMZM2G025518	GRMZM2G331393	GRMZM2G061469	GRMZM2G152175	GRMZM2G063917	GRMZM2G108273	GRMZM2G407825	GRMZM2G033665	GRMZM2G382534	GRMZM2G475148	GRMZM2G055052	GRMZM2G162445	GRMZM2G041980	GRMZM2G074317	GRMZM2G042639	GRMZM2G084195	GRMZM2G347766	GRMZM2G355316	GRMZM2G140752	GRMZM2G416632	GRMZM2G138330	AC205250.3_FG004	GRMZM2G045431	GRMZM2G001676	GRMZM2G052571	GRMZM2G160430	GRMZM2G029547	GRMZM2G123901	GRMZM2G069070	GRMZM2G079127	GRMZM2G404702	GRMZM2G139160	GRMZM2G122231	GRMZM2G130173	GRMZM2G062848	GRMZM2G106881	GRMZM2G133675	GRMZM2G063024	GRMZM2G117164
GO:0005618	CC	cell wall	5	1618	0.83	1	GRMZM2G037411	GRMZM2G026980	GRMZM2G060837	GRMZM2G431856	GRMZM2G364748
GO:0043234	CC	protein complex	43	1618	1	1	GRMZM2G003518	GRMZM2G015844	GRMZM2G069070	GRMZM2G446253	GRMZM2G097533	GRMZM2G153575	GRMZM2G001243	GRMZM2G303964	GRMZM2G040349	GRMZM2G308615	GRMZM2G059042	GRMZM2G060714	GRMZM2G171713	GRMZM2G353483	GRMZM2G151204	GRMZM2G082487	GRMZM2G315431	GRMZM2G000261	GRMZM2G165301	GRMZM2G143029	GRMZM2G173192	GRMZM2G173195	GRMZM2G062218	GRMZM2G055052	GRMZM2G135132	GRMZM2G010855	GRMZM5G883545	GRMZM2G464382	GRMZM5G879882	GRMZM2G032852	GRMZM2G159811	GRMZM2G030673	GRMZM2G016435	GRMZM2G177386	GRMZM2G472231	GRMZM2G174807	GRMZM2G026189	GRMZM2G125034	GRMZM2G700331	GRMZM2G327189	GRMZM2G177227	GRMZM5G855994	GRMZM5G894619
GO:0043232	CC	intracellular non-membrane-bounded organelle	52	1618	1	1	GRMZM2G092718	GRMZM2G112912	GRMZM2G127521	GRMZM2G078887	GRMZM2G156977	GRMZM2G034157	GRMZM2G421279	GRMZM2G425798	GRMZM2G358931	GRMZM2G147819	GRMZM2G460571	GRMZM2G014723	GRMZM2G340065	GRMZM2G376957	GRMZM5G864735	GRMZM2G007695	GRMZM2G359331	GRMZM2G475899	GRMZM2G151406	GRMZM2G069911	GRMZM2G146225	GRMZM2G130173	GRMZM2G305280	GRMZM2G332505	GRMZM2G055052	GRMZM2G472696	GRMZM2G174769	GRMZM2G170388	GRMZM2G015972	GRMZM5G883545	GRMZM2G004305	GRMZM2G020986	GRMZM2G342515	GRMZM2G114751	GRMZM2G311680	GRMZM2G084195	GRMZM2G016435	GRMZM2G057852	GRMZM2G472231	GRMZM5G845021	GRMZM2G305046	GRMZM2G109448	GRMZM2G071705
GO:0000151	CC	ubiquitin ligase complex	8	1618	0.4	1	GRMZM2G125034	GRMZM2G069070	GRMZM2G315431	GRMZM5G855994	GRMZM2G303964	GRMZM2G151204	GRMZM2G059042	GRMZM2G055052
GO:0043231	CC	intracellular membrane-bounded organelle	132	1618	1	1	AC206165.3_FG007	GRMZM2G102161	GRMZM2G057067	GRMZM2G124540	GRMZM2G133568	GRMZM2G041462	GRMZM2G112074	GRMZM2G163809	GRMZM2G437481	GRMZM2G447551	GRMZM2G110153	GRMZM2G100639	GRMZM2G069911	AC232238.2_FG004	GRMZM2G124276	GRMZM2G382534	GRMZM2G344573	GRMZM2G131961	GRMZM2G036554	GRMZM2G162445	GRMZM2G022763	GRMZM2G092718	AC226248.1_FG002	GRMZM2G342515	GRMZM2G371033	GRMZM2G084195	GRMZM2G015571	GRMZM2G347766	GRMZM2G355316	GRMZM2G045431	GRMZM2G151993	GRMZM2G161299	GRMZM2G123212	GRMZM2G049229	GRMZM2G029547	GRMZM2G132367	GRMZM2G516421	GRMZM2G123901	GRMZM2G089596	GRMZM2G164318	GRMZM2G077752	GRMZM2G173534	AC233899.1_FG004
GO:0044427	CC	chromosomal part	20	1618	0.72	1	GRMZM2G092718	GRMZM2G114751	GRMZM2G376957	GRMZM2G305046	GRMZM2G112912	GRMZM2G069911	GRMZM2G004305	GRMZM2G359331	GRMZM2G475899	GRMZM2G119071	GRMZM2G034157	GRMZM2G421279	GRMZM5G864735	GRMZM2G342515	GRMZM2G146225	GRMZM2G084195	GRMZM2G109448	GRMZM2G332505	GRMZM2G472696	GRMZM2G057852
GO:0044422	CC	organelle part	39	1618	1	1	GRMZM2G127521	GRMZM2G112912	GRMZM2G034157	GRMZM2G421279	GRMZM2G088132	GRMZM2G011858	GRMZM2G040349	GRMZM2G074743	GRMZM2G376957	GRMZM5G864735	GRMZM2G347766	GRMZM2G359331	GRMZM2G015571	GRMZM2G475899	GRMZM2G069911	GRMZM2G146225	GRMZM2G403915	GRMZM2G062218	GRMZM2G332505	GRMZM2G472696	GRMZM2G092718	GRMZM2G111975	GRMZM2G125669	GRMZM5G883545	GRMZM2G004305	GRMZM2G342515	GRMZM2G414503	GRMZM2G084195	GRMZM2G016435	GRMZM2G057852	GRMZM2G472231	GRMZM2G305046	GRMZM2G420988	GRMZM2G119071	GRMZM2G161299	GRMZM2G114751	GRMZM2G109448	GRMZM2G072029	GRMZM2G066394
GO:0031090	CC	organelle membrane	10	1618	0.99	1	GRMZM2G111975	GRMZM2G420988	GRMZM2G015571	GRMZM2G072029	GRMZM2G414503	GRMZM2G088132	GRMZM2G011858	GRMZM2G403915	GRMZM2G347766	GRMZM2G161299
GO:0005783	CC	endoplasmic reticulum	9	1618	0.61	1	GRMZM2G123901	GRMZM2G044175	GRMZM2G004349	GRMZM2G360681	GRMZM2G124276	GRMZM2G382534	GRMZM2G164318	GRMZM2G090051	GRMZM2G347766
GO:0031975	CC	envelope	9	1618	0.96	1	GRMZM2G074743	GRMZM2G066489	GRMZM2G420988	GRMZM2G098301	GRMZM2G015571	GRMZM2G072029	GRMZM2G088132	GRMZM2G125669	GRMZM2G161299
GO:0043229	CC	intracellular organelle	167	1618	1	1	AC206165.3_FG007	GRMZM2G102161	GRMZM2G057067	GRMZM2G124540	GRMZM2G133568	GRMZM2G041462	GRMZM2G112074	GRMZM2G460571	GRMZM2G014723	GRMZM2G163809	GRMZM2G151406	GRMZM2G376957	GRMZM5G864735	GRMZM2G437481	GRMZM2G447551	GRMZM2G110153	GRMZM2G100639	GRMZM2G069911	AC232238.2_FG004	GRMZM2G124276	GRMZM2G382534	GRMZM2G344573	GRMZM2G131961	GRMZM2G055052	GRMZM2G162445	GRMZM5G822829	GRMZM2G092718	AC226248.1_FG002	GRMZM2G342515	GRMZM2G371033	GRMZM2G084195	GRMZM2G015571	GRMZM2G347766	GRMZM2G355316	GRMZM2G305280	GRMZM2G045431	GRMZM2G149975	GRMZM2G151993	GRMZM2G161299	GRMZM2G123212	GRMZM2G327189	GRMZM2G058032	GRMZM2G029547
GO:0043228	CC	non-membrane-bounded organelle	52	1618	1	1	GRMZM2G092718	GRMZM2G112912	GRMZM2G127521	GRMZM2G078887	GRMZM2G156977	GRMZM2G034157	GRMZM2G421279	GRMZM2G425798	GRMZM2G358931	GRMZM2G147819	GRMZM2G460571	GRMZM2G014723	GRMZM2G340065	GRMZM2G376957	GRMZM5G864735	GRMZM2G007695	GRMZM2G359331	GRMZM2G475899	GRMZM2G151406	GRMZM2G069911	GRMZM2G146225	GRMZM2G130173	GRMZM2G305280	GRMZM2G332505	GRMZM2G055052	GRMZM2G472696	GRMZM2G174769	GRMZM2G170388	GRMZM2G015972	GRMZM5G883545	GRMZM2G004305	GRMZM2G020986	GRMZM2G342515	GRMZM2G114751	GRMZM2G311680	GRMZM2G084195	GRMZM2G016435	GRMZM2G057852	GRMZM2G472231	GRMZM5G845021	GRMZM2G305046	GRMZM2G109448	GRMZM2G071705
GO:0000785	CC	chromatin	20	1618	0.67	1	GRMZM2G092718	GRMZM2G114751	GRMZM2G376957	GRMZM2G305046	GRMZM2G112912	GRMZM2G069911	GRMZM2G004305	GRMZM2G359331	GRMZM2G475899	GRMZM2G119071	GRMZM2G034157	GRMZM2G421279	GRMZM5G864735	GRMZM2G342515	GRMZM2G146225	GRMZM2G084195	GRMZM2G109448	GRMZM2G332505	GRMZM2G472696	GRMZM2G057852
GO:0005623	CC	cell	506	1618	1	1	AC202439.3_FG006	GRMZM2G003518	GRMZM2G142919	GRMZM2G124540	GRMZM2G025518	GRMZM2G331393	GRMZM2G061469	GRMZM2G152175	GRMZM2G063917	GRMZM2G108273	GRMZM2G407825	GRMZM2G033665	GRMZM2G382534	GRMZM2G475148	GRMZM2G055052	GRMZM2G162445	GRMZM2G041980	GRMZM2G074317	GRMZM2G042639	GRMZM2G084195	GRMZM2G347766	GRMZM2G355316	GRMZM2G140752	GRMZM2G416632	GRMZM2G138330	AC205250.3_FG004	GRMZM2G045431	GRMZM2G001676	GRMZM2G052571	GRMZM2G160430	GRMZM2G029547	GRMZM2G123901	GRMZM2G069070	GRMZM2G079127	GRMZM2G404702	GRMZM2G139160	GRMZM2G122231	GRMZM2G130173	GRMZM2G062848	GRMZM2G106881	GRMZM2G133675	GRMZM2G063024	GRMZM2G117164
GO:0005622	CC	intracellular	263	1618	1	1	AC206165.3_FG007	GRMZM2G359331	GRMZM2G003518	GRMZM2G340933	GRMZM2G102161	GRMZM2G057067	GRMZM2G124540	GRMZM2G133568	GRMZM2G041462	GRMZM2G112074	GRMZM2G460571	GRMZM2G059042	GRMZM2G014723	GRMZM2G163809	GRMZM2G063917	GRMZM2G376957	GRMZM5G864735	GRMZM2G437481	GRMZM2G447551	GRMZM2G315431	GRMZM2G110153	GRMZM2G122231	GRMZM2G100639	GRMZM2G069911	AC232238.2_FG004	GRMZM2G334165	GRMZM2G382534	GRMZM2G344573	GRMZM2G131961	GRMZM2G055052	GRMZM2G162445	GRMZM5G822829	GRMZM2G092718	GRMZM2G035103	GRMZM2G143029	GRMZM2G140994	GRMZM2G146614	GRMZM2G085218	GRMZM2G042639	GRMZM2G127846	GRMZM2G312521	GRMZM2G355316	GRMZM2G342515
GO:0043227	CC	membrane-bounded organelle	133	1618	1	1	AC206165.3_FG007	GRMZM2G102161	GRMZM2G057067	GRMZM2G124540	GRMZM2G133568	GRMZM2G041462	GRMZM2G112074	GRMZM2G163809	GRMZM2G437481	GRMZM2G447551	GRMZM2G110153	GRMZM2G100639	GRMZM2G069911	AC232238.2_FG004	GRMZM2G124276	GRMZM2G382534	GRMZM2G344573	GRMZM2G131961	GRMZM2G036554	GRMZM2G162445	GRMZM2G022763	GRMZM2G092718	AC226248.1_FG002	GRMZM2G342515	GRMZM2G371033	GRMZM2G084195	GRMZM2G015571	GRMZM2G347766	GRMZM2G355316	GRMZM2G045431	GRMZM2G151993	GRMZM2G161299	GRMZM2G123212	GRMZM2G049229	GRMZM2G029547	GRMZM2G132367	GRMZM2G516421	GRMZM2G123901	GRMZM2G089596	GRMZM2G164318	GRMZM2G077752	GRMZM2G173534	AC233899.1_FG004
GO:0043226	CC	organelle	167	1618	1	1	AC206165.3_FG007	GRMZM2G102161	GRMZM2G057067	GRMZM2G124540	GRMZM2G133568	GRMZM2G041462	GRMZM2G112074	GRMZM2G460571	GRMZM2G014723	GRMZM2G163809	GRMZM2G151406	GRMZM2G376957	GRMZM5G864735	GRMZM2G437481	GRMZM2G447551	GRMZM2G110153	GRMZM2G100639	GRMZM2G069911	AC232238.2_FG004	GRMZM2G124276	GRMZM2G382534	GRMZM2G344573	GRMZM2G131961	GRMZM2G055052	GRMZM2G162445	GRMZM5G822829	GRMZM2G092718	AC226248.1_FG002	GRMZM2G342515	GRMZM2G371033	GRMZM2G084195	GRMZM2G015571	GRMZM2G347766	GRMZM2G355316	GRMZM2G305280	GRMZM2G045431	GRMZM2G149975	GRMZM2G151993	GRMZM2G161299	GRMZM2G123212	GRMZM2G327189	GRMZM2G058032	GRMZM2G029547
GO:0005856	CC	cytoskeleton	9	1618	1	1	GRMZM2G472231	GRMZM2G015972	GRMZM5G883545	GRMZM2G085116	GRMZM2G020986	GRMZM2G171569	GRMZM2G058032	GRMZM2G460571	GRMZM2G016435
GO:0044446	CC	intracellular organelle part	39	1618	1	1	GRMZM2G127521	GRMZM2G112912	GRMZM2G034157	GRMZM2G421279	GRMZM2G088132	GRMZM2G011858	GRMZM2G040349	GRMZM2G074743	GRMZM2G376957	GRMZM5G864735	GRMZM2G347766	GRMZM2G359331	GRMZM2G015571	GRMZM2G475899	GRMZM2G069911	GRMZM2G146225	GRMZM2G403915	GRMZM2G062218	GRMZM2G332505	GRMZM2G472696	GRMZM2G092718	GRMZM2G111975	GRMZM2G125669	GRMZM5G883545	GRMZM2G004305	GRMZM2G342515	GRMZM2G414503	GRMZM2G084195	GRMZM2G016435	GRMZM2G057852	GRMZM2G472231	GRMZM2G305046	GRMZM2G420988	GRMZM2G119071	GRMZM2G161299	GRMZM2G114751	GRMZM2G109448	GRMZM2G072029	GRMZM2G066394
GO:0044444	CC	cytoplasmic part	63	1618	1	1	GRMZM2G127521	GRMZM2G123901	GRMZM2G003518	GRMZM2G065757	GRMZM2G165301	GRMZM2G015571	GRMZM2G446253	GRMZM2G156977	GRMZM2G360681	GRMZM2G097533	GRMZM2G088132	GRMZM2G358931	GRMZM2G147819	GRMZM2G167262	GRMZM2G014136	GRMZM2G163809	GRMZM2G171713	GRMZM2G074743	GRMZM2G353483	GRMZM2G044175	GRMZM2G014723	GRMZM2G015285	GRMZM2G123029	GRMZM2G143029	GRMZM2G382534	GRMZM2G173192	GRMZM2G124276	GRMZM2G130173	GRMZM2G173195	GRMZM2G077316	GRMZM2G403915	GRMZM2G305280	GRMZM2G161299	GRMZM2G135132	GRMZM2G174769	GRMZM2G170388	GRMZM2G111975	GRMZM2G125669	GRMZM2G340065	GRMZM2G004349	GRMZM2G464382	GRMZM5G879882	GRMZM2G032852
GO:0005634	CC	nucleus	105	1618	0.99	1	AC206165.3_FG007	GRMZM2G057067	GRMZM2G124540	GRMZM2G133568	GRMZM2G084195	GRMZM2G112074	GRMZM2G437481	GRMZM2G447551	GRMZM2G100639	GRMZM2G069911	AC232238.2_FG004	GRMZM2G334165	GRMZM2G155217	GRMZM2G344573	GRMZM2G131961	GRMZM2G036554	GRMZM2G162445	GRMZM2G022763	GRMZM2G092718	AC226248.1_FG002	GRMZM2G342515	GRMZM2G371033	GRMZM2G041462	GRMZM2G110153	GRMZM2G355316	GRMZM2G045431	GRMZM2G151993	GRMZM2G066101	GRMZM2G123212	GRMZM2G049229	GRMZM2G029547	GRMZM2G132367	GRMZM2G516421	GRMZM2G077752	GRMZM2G089596	GRMZM2G173534	AC233899.1_FG004	GRMZM2G002915	GRMZM2G152862	GRMZM2G070849	GRMZM2G040349	GRMZM2G112912	GRMZM2G102161
GO:0005740	CC	mitochondrial envelope	7	1618	0.94	1	GRMZM2G074743	GRMZM2G125669	GRMZM2G015571	GRMZM2G072029	GRMZM2G088132	GRMZM2G420988	GRMZM2G161299
GO:0031966	CC	mitochondrial membrane	5	1618	0.97	1	GRMZM2G015571	GRMZM2G072029	GRMZM2G420988	GRMZM2G088132	GRMZM2G161299
GO:0030529	CC	ribonucleoprotein complex	21	1618	1	1	GRMZM2G170388	GRMZM2G127521	GRMZM5G845021	GRMZM2G305280	GRMZM2G311680	GRMZM2G007695	GRMZM2G340065	GRMZM2G071705	GRMZM2G149975	GRMZM2G078887	GRMZM2G156977	GRMZM2G425798	GRMZM2G327189	GRMZM2G130173	GRMZM2G358931	GRMZM2G147819	GRMZM2G167262	GRMZM2G066394	GRMZM2G014723	AC212835.3_FG008	GRMZM2G174769
GO:0032991	CC	macromolecular complex	80	1618	1	1	GRMZM2G127521	GRMZM2G112912	GRMZM2G003518	GRMZM2G015844	GRMZM2G069070	GRMZM2G446253	GRMZM2G156977	GRMZM2G034157	GRMZM2G421279	GRMZM2G153575	GRMZM2G358931	GRMZM2G147819	GRMZM2G303964	GRMZM2G040349	GRMZM2G308615	GRMZM2G059042	GRMZM2G014723	GRMZM2G060714	GRMZM2G097533	GRMZM2G171713	GRMZM2G353483	GRMZM2G376957	GRMZM5G864735	GRMZM2G151204	GRMZM2G082487	GRMZM2G069911	GRMZM2G315431	GRMZM2G000261	GRMZM2G359331	GRMZM2G475899	GRMZM2G143029	GRMZM2G026189	GRMZM2G030673	GRMZM2G173192	GRMZM2G146225	GRMZM2G130173	GRMZM2G173195	GRMZM5G883545	GRMZM2G305280	GRMZM2G062218	GRMZM2G332505	GRMZM2G055052	GRMZM2G472696
GO:0031967	CC	organelle envelope	7	1618	0.97	1	GRMZM2G074743	GRMZM2G125669	GRMZM2G015571	GRMZM2G072029	GRMZM2G088132	GRMZM2G420988	GRMZM2G161299
GO:0005737	CC	cytoplasm	98	1618	1	1	GRMZM2G003518	GRMZM2G340933	GRMZM2G014723	GRMZM2G163809	GRMZM2G063917	GRMZM2G143029	GRMZM2G124276	GRMZM2G382534	GRMZM2G042639	GRMZM2G312521	GRMZM2G347766	GRMZM2G416632	GRMZM2G030673	GRMZM2G069203	GRMZM2G149975	GRMZM2G064255	GRMZM2G327189	GRMZM2G052571	GRMZM2G127521	GRMZM2G170101	GRMZM2G170692	GRMZM2G164318	GRMZM2G013430	GRMZM2G156977	GRMZM2G360681	GRMZM2G123029	GRMZM2G025190	GRMZM2G122231	GRMZM2G130173	GRMZM2G100650	GRMZM2G011098	GRMZM2G161299	GRMZM2G174769	GRMZM2G414503	GRMZM2G111533	GRMZM2G420988	GRMZM2G071705	GRMZM2G118345	GRMZM2G132531	GRMZM2G165301	GRMZM2G097533	GRMZM2G123901	GRMZM2G358931
GO:0005840	CC	ribosome	19	1618	1	1	GRMZM2G170388	GRMZM2G127521	GRMZM5G845021	GRMZM2G311680	GRMZM2G007695	GRMZM2G340065	GRMZM2G071705	GRMZM2G149975	GRMZM2G078887	GRMZM2G156977	GRMZM2G425798	GRMZM2G327189	GRMZM2G130173	GRMZM2G358931	GRMZM2G147819	GRMZM2G305280	GRMZM2G014723	AC212835.3_FG008	GRMZM2G174769
GO:0005739	CC	mitochondrion	7	1618	0.99	1	GRMZM2G074743	GRMZM2G125669	GRMZM2G015571	GRMZM2G072029	GRMZM2G088132	GRMZM2G420988	GRMZM2G161299
GO:0044459	CC	plasma membrane part	5	1618	0.62	1	GRMZM2G327189	GRMZM2G000261	GRMZM2G700331	GRMZM2G087901	GRMZM2G130505
GO:0005694	CC	chromosome	22	1618	0.87	1	GRMZM2G114751	GRMZM2G359331	GRMZM2G034157	GRMZM2G421279	GRMZM2G376957	GRMZM5G864735	GRMZM2G112912	GRMZM2G475899	GRMZM2G151406	GRMZM2G069911	GRMZM2G146225	GRMZM2G305046	GRMZM2G055052	GRMZM2G472696	GRMZM2G092718	GRMZM2G004305	GRMZM2G342515	GRMZM2G084195	GRMZM2G057852	GRMZM2G332505	GRMZM2G119071	GRMZM2G109448
GO:0005886	CC	plasma membrane	6	1618	0.58	1	GRMZM2G310321	GRMZM2G700331	GRMZM2G000261	GRMZM2G130505	GRMZM2G327189	GRMZM2G087901
Expand to see detail
RIL387
GO accession	Term Type	GO Term	Input List	Reference list	P-value	FDR	entries
GO:0006468	BP	protein amino acid phosphorylation	106	891	1.2e-10	3.2e-08	GRMZM2G312434	GRMZM2G055844	GRMZM2G099002	GRMZM2G163328	GRMZM2G389948	GRMZM2G172014	GRMZM2G019317	GRMZM2G072107	GRMZM2G171677	GRMZM2G156150	GRMZM2G125001	GRMZM2G050861	GRMZM2G081915	GRMZM2G054634	GRMZM2G311220	GRMZM2G151955	GRMZM2G384439	GRMZM2G062683	GRMZM2G072569	GRMZM2G129482	GRMZM5G878379	GRMZM2G000620	GRMZM2G162702	GRMZM2G044180	GRMZM2G313643	GRMZM2G082855	GRMZM2G004572	GRMZM2G469313	GRMZM2G112057	GRMZM2G378872	GRMZM2G140721	GRMZM2G000633	GRMZM2G168416	GRMZM2G012966	GRMZM2G359260	GRMZM2G087655	GRMZM2G135359	GRMZM2G168985	GRMZM2G171210	GRMZM2G105415	GRMZM2G335638	GRMZM2G050536	GRMZM2G124739
GO:0016310	BP	phosphorylation	114	891	9.4e-10	1.3e-07	GRMZM2G312434	GRMZM2G055844	GRMZM2G099002	GRMZM2G163328	GRMZM2G389948	GRMZM2G172014	GRMZM2G019317	GRMZM2G072107	GRMZM2G171677	GRMZM2G156150	GRMZM2G125001	GRMZM2G050861	GRMZM2G081915	GRMZM2G054634	GRMZM2G311220	GRMZM2G151955	GRMZM2G384439	GRMZM2G062683	GRMZM2G072569	GRMZM2G168416	GRMZM5G878379	GRMZM2G000620	GRMZM2G040968	GRMZM2G171210	GRMZM2G044180	GRMZM2G313643	GRMZM2G082855	GRMZM2G004572	GRMZM2G469313	GRMZM2G112057	GRMZM2G378872	GRMZM2G140721	GRMZM2G335638	GRMZM2G097457	GRMZM2G012966	GRMZM2G359260	GRMZM2G087655	GRMZM2G135359	GRMZM2G168985	GRMZM2G162702	GRMZM2G105415	GRMZM2G070351	GRMZM2G050536
GO:0006796	BP	phosphate metabolic process	116	891	2.9e-08	1.9e-06	GRMZM2G312434	GRMZM2G055844	GRMZM2G099002	GRMZM2G163328	GRMZM2G389948	GRMZM2G172014	GRMZM2G168985	GRMZM2G072107	GRMZM2G171677	GRMZM2G156150	GRMZM2G125001	GRMZM2G050861	GRMZM2G081915	GRMZM2G054634	GRMZM2G135359	GRMZM2G311220	GRMZM2G151955	GRMZM2G384439	GRMZM2G062683	GRMZM2G072569	GRMZM2G168416	GRMZM5G878379	GRMZM2G000620	GRMZM2G040968	GRMZM2G171210	GRMZM2G044180	GRMZM2G313643	GRMZM2G082855	GRMZM2G004572	GRMZM2G469313	GRMZM2G112057	GRMZM2G378872	GRMZM2G140721	GRMZM2G335638	GRMZM2G097457	GRMZM2G012966	GRMZM2G359260	GRMZM2G087655	GRMZM2G019317	GRMZM2G162702	GRMZM2G105415	GRMZM2G070351	GRMZM2G050536
GO:0006793	BP	phosphorus metabolic process	116	891	2.9e-08	1.9e-06	GRMZM2G312434	GRMZM2G055844	GRMZM2G099002	GRMZM2G163328	GRMZM2G389948	GRMZM2G172014	GRMZM2G168985	GRMZM2G072107	GRMZM2G171677	GRMZM2G156150	GRMZM2G125001	GRMZM2G050861	GRMZM2G081915	GRMZM2G054634	GRMZM2G135359	GRMZM2G311220	GRMZM2G151955	GRMZM2G384439	GRMZM2G062683	GRMZM2G072569	GRMZM2G168416	GRMZM5G878379	GRMZM2G000620	GRMZM2G040968	GRMZM2G171210	GRMZM2G044180	GRMZM2G313643	GRMZM2G082855	GRMZM2G004572	GRMZM2G469313	GRMZM2G112057	GRMZM2G378872	GRMZM2G140721	GRMZM2G335638	GRMZM2G097457	GRMZM2G012966	GRMZM2G359260	GRMZM2G087655	GRMZM2G019317	GRMZM2G162702	GRMZM2G105415	GRMZM2G070351	GRMZM2G050536
GO:0043687	BP	post-translational protein modification	113	891	5.5e-08	2.9e-06	GRMZM2G312434	GRMZM2G055844	GRMZM2G099002	GRMZM2G163328	GRMZM2G389948	GRMZM2G172014	GRMZM2G019317	GRMZM2G072107	GRMZM2G171677	GRMZM2G156150	GRMZM2G125001	GRMZM2G050861	GRMZM2G081915	GRMZM2G054634	GRMZM2G099231	GRMZM2G311220	GRMZM2G151955	GRMZM2G384439	GRMZM2G062683	GRMZM2G072569	GRMZM2G129482	GRMZM5G878379	GRMZM2G000620	GRMZM2G152919	GRMZM2G171210	GRMZM2G044180	GRMZM2G313643	GRMZM2G082855	GRMZM2G004572	GRMZM2G469313	GRMZM2G112057	GRMZM2G378872	GRMZM2G140721	GRMZM2G100090	GRMZM2G000633	GRMZM2G168416	GRMZM2G012966	GRMZM2G359260	GRMZM2G087655	GRMZM2G135359	GRMZM2G037624	GRMZM2G168985	GRMZM2G162702
GO:0006464	BP	protein modification process	118	891	6.6e-08	3e-06	GRMZM2G312434	GRMZM2G055844	GRMZM2G099002	GRMZM2G163328	GRMZM2G389948	GRMZM2G007185	GRMZM2G172014	GRMZM2G019317	GRMZM2G072107	GRMZM2G171677	GRMZM2G156150	GRMZM2G125001	GRMZM2G050861	GRMZM2G081915	GRMZM2G054634	GRMZM2G099231	GRMZM2G311220	GRMZM2G151955	GRMZM2G384439	GRMZM2G062683	GRMZM2G072569	GRMZM2G129482	GRMZM5G878379	GRMZM2G000620	GRMZM2G152919	GRMZM2G171210	GRMZM2G044180	GRMZM2G051367	GRMZM2G313643	GRMZM2G082855	GRMZM2G004572	GRMZM2G469313	GRMZM2G112057	GRMZM2G378872	GRMZM2G140721	GRMZM2G100090	GRMZM2G000633	GRMZM2G168416	GRMZM2G012966	GRMZM2G359260	GRMZM2G154165	GRMZM2G087655	GRMZM2G135359
GO:0043412	BP	macromolecule modification	119	891	3.4e-07	1.3e-05	GRMZM2G312434	GRMZM2G055844	GRMZM2G099002	GRMZM2G163328	GRMZM2G389948	GRMZM2G007185	GRMZM2G172014	GRMZM2G019317	GRMZM2G072107	GRMZM2G171677	GRMZM2G156150	GRMZM2G125001	GRMZM2G050861	GRMZM2G081915	GRMZM2G054634	GRMZM2G099231	GRMZM2G311220	GRMZM2G151955	GRMZM2G384439	GRMZM2G062683	GRMZM2G072569	GRMZM2G129482	GRMZM5G878379	GRMZM2G000620	GRMZM2G152919	GRMZM2G171210	GRMZM2G044180	GRMZM2G051367	GRMZM2G313643	GRMZM2G082855	GRMZM2G004572	GRMZM2G469313	GRMZM2G112057	GRMZM2G378872	GRMZM2G140721	GRMZM2G100090	GRMZM2G000633	GRMZM2G168416	GRMZM2G012966	GRMZM2G359260	GRMZM2G154165	GRMZM2G087655	GRMZM2G135359
GO:0009250	BP	glucan biosynthetic process	16	891	5.9e-07	2e-05	GRMZM2G099002	GRMZM2G084802	GRMZM2G027723	GRMZM2G339645	GRMZM2G465764	GRMZM2G429899	GRMZM2G348551	GRMZM2G111642	GRMZM2G112336	GRMZM2G141399	GRMZM2G349834	GRMZM2G018241	GRMZM2G027955	GRMZM2G112057	GRMZM2G025231	GRMZM2G028353
GO:0015979	BP	photosynthesis	16	891	9.7e-07	2.9e-05	GRMZM2G026015	GRMZM2G013342	GRMZM2G329047	GRMZM2G113349	GRMZM2G534116	GRMZM5G870219	GRMZM2G380414	GRMZM2G012397	GRMZM2G062042	GRMZM2G451224	GRMZM2G471904	GRMZM2G157458	GRMZM2G085646	GRMZM2G132506	GRMZM2G163658	GRMZM2G080107
GO:0009875	BP	pollen-pistil interaction	10	891	1.9e-06	4.3e-05	GRMZM2G115705	GRMZM2G000620	GRMZM2G330751	GRMZM2G322723	GRMZM2G135378	GRMZM2G364375	GRMZM2G384755	GRMZM2G301124	GRMZM2G454511	GRMZM2G168985
GO:0048544	BP	recognition of pollen	10	891	1.9e-06	4.3e-05	GRMZM2G115705	GRMZM2G000620	GRMZM2G330751	GRMZM2G322723	GRMZM2G135378	GRMZM2G364375	GRMZM2G384755	GRMZM2G301124	GRMZM2G454511	GRMZM2G168985
GO:0009856	BP	pollination	10	891	1.9e-06	4.3e-05	GRMZM2G115705	GRMZM2G000620	GRMZM2G330751	GRMZM2G322723	GRMZM2G135378	GRMZM2G364375	GRMZM2G384755	GRMZM2G301124	GRMZM2G454511	GRMZM2G168985
GO:0007018	BP	microtubule-based movement	21	891	2.4e-06	4.9e-05	AC234515.1_FG003	GRMZM2G099167	GRMZM2G071790	GRMZM2G070273	GRMZM2G089351	GRMZM2G113652	GRMZM2G132686	GRMZM2G423861	GRMZM2G164950	GRMZM2G073888	GRMZM2G152466	GRMZM2G133802	GRMZM2G136219	GRMZM2G114861	GRMZM2G024576	GRMZM2G124883	GRMZM2G108766	GRMZM2G471904	GRMZM5G864689	GRMZM2G132371	GRMZM2G037472
GO:0005975	BP	carbohydrate metabolic process	74	891	2.6e-06	4.9e-05	GRMZM2G003354	GRMZM2G035503	GRMZM2G413647	GRMZM2G339645	GRMZM2G463280	GRMZM5G848696	GRMZM2G085577	AC234160.1_FG003	GRMZM2G174598	GRMZM2G400497	GRMZM2G012966	GRMZM2G028353	GRMZM2G007185	GRMZM5G836250	GRMZM2G138888	GRMZM2G133781	GRMZM2G079263	GRMZM2G157836	GRMZM2G155253	GRMZM5G810727	GRMZM2G074158	GRMZM2G112057	GRMZM2G079617	GRMZM2G099002	GRMZM2G005082	GRMZM2G073054	GRMZM2G154165	GRMZM2G141399	GRMZM2G018241	GRMZM2G112830	GRMZM5G856653	GRMZM2G349834	GRMZM2G047028	GRMZM2G110735	GRMZM2G001696	GRMZM2G025854	GRMZM2G049372	GRMZM5G845736	GRMZM2G451965	GRMZM2G078566	GRMZM2G002656	GRMZM2G069024	AC155376.2_FG005
GO:0033692	BP	cellular polysaccharide biosynthetic process	17	891	6.1e-06	0.00011	GRMZM2G049372	GRMZM2G099002	GRMZM2G084802	GRMZM2G027723	GRMZM2G339645	GRMZM2G465764	GRMZM2G429899	GRMZM2G348551	GRMZM2G111642	GRMZM2G112336	GRMZM2G141399	GRMZM2G349834	GRMZM2G018241	GRMZM2G027955	GRMZM2G112057	GRMZM2G025231	GRMZM2G028353
GO:0007017	BP	microtubule-based process	23	891	6.4e-06	0.00011	GRMZM2G024576	GRMZM2G089351	GRMZM2G133802	GRMZM2G114861	GRMZM2G024054	GRMZM2G070273	GRMZM2G164950	GRMZM2G099167	GRMZM2G132371	GRMZM2G119773	GRMZM2G108766	GRMZM2G037472	AC234515.1_FG003	GRMZM2G423861	GRMZM2G132686	GRMZM2G071790	GRMZM2G073888	GRMZM2G152466	GRMZM2G136219	GRMZM2G471904	GRMZM2G124883	GRMZM2G113652	GRMZM5G864689
GO:0000271	BP	polysaccharide biosynthetic process	17	891	8.9e-06	0.00014	GRMZM2G049372	GRMZM2G099002	GRMZM2G084802	GRMZM2G027723	GRMZM2G339645	GRMZM2G465764	GRMZM2G429899	GRMZM2G348551	GRMZM2G111642	GRMZM2G112336	GRMZM2G141399	GRMZM2G349834	GRMZM2G018241	GRMZM2G027955	GRMZM2G112057	GRMZM2G025231	GRMZM2G028353
GO:0008152	BP	metabolic process	524	891	1.1e-05	0.00016	GRMZM2G074097	GRMZM2G312434	GRMZM2G060886	GRMZM2G158140	GRMZM2G167018	GRMZM2G085577	GRMZM5G874163	GRMZM2G010202	GRMZM2G019317	GRMZM2G034748	GRMZM2G171677	GRMZM2G125001	GRMZM2G079617	GRMZM2G425647	GRMZM2G025854	GRMZM5G883417	GRMZM5G882418	GRMZM2G127537	GRMZM2G083847	GRMZM2G147191	GRMZM2G046459	GRMZM2G393897	GRMZM2G072569	GRMZM2G169911	GRMZM2G156388	GRMZM2G009282	GRMZM2G471904	GRMZM2G143139	GRMZM5G878379	GRMZM2G129482	GRMZM2G044180	GRMZM2G061492	GRMZM2G125304	GRMZM2G150187	GRMZM2G113340	GRMZM2G404056	GRMZM2G105415	GRMZM2G070343	GRMZM2G113349	GRMZM2G143886	GRMZM2G001415	GRMZM2G173321	GRMZM2G335638
GO:0008037	BP	cell recognition	10	891	1.1e-05	0.00016	GRMZM2G115705	GRMZM2G000620	GRMZM2G330751	GRMZM2G322723	GRMZM2G135378	GRMZM2G364375	GRMZM2G384755	GRMZM2G301124	GRMZM2G454511	GRMZM2G168985
GO:0006073	BP	cellular glucan metabolic process	16	891	1.8e-05	0.00023	GRMZM2G099002	GRMZM2G084802	GRMZM2G027723	GRMZM2G339645	GRMZM2G465764	GRMZM2G429899	GRMZM2G348551	GRMZM2G111642	GRMZM2G112336	GRMZM2G141399	GRMZM2G349834	GRMZM2G018241	GRMZM2G027955	GRMZM2G112057	GRMZM2G025231	GRMZM2G028353
GO:0044042	BP	glucan metabolic process	16	891	1.8e-05	0.00023	GRMZM2G099002	GRMZM2G084802	GRMZM2G027723	GRMZM2G339645	GRMZM2G465764	GRMZM2G429899	GRMZM2G348551	GRMZM2G111642	GRMZM2G112336	GRMZM2G141399	GRMZM2G349834	GRMZM2G018241	GRMZM2G027955	GRMZM2G112057	GRMZM2G025231	GRMZM2G028353
GO:0022414	BP	reproductive process	10	891	5.1e-05	0.00062	GRMZM2G115705	GRMZM2G000620	GRMZM2G330751	GRMZM2G322723	GRMZM2G135378	GRMZM2G364375	GRMZM2G384755	GRMZM2G301124	GRMZM2G454511	GRMZM2G168985
GO:0034637	BP	cellular carbohydrate biosynthetic process	19	891	6e-05	0.00069	GRMZM2G049372	GRMZM2G099002	GRMZM2G084802	GRMZM2G027723	GRMZM2G112057	GRMZM2G339645	GRMZM2G465764	GRMZM2G429899	GRMZM2G348551	GRMZM2G111642	GRMZM2G112336	GRMZM2G141399	GRMZM2G349834	GRMZM2G018241	GRMZM2G112830	GRMZM2G027955	GRMZM2G001696	GRMZM2G025231	GRMZM2G028353
GO:0016051	BP	carbohydrate biosynthetic process	19	891	8.4e-05	0.0009	GRMZM2G049372	GRMZM2G099002	GRMZM2G084802	GRMZM2G027723	GRMZM2G112057	GRMZM2G339645	GRMZM2G465764	GRMZM2G429899	GRMZM2G348551	GRMZM2G111642	GRMZM2G112336	GRMZM2G141399	GRMZM2G349834	GRMZM2G018241	GRMZM2G112830	GRMZM2G027955	GRMZM2G001696	GRMZM2G025231	GRMZM2G028353
GO:0044264	BP	cellular polysaccharide metabolic process	17	891	8.3e-05	0.0009	GRMZM2G049372	GRMZM2G099002	GRMZM2G084802	GRMZM2G027723	GRMZM2G339645	GRMZM2G465764	GRMZM2G429899	GRMZM2G348551	GRMZM2G111642	GRMZM2G112336	GRMZM2G141399	GRMZM2G349834	GRMZM2G018241	GRMZM2G027955	GRMZM2G112057	GRMZM2G025231	GRMZM2G028353
GO:0030243	BP	cellulose metabolic process	8	891	0.00022	0.0021	GRMZM2G027723	GRMZM2G339645	GRMZM2G111642	GRMZM2G112336	GRMZM2G349834	GRMZM2G018241	GRMZM2G025231	GRMZM2G028353
GO:0030244	BP	cellulose biosynthetic process	8	891	0.00022	0.0021	GRMZM2G027723	GRMZM2G339645	GRMZM2G111642	GRMZM2G112336	GRMZM2G349834	GRMZM2G018241	GRMZM2G025231	GRMZM2G028353
GO:0010033	BP	response to organic substance	8	891	0.00041	0.0036	GRMZM2G441325	GRMZM2G017187	GRMZM2G102845	GRMZM2G475882	GRMZM2G475263	GRMZM5G874163	GRMZM2G030710	GRMZM2G078274
GO:0009719	BP	response to endogenous stimulus	8	891	0.00041	0.0036	GRMZM2G441325	GRMZM2G017187	GRMZM2G102845	GRMZM2G475882	GRMZM2G475263	GRMZM5G874163	GRMZM2G030710	GRMZM2G078274
GO:0009725	BP	response to hormone stimulus	8	891	0.00041	0.0036	GRMZM2G441325	GRMZM2G017187	GRMZM2G102845	GRMZM2G475882	GRMZM2G475263	GRMZM5G874163	GRMZM2G030710	GRMZM2G078274
GO:0051704	BP	multi-organism process	13	891	0.00055	0.0048	GRMZM2G115705	GRMZM2G089812	GRMZM2G000620	GRMZM2G330751	GRMZM2G322723	GRMZM2G135378	GRMZM2G454511	GRMZM2G364375	GRMZM2G068714	GRMZM2G384755	GRMZM2G301124	GRMZM2G015080	GRMZM2G168985
GO:0042221	BP	response to chemical stimulus	28	891	0.00086	0.0069	GRMZM2G096683	GRMZM2G413647	GRMZM2G102845	GRMZM2G143512	GRMZM2G133434	GRMZM5G874163	GRMZM2G455124	GRMZM2G148937	GRMZM5G843748	GRMZM2G155525	GRMZM2G006212	GRMZM2G065154	GRMZM2G363789	GRMZM2G144648	GRMZM2G078274	GRMZM2G107228	GRMZM2G115658	GRMZM2G312997	GRMZM2G450233	GRMZM2G030710	GRMZM2G434388	GRMZM2G441325	GRMZM2G017187	GRMZM2G475882	GRMZM2G079440	GRMZM2G475263	GRMZM5G800723	GRMZM2G047187
GO:0005976	BP	polysaccharide metabolic process	18	891	0.00084	0.0069	GRMZM2G049372	GRMZM2G099002	GRMZM2G084802	GRMZM2G027723	GRMZM2G339645	GRMZM2G465764	GRMZM2G429899	GRMZM2G348551	GRMZM2G111642	GRMZM2G112336	GRMZM2G141399	GRMZM2G400497	GRMZM2G349834	GRMZM2G018241	GRMZM2G027955	GRMZM2G112057	GRMZM2G025231	GRMZM2G028353
GO:0044262	BP	cellular carbohydrate metabolic process	38	891	0.001	0.0081	GRMZM2G413647	GRMZM2G339645	GRMZM5G848696	GRMZM2G112057	GRMZM2G007185	GRMZM2G157836	GRMZM2G155253	GRMZM2G084802	GRMZM2G099002	GRMZM2G028353	GRMZM2G154165	GRMZM2G141399	GRMZM2G018241	GRMZM2G112830	GRMZM5G856653	GRMZM2G047028	GRMZM2G001696	GRMZM2G049372	GRMZM2G002656	GRMZM2G465764	GRMZM2G052844	GRMZM2G111642	GRMZM2G112336	GRMZM2G027955	GRMZM2G144873	GRMZM2G013255	GRMZM2G025231	GRMZM2G091490	GRMZM2G012966	GRMZM2G409131	GRMZM2G027723	GRMZM2G429899	GRMZM2G348551	GRMZM5G833389	GRMZM2G349834	GRMZM2G164072	GRMZM2G051367	GRMZM2G018416
GO:0055114	BP	oxidation reduction	86	891	0.0021	0.016	GRMZM2G413647	GRMZM2G131243	GRMZM2G172491	GRMZM2G364901	GRMZM2G106408	GRMZM2G063756	GRMZM2G425647	GRMZM2G168382	GRMZM5G883417	GRMZM2G107228	GRMZM2G122337	GRMZM2G147191	GRMZM2G481730	GRMZM2G007249	GRMZM2G348551	GRMZM2G146234	GRMZM2G057208	GRMZM2G060940	GRMZM5G848696	GRMZM2G143886	GRMZM2G001415	GRMZM2G049418	GRMZM2G118610	GRMZM2G012966	GRMZM2G359260	AC198206.5_FG001	GRMZM2G363789	GRMZM2G009479	GRMZM2G144648	GRMZM2G022413	GRMZM2G002656	GRMZM2G102079	GRMZM2G058095	GRMZM2G066358	GRMZM2G030118	GRMZM2G167549	GRMZM2G022547	GRMZM2G044247	GRMZM2G133434	GRMZM2G152436	GRMZM2G349187	GRMZM2G397055	GRMZM2G458659
GO:0042493	BP	response to drug	10	891	0.0038	0.028	GRMZM2G096683	GRMZM2G006212	GRMZM2G413647	GRMZM2G065154	GRMZM2G148937	GRMZM2G455124	GRMZM2G434388	GRMZM5G800723	GRMZM2G047187	GRMZM2G115658
GO:0015893	BP	drug transport	10	891	0.0038	0.028	GRMZM2G096683	GRMZM2G006212	GRMZM2G413647	GRMZM2G065154	GRMZM2G148937	GRMZM2G455124	GRMZM2G434388	GRMZM5G800723	GRMZM2G047187	GRMZM2G115658
GO:0044092	BP	negative regulation of molecular function	6	891	0.0053	0.037	GRMZM2G429842	GRMZM2G008109	GRMZM2G052365	GRMZM2G306143	GRMZM2G345622	GRMZM2G121293
GO:0043086	BP	negative regulation of catalytic activity	6	891	0.0053	0.037	GRMZM2G429842	GRMZM2G008109	GRMZM2G052365	GRMZM2G306143	GRMZM2G345622	GRMZM2G121293
GO:0000160	BP	two-component signal transduction system (phosphorelay)	7	891	0.0067	0.043	GRMZM2G033962	GRMZM2G360523	GRMZM2G133262	GRMZM2G039246	GRMZM2G034253	GRMZM2G341405	GRMZM2G158140
GO:0012501	BP	programmed cell death	10	891	0.0067	0.043	GRMZM2G079082	GRMZM2G002656	GRMZM2G403407	GRMZM2G063162	GRMZM2G013170	GRMZM2G051502	GRMZM2G079956	GRMZM2G169584	GRMZM2G074496	GRMZM2G029863
GO:0006915	BP	apoptosis	10	891	0.0067	0.043	GRMZM2G079082	GRMZM2G002656	GRMZM2G403407	GRMZM2G063162	GRMZM2G013170	GRMZM2G051502	GRMZM2G079956	GRMZM2G169584	GRMZM2G074496	GRMZM2G029863
GO:0044238	BP	primary metabolic process	398	891	0.0071	0.044	GRMZM2G312434	GRMZM2G060886	GRMZM2G158140	GRMZM2G167018	GRMZM2G085577	GRMZM5G874163	GRMZM2G019317	GRMZM2G171677	GRMZM2G125001	GRMZM2G079617	GRMZM2G025854	GRMZM5G883417	GRMZM5G882418	GRMZM2G127537	GRMZM2G062683	GRMZM2G072569	GRMZM2G156388	GRMZM2G088753	GRMZM2G143139	GRMZM5G878379	GRMZM2G129482	GRMZM2G044180	GRMZM2G061492	GRMZM2G125304	GRMZM2G150187	GRMZM2G113340	GRMZM2G404056	GRMZM2G105415	GRMZM2G360523	GRMZM2G001415	GRMZM2G173321	GRMZM2G335638	GRMZM2G469551	GRMZM2G017537	GRMZM2G105922	GRMZM2G004572	GRMZM2G133952	GRMZM2G005798	GRMZM2G027955	GRMZM2G091490	GRMZM2G153058	GRMZM2G031628	GRMZM2G313058
GO:0007154	BP	cell communication	12	891	0.0081	0.048	GRMZM2G115705	GRMZM2G159034	GRMZM2G330751	GRMZM2G322723	GRMZM2G135378	GRMZM2G000620	GRMZM2G384755	GRMZM2G301124	GRMZM2G004946	GRMZM2G454511	GRMZM2G168985	GRMZM2G364375
GO:0016265	BP	death	11	891	0.0082	0.048	GRMZM2G079082	GRMZM2G002656	GRMZM2G403407	GRMZM2G063162	GRMZM2G013170	GRMZM2G051502	GRMZM2G079956	GRMZM2G062042	GRMZM2G169584	GRMZM2G074496	GRMZM2G029863
GO:0008219	BP	cell death	11	891	0.0082	0.048	GRMZM2G079082	GRMZM2G002656	GRMZM2G403407	GRMZM2G063162	GRMZM2G013170	GRMZM2G051502	GRMZM2G079956	GRMZM2G062042	GRMZM2G169584	GRMZM2G074496	GRMZM2G029863
GO:0015850	BP	organic alcohol transport	6	891	0.0094	0.051	GRMZM2G096683	GRMZM2G413647	GRMZM2G455124	GRMZM2G434388	GRMZM2G047187	GRMZM2G115658
GO:0015904	BP	tetracycline transport	6	891	0.0094	0.051	GRMZM2G096683	GRMZM2G413647	GRMZM2G455124	GRMZM2G434388	GRMZM2G047187	GRMZM2G115658
GO:0042891	BP	antibiotic transport	6	891	0.0094	0.051	GRMZM2G096683	GRMZM2G413647	GRMZM2G455124	GRMZM2G434388	GRMZM2G047187	GRMZM2G115658
GO:0000003	BP	reproduction	10	891	0.011	0.058	GRMZM2G115705	GRMZM2G000620	GRMZM2G330751	GRMZM2G322723	GRMZM2G135378	GRMZM2G364375	GRMZM2G384755	GRMZM2G301124	GRMZM2G454511	GRMZM2G168985
GO:0051179	BP	localization	110	891	0.011	0.059	GRMZM2G155281	GRMZM2G413647	GRMZM2G105425	GRMZM2G375113	GRMZM2G082203	GRMZM2G371486	GRMZM2G047255	GRMZM2G006212	GRMZM2G341405	GRMZM2G054341	GRMZM2G140582	GRMZM2G158131	GRMZM2G021725	GRMZM2G023436	GRMZM2G400602	GRMZM2G062042	GRMZM2G156388	GRMZM2G167658	GRMZM2G028325	GRMZM2G042027	GRMZM2G413774	GRMZM2G020544	GRMZM5G862325	GRMZM5G800723	GRMZM2G092780	GRMZM2G147454	GRMZM2G170044	GRMZM2G096683	GRMZM2G143512	GRMZM2G135236	GRMZM2G448715	GRMZM5G892338	GRMZM2G173321	GRMZM2G050003	GRMZM2G563190	GRMZM2G011559	GRMZM2G051949	GRMZM2G065154	GRMZM2G077744	GRMZM2G154165	GRMZM2G109201	GRMZM2G105922	GRMZM2G150363
GO:0006857	BP	oligopeptide transport	7	891	0.013	0.065	GRMZM2G161459	GRMZM2G375113	GRMZM2G316889	GRMZM2G400602	GRMZM2G034389	GRMZM2G112154	GRMZM5G811593
GO:0044281	BP	small molecule metabolic process	80	891	0.014	0.069	GRMZM2G074097	GRMZM2G363789	GRMZM2G099002	GRMZM2G404056	AC203754.4_FG008	GRMZM2G070343	GRMZM2G177937	GRMZM2G151977	GRMZM2G135236	GRMZM2G393337	GRMZM2G411940	GRMZM2G136712	GRMZM2G129453	GRMZM2G416667	GRMZM2G112154	GRMZM2G065030	GRMZM2G112057	GRMZM2G563190	GRMZM5G848696	GRMZM2G037624	GRMZM2G157836	GRMZM2G155253	GRMZM2G413647	GRMZM2G054123	GRMZM2G038964	GRMZM2G034152	GRMZM2G051949	GRMZM2G441347	GRMZM2G135586	GRMZM2G109201	GRMZM2G097802	GRMZM2G095955	GRMZM2G375064	GRMZM5G883417	GRMZM2G084958	GRMZM2G140328	GRMZM2G171383	GRMZM2G060054	GRMZM2G158131	GRMZM2G464244	GRMZM2G002656	GRMZM2G064159	GRMZM2G178014
GO:0006810	BP	transport	108	891	0.014	0.069	GRMZM2G155281	GRMZM2G413647	GRMZM2G105425	GRMZM2G375113	GRMZM2G082203	GRMZM2G371486	GRMZM2G047255	GRMZM2G006212	GRMZM2G341405	GRMZM2G032430	GRMZM2G054341	GRMZM2G140582	GRMZM2G158131	GRMZM2G021725	GRMZM2G023436	GRMZM2G400602	GRMZM2G062042	GRMZM2G156388	GRMZM2G167658	GRMZM2G028325	GRMZM2G042027	GRMZM2G413774	GRMZM2G020544	GRMZM5G862325	GRMZM5G800723	GRMZM2G092780	GRMZM2G147454	GRMZM2G170044	GRMZM2G096683	GRMZM2G143512	GRMZM2G135236	GRMZM2G448715	GRMZM2G173321	GRMZM2G050003	GRMZM2G563190	GRMZM2G011559	GRMZM2G051949	GRMZM2G065154	GRMZM2G077744	GRMZM2G154165	GRMZM2G109201	GRMZM2G105922	GRMZM2G355636
GO:0051234	BP	establishment of localization	108	891	0.014	0.069	GRMZM2G155281	GRMZM2G413647	GRMZM2G105425	GRMZM2G375113	GRMZM2G082203	GRMZM2G371486	GRMZM2G047255	GRMZM2G006212	GRMZM2G341405	GRMZM2G032430	GRMZM2G054341	GRMZM2G140582	GRMZM2G158131	GRMZM2G021725	GRMZM2G023436	GRMZM2G400602	GRMZM2G062042	GRMZM2G156388	GRMZM2G167658	GRMZM2G028325	GRMZM2G042027	GRMZM2G413774	GRMZM2G020544	GRMZM5G862325	GRMZM5G800723	GRMZM2G092780	GRMZM2G147454	GRMZM2G170044	GRMZM2G096683	GRMZM2G143512	GRMZM2G135236	GRMZM2G448715	GRMZM2G173321	GRMZM2G050003	GRMZM2G563190	GRMZM2G011559	GRMZM2G051949	GRMZM2G065154	GRMZM2G077744	GRMZM2G154165	GRMZM2G109201	GRMZM2G105922	GRMZM2G355636
GO:0046677	BP	response to antibiotic	6	891	0.015	0.072	GRMZM2G096683	GRMZM2G413647	GRMZM2G455124	GRMZM2G434388	GRMZM2G047187	GRMZM2G115658
GO:0009416	BP	response to light stimulus	5	891	0.016	0.072	GRMZM2G040115	GRMZM2G154149	GRMZM2G044359	GRMZM2G105400	GRMZM5G812926
GO:0009314	BP	response to radiation	5	891	0.016	0.072	GRMZM2G040115	GRMZM2G154149	GRMZM2G044359	GRMZM2G105400	GRMZM5G812926
GO:0015833	BP	peptide transport	7	891	0.019	0.085	GRMZM2G161459	GRMZM2G375113	GRMZM2G316889	GRMZM2G400602	GRMZM2G034389	GRMZM2G112154	GRMZM5G811593
GO:0051258	BP	protein polymerization	9	891	0.025	0.11	AC234515.1_FG003	GRMZM2G403407	GRMZM2G071790	GRMZM2G073888	GRMZM2G152466	GRMZM2G133802	GRMZM2G099167	GRMZM2G119773	GRMZM2G108766
GO:0009064	BP	glutamine family amino acid metabolic process	7	891	0.025	0.11	GRMZM2G153058	AC203754.4_FG008	GRMZM2G095955	GRMZM2G061777	GRMZM2G375064	GRMZM2G049892	GRMZM2G171383
GO:0050896	BP	response to stimulus	94	891	0.035	0.15	GRMZM2G413647	GRMZM2G102845	GRMZM2G181371	GRMZM2G175995	GRMZM5G874163	GRMZM5G870219	GRMZM2G172014	GRMZM2G006212	GRMZM2G114190	GRMZM2G042789	GRMZM2G031278	GRMZM2G044359	GRMZM2G174784	GRMZM2G107228	GRMZM2G366130	GRMZM2G139250	GRMZM2G017187	GRMZM2G475263	GRMZM5G800723	GRMZM2G060011	GRMZM2G170044	GRMZM2G096683	GRMZM2G136910	GRMZM2G421541	GRMZM2G143512	GRMZM2G105400	GRMZM2G441888	GRMZM2G012966	GRMZM2G065154	GRMZM2G363789	GRMZM2G065012	GRMZM2G144648	GRMZM2G346138	GRMZM2G171736	GRMZM2G002656	GRMZM2G133952	GRMZM2G136219	GRMZM2G434388	GRMZM2G091490	GRMZM2G030118	GRMZM2G003984	GRMZM2G475882	GRMZM2G145158
GO:0006006	BP	glucose metabolic process	16	891	0.035	0.15	GRMZM2G409131	GRMZM2G157836	GRMZM2G155253	GRMZM2G002656	GRMZM2G413647	GRMZM2G052844	GRMZM5G856653	GRMZM2G429899	GRMZM5G848696	GRMZM5G833389	GRMZM2G001696	GRMZM2G027955	GRMZM2G099002	GRMZM2G112057	GRMZM2G047028	GRMZM2G091490
GO:0019318	BP	hexose metabolic process	17	891	0.038	0.16	GRMZM2G409131	GRMZM2G157836	GRMZM2G155253	GRMZM2G002656	GRMZM2G413647	GRMZM2G052844	GRMZM5G856653	GRMZM2G429899	GRMZM5G848696	GRMZM5G833389	GRMZM2G013255	GRMZM2G112057	GRMZM2G027955	GRMZM2G099002	GRMZM2G001696	GRMZM2G047028	GRMZM2G091490
GO:0034641	BP	cellular nitrogen compound metabolic process	36	891	0.038	0.16	GRMZM2G074097	GRMZM2G413647	AC203754.4_FG008	GRMZM2G177937	GRMZM2G151977	GRMZM2G534116	GRMZM5G848696	GRMZM2G136712	GRMZM2G563190	GRMZM2G112154	GRMZM2G363789	GRMZM2G364901	GRMZM2G034152	GRMZM2G135586	GRMZM2G109201	GRMZM2G097802	GRMZM2G095955	GRMZM2G375064	GRMZM2G064159	GRMZM2G171383	GRMZM2G163658	GRMZM2G002656	GRMZM2G178014	GRMZM2G095400	AC182617.3_FG001	GRMZM2G464244	GRMZM2G161459	GRMZM2G049892	GRMZM2G339699	GRMZM2G153058	GRMZM2G108912	GRMZM2G169160	GRMZM2G441347	GRMZM2G007647	GRMZM2G061777	GRMZM2G044247
GO:0043413	BP	macromolecule glycosylation	5	891	0.047	0.18	GRMZM2G144873	GRMZM2G051367	GRMZM2G164072	GRMZM2G007185	GRMZM2G154165
GO:0009100	BP	glycoprotein metabolic process	5	891	0.047	0.18	GRMZM2G144873	GRMZM2G051367	GRMZM2G164072	GRMZM2G007185	GRMZM2G154165
GO:0006486	BP	protein amino acid glycosylation	5	891	0.047	0.18	GRMZM2G144873	GRMZM2G051367	GRMZM2G164072	GRMZM2G007185	GRMZM2G154165
GO:0009101	BP	glycoprotein biosynthetic process	5	891	0.047	0.18	GRMZM2G144873	GRMZM2G051367	GRMZM2G164072	GRMZM2G007185	GRMZM2G154165
GO:0070085	BP	glycosylation	5	891	0.047	0.18	GRMZM2G144873	GRMZM2G051367	GRMZM2G164072	GRMZM2G007185	GRMZM2G154165
GO:0044237	BP	cellular metabolic process	352	891	0.065	0.24	GRMZM2G074097	GRMZM2G312434	GRMZM2G158140	GRMZM2G167018	GRMZM5G874163	GRMZM2G019317	GRMZM2G171677	GRMZM2G125001	GRMZM2G135586	GRMZM5G883417	GRMZM2G099231	GRMZM2G127537	GRMZM2G147191	GRMZM2G062683	GRMZM2G072569	GRMZM2G156388	GRMZM2G471904	GRMZM5G878379	GRMZM2G129482	GRMZM2G044180	GRMZM2G125304	GRMZM2G113340	GRMZM2G404056	GRMZM2G360523	GRMZM2G113349	GRMZM2G001415	GRMZM2G173321	GRMZM2G335638	GRMZM2G097457	GRMZM2G469551	GRMZM2G017537	GRMZM2G105922	GRMZM2G004572	GRMZM2G133952	GRMZM2G046587	GRMZM2G091490	GRMZM2G058095	GRMZM2G153058	GRMZM2G313058	GRMZM2G044247	GRMZM2G054378	GRMZM2G339645	GRMZM2G026470
GO:0009987	BP	cellular process	443	891	0.067	0.25	GRMZM2G074097	GRMZM2G312434	GRMZM2G158140	GRMZM2G167018	GRMZM5G874163	GRMZM2G019317	GRMZM2G171677	GRMZM2G006212	GRMZM2G125001	GRMZM2G135586	GRMZM2G105425	GRMZM5G883417	GRMZM2G099231	GRMZM2G127537	GRMZM2G115658	GRMZM2G147191	GRMZM2G423861	GRMZM2G393897	GRMZM2G072569	GRMZM2G156388	GRMZM2G471904	GRMZM5G878379	GRMZM2G129482	GRMZM2G044180	GRMZM5G800723	GRMZM2G125304	GRMZM2G096683	GRMZM2G113340	GRMZM2G024054	GRMZM2G404056	GRMZM2G070343	GRMZM2G113349	GRMZM2G114861	GRMZM2G173321	GRMZM2G335638	GRMZM2G097457	GRMZM2G469551	GRMZM2G017537	GRMZM2G105922	GRMZM2G150363	GRMZM2G004572	GRMZM2G413774	GRMZM2G133952
GO:0032787	BP	monocarboxylic acid metabolic process	10	891	0.069	0.25	GRMZM2G030118	GRMZM2G038964	GRMZM2G095400	GRMZM2G393897	GRMZM2G001696	GRMZM2G129453	GRMZM2G052389	GRMZM5G883417	GRMZM2G062531	GRMZM5G872070
GO:0005996	BP	monosaccharide metabolic process	17	891	0.069	0.25	GRMZM2G409131	GRMZM2G157836	GRMZM2G155253	GRMZM2G002656	GRMZM2G413647	GRMZM2G052844	GRMZM5G856653	GRMZM2G429899	GRMZM5G848696	GRMZM5G833389	GRMZM2G013255	GRMZM2G112057	GRMZM2G027955	GRMZM2G099002	GRMZM2G001696	GRMZM2G047028	GRMZM2G091490
GO:0006631	BP	fatty acid metabolic process	8	891	0.071	0.25	GRMZM2G030118	GRMZM2G038964	GRMZM2G393897	GRMZM2G129453	GRMZM2G052389	GRMZM5G883417	GRMZM2G062531	GRMZM5G872070
GO:0043436	BP	oxoacid metabolic process	35	891	0.077	0.26	AC203754.4_FG008	GRMZM2G177937	GRMZM2G151977	GRMZM5G848696	GRMZM2G136712	GRMZM2G129453	GRMZM2G563190	GRMZM2G112154	GRMZM2G038964	GRMZM2G034152	GRMZM2G363789	GRMZM2G109201	GRMZM2G097802	GRMZM2G095955	GRMZM2G375064	GRMZM5G883417	GRMZM2G062531	GRMZM2G171383	GRMZM2G178014	GRMZM2G095400	AC182617.3_FG001	GRMZM2G393897	GRMZM2G001696	GRMZM2G161459	GRMZM2G049892	GRMZM2G464244	GRMZM5G872070	GRMZM2G030118	GRMZM2G153058	GRMZM2G169160	GRMZM2G441347	GRMZM2G007647	GRMZM2G061777	GRMZM2G052389	GRMZM2G044247
GO:0006629	BP	lipid metabolic process	32	891	0.076	0.26	GRMZM2G076392	GRMZM2G060886	GRMZM2G131243	GRMZM2G129453	GRMZM2G088291	GRMZM2G082633	GRMZM2G152895	GRMZM2G038964	GRMZM2G105922	GRMZM5G883417	GRMZM2G062531	GRMZM2G087207	GRMZM2G035256	GRMZM2G070351	GRMZM2G176542	GRMZM2G393897	GRMZM2G058095	GRMZM5G872070	GRMZM2G461040	GRMZM2G105189	GRMZM2G048904	GRMZM2G012966	GRMZM2G074517	GRMZM2G030118	GRMZM2G108912	GRMZM2G050076	GRMZM2G009681	GRMZM2G052389	GRMZM2G022402	GRMZM2G004683	GRMZM2G018416	GRMZM2G150187
GO:0055086	BP	nucleobase, nucleoside and nucleotide metabolic process	20	891	0.081	0.26	GRMZM2G158131	GRMZM2G411940	GRMZM2G153058	GRMZM2G404056	GRMZM2G413647	GRMZM2G069229	GRMZM2G143512	GRMZM2G002656	GRMZM2G135236	GRMZM2G060054	GRMZM2G065030	GRMZM2G058095	GRMZM2G068259	GRMZM5G848696	GRMZM2G339699	GRMZM2G416667	GRMZM2G393337	GRMZM2G035520	GRMZM2G140328	GRMZM2G051949
GO:0019752	BP	carboxylic acid metabolic process	35	891	0.077	0.26	AC203754.4_FG008	GRMZM2G177937	GRMZM2G151977	GRMZM5G848696	GRMZM2G136712	GRMZM2G129453	GRMZM2G563190	GRMZM2G112154	GRMZM2G038964	GRMZM2G034152	GRMZM2G363789	GRMZM2G109201	GRMZM2G097802	GRMZM2G095955	GRMZM2G375064	GRMZM5G883417	GRMZM2G062531	GRMZM2G171383	GRMZM2G178014	GRMZM2G095400	AC182617.3_FG001	GRMZM2G393897	GRMZM2G001696	GRMZM2G161459	GRMZM2G049892	GRMZM2G464244	GRMZM5G872070	GRMZM2G030118	GRMZM2G153058	GRMZM2G169160	GRMZM2G441347	GRMZM2G007647	GRMZM2G061777	GRMZM2G052389	GRMZM2G044247
GO:0006082	BP	organic acid metabolic process	35	891	0.078	0.26	AC203754.4_FG008	GRMZM2G177937	GRMZM2G151977	GRMZM5G848696	GRMZM2G136712	GRMZM2G129453	GRMZM2G563190	GRMZM2G112154	GRMZM2G038964	GRMZM2G034152	GRMZM2G363789	GRMZM2G109201	GRMZM2G097802	GRMZM2G095955	GRMZM2G375064	GRMZM5G883417	GRMZM2G062531	GRMZM2G171383	GRMZM2G178014	GRMZM2G095400	AC182617.3_FG001	GRMZM2G393897	GRMZM2G001696	GRMZM2G161459	GRMZM2G049892	GRMZM2G464244	GRMZM5G872070	GRMZM2G030118	GRMZM2G153058	GRMZM2G169160	GRMZM2G441347	GRMZM2G007647	GRMZM2G061777	GRMZM2G052389	GRMZM2G044247
GO:0043623	BP	cellular protein complex assembly	9	891	0.081	0.26	AC234515.1_FG003	GRMZM2G403407	GRMZM2G071790	GRMZM2G073888	GRMZM2G152466	GRMZM2G133802	GRMZM2G099167	GRMZM2G119773	GRMZM2G108766
GO:0006066	BP	alcohol metabolic process	23	891	0.079	0.26	GRMZM2G413647	GRMZM5G848696	GRMZM2G112057	GRMZM2G157836	GRMZM2G155253	GRMZM2G012966	GRMZM2G099002	GRMZM5G856653	GRMZM2G084958	GRMZM2G047028	GRMZM2G002656	GRMZM2G147191	GRMZM2G052844	GRMZM2G013255	GRMZM2G027955	GRMZM2G001696	GRMZM2G091490	GRMZM2G409131	GRMZM2G108912	GRMZM2G429899	GRMZM5G833389	GRMZM2G018416	GRMZM2G148355
GO:0023052	BP	signaling	47	891	0.086	0.27	GRMZM2G115705	GRMZM2G033962	GRMZM2G123866	GRMZM2G360523	GRMZM2G322723	AC204515.4_FG006	GRMZM2G039246	GRMZM2G158140	GRMZM2G004946	GRMZM2G168985	GRMZM2G062429	GRMZM2G021642	GRMZM2G156150	GRMZM2G125001	AC198206.5_FG001	GRMZM2G099002	GRMZM2G020104	GRMZM2G181536	GRMZM5G803949	GRMZM2G118243	GRMZM2G330751	GRMZM2G341405	GRMZM2G454511	GRMZM2G067315	GRMZM2G023436	GRMZM2G133262	GRMZM2G047255	GRMZM2G308752	GRMZM2G000620	GRMZM2G135378	GRMZM2G165176	GRMZM2G156388	GRMZM2G015361	GRMZM2G301124	GRMZM2G138125	GRMZM2G159034	GRMZM2G020544	GRMZM2G409224	GRMZM2G384755	GRMZM2G034253	GRMZM2G364375	GRMZM2G028637	GRMZM2G179147
GO:0042180	BP	cellular ketone metabolic process	35	891	0.085	0.27	AC203754.4_FG008	GRMZM2G177937	GRMZM2G151977	GRMZM5G848696	GRMZM2G136712	GRMZM2G129453	GRMZM2G563190	GRMZM2G112154	GRMZM2G038964	GRMZM2G034152	GRMZM2G363789	GRMZM2G109201	GRMZM2G097802	GRMZM2G095955	GRMZM2G375064	GRMZM5G883417	GRMZM2G062531	GRMZM2G171383	GRMZM2G178014	GRMZM2G095400	AC182617.3_FG001	GRMZM2G393897	GRMZM2G001696	GRMZM2G161459	GRMZM2G049892	GRMZM2G464244	GRMZM5G872070	GRMZM2G030118	GRMZM2G153058	GRMZM2G169160	GRMZM2G441347	GRMZM2G007647	GRMZM2G061777	GRMZM2G052389	GRMZM2G044247
GO:0006399	BP	tRNA metabolic process	11	891	0.086	0.27	GRMZM2G563190	GRMZM2G161459	GRMZM2G169160	GRMZM2G178014	GRMZM2G464244	GRMZM2G097802	GRMZM2G001415	GRMZM2G136712	GRMZM5G858310	GRMZM2G112154	GRMZM2G054378
GO:0006813	BP	potassium ion transport	10	891	0.092	0.29	GRMZM2G047255	GRMZM2G072388	GRMZM2G034152	GRMZM2G067315	GRMZM2G009353	GRMZM2G097505	GRMZM2G005040	GRMZM2G021725	GRMZM2G563190	GRMZM2G063478
GO:0044106	BP	cellular amine metabolic process	27	891	0.094	0.29	AC203754.4_FG008	GRMZM2G177937	GRMZM2G151977	GRMZM5G848696	GRMZM2G136712	GRMZM2G112154	GRMZM2G563190	GRMZM2G034152	GRMZM2G363789	GRMZM2G109201	GRMZM2G097802	GRMZM2G095955	GRMZM2G375064	GRMZM2G064159	GRMZM2G171383	GRMZM2G178014	AC182617.3_FG001	GRMZM2G464244	GRMZM2G161459	GRMZM2G049892	GRMZM2G153058	GRMZM2G108912	GRMZM2G169160	GRMZM2G441347	GRMZM2G007647	GRMZM2G061777	GRMZM2G044247
GO:0006869	BP	lipid transport	5	891	0.096	0.29	GRMZM2G170044	GRMZM2G136364	GRMZM2G135236	GRMZM2G000221	GRMZM2G118378
GO:0010876	BP	lipid localization	5	891	0.096	0.29	GRMZM2G170044	GRMZM2G136364	GRMZM2G135236	GRMZM2G000221	GRMZM2G118378
GO:0006811	BP	ion transport	32	891	0.097	0.29	GRMZM2G155281	GRMZM2G143512	GRMZM2G371486	GRMZM2G090149	GRMZM2G160064	GRMZM2G563190	GRMZM2G082203	GRMZM2G155525	GRMZM2G047255	GRMZM2G034152	GRMZM2G020104	GRMZM2G355636	GRMZM2G021725	GRMZM2G341405	GRMZM2G054341	GRMZM2G158131	GRMZM2G140651	GRMZM2G148200	GRMZM2G072388	GRMZM2G067315	GRMZM2G097505	GRMZM2G005040	GRMZM2G140328	GRMZM2G067638	GRMZM2G069229	GRMZM2G068259	GRMZM2G060054	GRMZM2G009353	GRMZM2G092780	GRMZM2G032430	GRMZM2G035520	GRMZM2G063478
GO:0006418	BP	tRNA aminoacylation for protein translation	8	891	0.1	0.3	GRMZM2G161459	GRMZM2G169160	GRMZM2G178014	GRMZM2G464244	GRMZM2G097802	GRMZM2G136712	GRMZM2G563190	GRMZM2G112154
GO:0006753	BP	nucleoside phosphate metabolic process	18	891	0.11	0.3	GRMZM2G158131	GRMZM2G411940	GRMZM2G153058	GRMZM2G404056	GRMZM2G413647	GRMZM2G069229	GRMZM2G143512	GRMZM2G002656	GRMZM2G135236	GRMZM2G060054	GRMZM2G065030	GRMZM2G058095	GRMZM2G068259	GRMZM5G848696	GRMZM2G416667	GRMZM2G393337	GRMZM2G035520	GRMZM2G140328
GO:0009117	BP	nucleotide metabolic process	18	891	0.11	0.3	GRMZM2G158131	GRMZM2G411940	GRMZM2G153058	GRMZM2G404056	GRMZM2G413647	GRMZM2G069229	GRMZM2G143512	GRMZM2G002656	GRMZM2G135236	GRMZM2G060054	GRMZM2G065030	GRMZM2G058095	GRMZM2G068259	GRMZM5G848696	GRMZM2G416667	GRMZM2G393337	GRMZM2G035520	GRMZM2G140328
GO:0043038	BP	amino acid activation	8	891	0.11	0.31	GRMZM2G161459	GRMZM2G169160	GRMZM2G178014	GRMZM2G464244	GRMZM2G097802	GRMZM2G136712	GRMZM2G563190	GRMZM2G112154
GO:0043039	BP	tRNA aminoacylation	8	891	0.11	0.31	GRMZM2G161459	GRMZM2G169160	GRMZM2G178014	GRMZM2G464244	GRMZM2G097802	GRMZM2G136712	GRMZM2G563190	GRMZM2G112154
GO:0009308	BP	amine metabolic process	29	891	0.11	0.31	AC203754.4_FG008	GRMZM2G177937	GRMZM2G151977	GRMZM5G848696	GRMZM2G400497	GRMZM2G112154	GRMZM2G563190	GRMZM2G034152	GRMZM2G363789	GRMZM2G109201	GRMZM2G097802	GRMZM2G095955	GRMZM2G061777	GRMZM2G375064	GRMZM2G064159	GRMZM2G171383	GRMZM2G178014	AC182617.3_FG001	GRMZM2G464244	GRMZM2G161459	GRMZM2G049892	GRMZM2G153058	GRMZM2G108912	GRMZM2G169160	GRMZM2G441347	GRMZM2G007647	GRMZM2G136712	GRMZM2G167220	GRMZM2G044247
GO:0019320	BP	hexose catabolic process	11	891	0.12	0.32	GRMZM2G409131	GRMZM2G157836	GRMZM2G155253	GRMZM2G413647	GRMZM2G002656	GRMZM2G052844	GRMZM5G848696	GRMZM5G833389	GRMZM5G856653	GRMZM2G047028	GRMZM2G091490
GO:0006007	BP	glucose catabolic process	11	891	0.12	0.32	GRMZM2G409131	GRMZM2G157836	GRMZM2G155253	GRMZM2G413647	GRMZM2G002656	GRMZM2G052844	GRMZM5G848696	GRMZM5G833389	GRMZM5G856653	GRMZM2G047028	GRMZM2G091490
GO:0006520	BP	cellular amino acid metabolic process	25	891	0.12	0.32	AC203754.4_FG008	GRMZM2G177937	GRMZM2G151977	GRMZM5G848696	GRMZM2G136712	GRMZM2G112154	GRMZM2G563190	GRMZM2G034152	GRMZM2G363789	GRMZM2G109201	GRMZM2G097802	GRMZM2G095955	GRMZM2G375064	GRMZM2G171383	GRMZM2G178014	AC182617.3_FG001	GRMZM2G464244	GRMZM2G161459	GRMZM2G049892	GRMZM2G153058	GRMZM2G169160	GRMZM2G441347	GRMZM2G007647	GRMZM2G061777	GRMZM2G044247
GO:0015849	BP	organic acid transport	7	891	0.12	0.32	GRMZM5G862325	GRMZM2G154165	GRMZM2G161168	GRMZM2G349875	GRMZM2G434910	GRMZM2G156356	GRMZM2G086766
GO:0046365	BP	monosaccharide catabolic process	11	891	0.12	0.32	GRMZM2G409131	GRMZM2G157836	GRMZM2G155253	GRMZM2G413647	GRMZM2G002656	GRMZM2G052844	GRMZM5G848696	GRMZM5G833389	GRMZM5G856653	GRMZM2G047028	GRMZM2G091490
GO:0046942	BP	carboxylic acid transport	7	891	0.12	0.32	GRMZM5G862325	GRMZM2G154165	GRMZM2G161168	GRMZM2G349875	GRMZM2G434910	GRMZM2G156356	GRMZM2G086766
GO:0044255	BP	cellular lipid metabolic process	15	891	0.13	0.34	GRMZM2G076392	GRMZM2G030118	GRMZM2G108912	GRMZM2G070351	GRMZM2G038964	GRMZM2G052389	GRMZM2G393897	GRMZM2G058095	GRMZM2G012966	GRMZM2G129453	GRMZM2G105922	GRMZM5G883417	GRMZM2G062531	GRMZM5G872070	GRMZM2G087207
GO:0006091	BP	generation of precursor metabolites and energy	21	891	0.13	0.35	GRMZM2G158131	GRMZM2G409131	GRMZM2G157836	GRMZM2G155253	GRMZM2G122337	GRMZM2G069229	GRMZM2G359260	GRMZM2G052844	GRMZM2G113349	GRMZM5G856653	GRMZM2G429899	GRMZM2G099002	GRMZM2G060054	GRMZM2G112057	GRMZM2G481730	GRMZM2G110714	GRMZM2G027955	GRMZM2G082780	GRMZM2G047028	GRMZM2G091490	GRMZM2G062042
GO:0044282	BP	small molecule catabolic process	13	891	0.14	0.36	GRMZM2G409131	GRMZM2G157836	GRMZM2G155253	GRMZM2G413647	GRMZM2G002656	GRMZM2G441347	GRMZM2G052844	GRMZM5G848696	GRMZM5G833389	GRMZM2G052389	GRMZM5G856653	GRMZM2G047028	GRMZM2G091490
GO:0044275	BP	cellular carbohydrate catabolic process	11	891	0.15	0.36	GRMZM2G409131	GRMZM2G157836	GRMZM2G155253	GRMZM2G413647	GRMZM2G002656	GRMZM2G052844	GRMZM5G848696	GRMZM5G833389	GRMZM5G856653	GRMZM2G047028	GRMZM2G091490
GO:0019538	BP	protein metabolic process	176	891	0.14	0.36	GRMZM2G312434	GRMZM2G055844	GRMZM2G076634	GRMZM2G099002	GRMZM2G163328	GRMZM2G003984	GRMZM2G389948	GRMZM2G308752	GRMZM2G036203	GRMZM2G130305	GRMZM2G007185	GRMZM2G172014	GRMZM2G019317	GRMZM2G072107	GRMZM2G171677	GRMZM2G156150	GRMZM2G125001	GRMZM2G050861	GRMZM2G081915	GRMZM2G054634	GRMZM2G164020	GRMZM2G099231	GRMZM2G311220	GRMZM2G151955	GRMZM2G065665	GRMZM2G384439	GRMZM2G062683	GRMZM2G072569	GRMZM2G168416	GRMZM2G143139	GRMZM5G878379	GRMZM2G129482	GRMZM2G088653	GRMZM2G171210	GRMZM2G052365	GRMZM2G146234	GRMZM2G044180	GRMZM2G061492	GRMZM2G125304	GRMZM2G051367	GRMZM5G815165	GRMZM2G313643	GRMZM2G082855
GO:0046164	BP	alcohol catabolic process	11	891	0.15	0.36	GRMZM2G409131	GRMZM2G157836	GRMZM2G155253	GRMZM2G413647	GRMZM2G002656	GRMZM2G052844	GRMZM5G848696	GRMZM5G833389	GRMZM5G856653	GRMZM2G047028	GRMZM2G091490
GO:0006519	BP	cellular amino acid and derivative metabolic process	28	891	0.14	0.36	AC203754.4_FG008	GRMZM2G177937	GRMZM2G151977	GRMZM5G848696	GRMZM2G136712	GRMZM2G112154	GRMZM2G563190	GRMZM2G034152	GRMZM2G363789	GRMZM2G109201	GRMZM2G097802	GRMZM2G095955	GRMZM2G375064	GRMZM2G064159	GRMZM2G171383	GRMZM2G178014	AC182617.3_FG001	GRMZM2G464244	GRMZM2G161459	GRMZM2G049892	GRMZM2G153058	GRMZM2G108912	GRMZM2G169160	GRMZM2G441347	GRMZM2G007647	GRMZM2G061777	GRMZM2G060011	GRMZM2G044247
GO:0006812	BP	cation transport	26	891	0.16	0.4	GRMZM2G155281	GRMZM2G143512	GRMZM2G090149	GRMZM2G160064	GRMZM2G563190	GRMZM2G155525	GRMZM2G047255	GRMZM2G034152	GRMZM2G021725	GRMZM2G341405	GRMZM2G054341	GRMZM2G158131	GRMZM2G371486	GRMZM2G148200	GRMZM2G072388	GRMZM2G067315	GRMZM2G097505	GRMZM2G005040	GRMZM2G140328	GRMZM2G069229	GRMZM2G068259	GRMZM2G060054	GRMZM2G009353	GRMZM2G032430	GRMZM2G035520	GRMZM2G063478
GO:0044267	BP	cellular protein metabolic process	144	891	0.17	0.4	GRMZM2G312434	GRMZM2G055844	GRMZM2G099002	GRMZM2G163328	GRMZM2G389948	GRMZM2G308752	GRMZM2G007185	GRMZM2G172014	GRMZM2G019317	GRMZM2G072107	GRMZM2G171677	GRMZM2G156150	GRMZM2G125001	GRMZM2G050861	GRMZM2G081915	GRMZM2G054634	GRMZM2G164020	GRMZM2G099231	GRMZM2G311220	GRMZM2G151955	GRMZM2G384439	GRMZM2G062683	GRMZM2G072569	GRMZM2G129482	GRMZM5G878379	GRMZM2G000620	GRMZM2G152919	GRMZM2G171210	GRMZM2G044180	GRMZM2G125304	GRMZM2G051367	GRMZM2G313643	GRMZM2G082855	GRMZM2G113340	GRMZM2G073884	GRMZM2G469313	GRMZM2G112057	GRMZM2G378872	GRMZM2G140721	GRMZM2G100090	GRMZM2G015432	GRMZM2G000633	GRMZM2G168416
GO:0018130	BP	heterocycle biosynthetic process	7	891	0.17	0.4	GRMZM2G074097	AC203754.4_FG008	GRMZM2G095400	GRMZM2G534116	GRMZM2G061777	GRMZM2G364901	GRMZM2G163658
GO:0051186	BP	cofactor metabolic process	14	891	0.18	0.41	GRMZM2G002656	GRMZM2G413647	GRMZM2G095400	GRMZM2G147191	GRMZM2G534116	GRMZM5G848696	GRMZM2G393337	GRMZM2G058095	GRMZM2G110714	GRMZM2G084958	GRMZM2G082780	GRMZM2G364901	GRMZM2G148355	GRMZM2G163658
GO:0008610	BP	lipid biosynthetic process	14	891	0.18	0.41	GRMZM2G030118	GRMZM2G060886	GRMZM2G070351	GRMZM2G038964	GRMZM2G131243	GRMZM2G393897	GRMZM2G058095	GRMZM2G050076	GRMZM2G009681	GRMZM2G129453	GRMZM2G004683	GRMZM2G012966	GRMZM2G062531	GRMZM2G087207
GO:0030001	BP	metal ion transport	18	891	0.18	0.41	GRMZM2G155525	GRMZM2G371486	GRMZM2G047255	GRMZM2G009353	GRMZM2G155281	GRMZM2G034152	GRMZM2G067315	GRMZM2G063478	GRMZM2G097505	GRMZM2G005040	GRMZM2G021725	GRMZM2G143512	GRMZM2G160064	GRMZM2G563190	GRMZM2G032430	GRMZM2G054341	GRMZM2G140328	GRMZM2G072388
GO:0023046	BP	signaling process	22	891	0.19	0.43	GRMZM2G033962	GRMZM2G123866	GRMZM2G360523	GRMZM2G039246	GRMZM2G158140	GRMZM2G004946	GRMZM2G156150	GRMZM2G125001	GRMZM2G099002	GRMZM2G308752	GRMZM2G181536	GRMZM5G803949	GRMZM2G341405	GRMZM2G023436	GRMZM2G133262	GRMZM2G156388	GRMZM2G015361	GRMZM2G159034	GRMZM2G020544	GRMZM2G034253	GRMZM2G028637	GRMZM2G032351
GO:0023060	BP	signal transmission	22	891	0.19	0.43	GRMZM2G033962	GRMZM2G123866	GRMZM2G360523	GRMZM2G039246	GRMZM2G158140	GRMZM2G004946	GRMZM2G156150	GRMZM2G125001	GRMZM2G099002	GRMZM2G308752	GRMZM2G181536	GRMZM5G803949	GRMZM2G341405	GRMZM2G023436	GRMZM2G133262	GRMZM2G156388	GRMZM2G015361	GRMZM2G159034	GRMZM2G020544	GRMZM2G034253	GRMZM2G028637	GRMZM2G032351
GO:0044283	BP	small molecule biosynthetic process	20	891	0.2	0.44	GRMZM2G074097	GRMZM2G363789	GRMZM2G030118	AC203754.4_FG008	GRMZM2G095400	GRMZM2G038964	GRMZM2G064159	AC182617.3_FG001	GRMZM2G393897	GRMZM2G135586	GRMZM2G061777	GRMZM2G375064	GRMZM2G129453	GRMZM2G339699	GRMZM2G060011	GRMZM2G044247	GRMZM2G007647	GRMZM2G136712	GRMZM2G062531	GRMZM2G001696
GO:0044271	BP	cellular nitrogen compound biosynthetic process	16	891	0.19	0.44	GRMZM2G074097	AC203754.4_FG008	GRMZM2G095400	GRMZM2G534116	AC182617.3_FG001	GRMZM2G135586	GRMZM2G061777	GRMZM2G375064	GRMZM2G007647	GRMZM2G339699	GRMZM2G064159	GRMZM2G044247	GRMZM2G136712	GRMZM2G364901	GRMZM2G363789	GRMZM2G163658
GO:0015980	BP	energy derivation by oxidation of organic compounds	7	891	0.19	0.44	GRMZM2G359260	GRMZM2G099002	GRMZM2G429899	GRMZM2G112057	GRMZM2G110714	GRMZM2G027955	GRMZM2G082780
GO:0034660	BP	ncRNA metabolic process	11	891	0.2	0.44	GRMZM2G563190	GRMZM2G161459	GRMZM2G169160	GRMZM2G178014	GRMZM2G464244	GRMZM2G097802	GRMZM2G001415	GRMZM2G136712	GRMZM5G858310	GRMZM2G112154	GRMZM2G054378
GO:0009116	BP	nucleoside metabolic process	5	891	0.21	0.46	GRMZM2G058095	GRMZM2G051949	GRMZM2G393337	GRMZM2G339699	GRMZM2G065030
GO:0016052	BP	carbohydrate catabolic process	12	891	0.23	0.49	GRMZM2G409131	GRMZM2G157836	GRMZM2G155253	GRMZM2G413647	GRMZM2G002656	GRMZM2G052844	GRMZM5G848696	GRMZM5G833389	GRMZM2G400497	GRMZM5G856653	GRMZM2G047028	GRMZM2G091490
GO:0016053	BP	organic acid biosynthetic process	14	891	0.24	0.51	GRMZM2G030118	AC203754.4_FG008	GRMZM2G095400	GRMZM2G038964	AC182617.3_FG001	GRMZM2G393897	GRMZM2G007647	GRMZM2G061777	GRMZM2G375064	GRMZM2G129453	GRMZM2G044247	GRMZM2G363789	GRMZM2G136712	GRMZM2G062531
GO:0046394	BP	carboxylic acid biosynthetic process	14	891	0.24	0.51	GRMZM2G030118	AC203754.4_FG008	GRMZM2G095400	GRMZM2G038964	AC182617.3_FG001	GRMZM2G393897	GRMZM2G007647	GRMZM2G061777	GRMZM2G375064	GRMZM2G129453	GRMZM2G044247	GRMZM2G363789	GRMZM2G136712	GRMZM2G062531
GO:0015672	BP	monovalent inorganic cation transport	15	891	0.24	0.51	GRMZM2G158131	GRMZM2G047255	GRMZM2G072388	GRMZM2G069229	GRMZM2G034152	GRMZM2G067315	GRMZM2G148200	GRMZM2G060054	GRMZM2G009353	GRMZM2G097505	GRMZM2G005040	GRMZM2G021725	GRMZM2G341405	GRMZM2G563190	GRMZM2G063478
GO:0006281	BP	DNA repair	9	891	0.26	0.55	GRMZM2G171736	GRMZM2G421541	GRMZM2G136219	GRMZM2G133952	AC190788.2_FG005	GRMZM2G030128	GRMZM2G173186	GRMZM2G121262	GRMZM2G028665
GO:0006355	BP	regulation of transcription, DNA-dependent	55	891	0.26	0.55	GRMZM2G318408	GRMZM2G158140	GRMZM2G102845	GRMZM2G360523	GRMZM2G172621	GRMZM5G848696	GRMZM2G169911	GRMZM5G874163	GRMZM2G134260	GRMZM2G088427	GRMZM2G033093	GRMZM2G112483	GRMZM2G173321	GRMZM2G001514	GRMZM2G033962	GRMZM2G469551	GRMZM2G033230	GRMZM2G017537	GRMZM2G180650	GRMZM2G077124	GRMZM2G310368	GRMZM2G026223	GRMZM2G341405	GRMZM2G078274	GRMZM2G174784	GRMZM2G015080	GRMZM2G127537	GRMZM2G133262	GRMZM2G023436	AC206951.3_FG017	GRMZM2G170201	GRMZM2G366130	GRMZM2G344521	GRMZM2G031983	GRMZM2G032351	GRMZM2G156388	GRMZM2G013657	GRMZM2G355636	GRMZM2G108509	GRMZM2G441325	GRMZM2G017187	GRMZM2G060216	GRMZM2G074645
GO:0006974	BP	response to DNA damage stimulus	9	891	0.27	0.55	GRMZM2G171736	GRMZM2G421541	GRMZM2G136219	GRMZM2G133952	AC190788.2_FG005	GRMZM2G030128	GRMZM2G173186	GRMZM2G121262	GRMZM2G028665
GO:0051252	BP	regulation of RNA metabolic process	55	891	0.27	0.55	GRMZM2G318408	GRMZM2G158140	GRMZM2G102845	GRMZM2G360523	GRMZM2G172621	GRMZM5G848696	GRMZM2G169911	GRMZM5G874163	GRMZM2G134260	GRMZM2G088427	GRMZM2G033093	GRMZM2G112483	GRMZM2G173321	GRMZM2G001514	GRMZM2G033962	GRMZM2G469551	GRMZM2G033230	GRMZM2G017537	GRMZM2G180650	GRMZM2G077124	GRMZM2G310368	GRMZM2G026223	GRMZM2G341405	GRMZM2G078274	GRMZM2G174784	GRMZM2G015080	GRMZM2G127537	GRMZM2G133262	GRMZM2G023436	AC206951.3_FG017	GRMZM2G170201	GRMZM2G366130	GRMZM2G344521	GRMZM2G031983	GRMZM2G032351	GRMZM2G156388	GRMZM2G013657	GRMZM2G355636	GRMZM2G108509	GRMZM2G441325	GRMZM2G017187	GRMZM2G060216	GRMZM2G074645
GO:0055085	BP	transmembrane transport	36	891	0.28	0.57	GRMZM2G096683	GRMZM2G031329	GRMZM2G173684	GRMZM2G166976	GRMZM2G018281	GRMZM2G455124	GRMZM2G090149	GRMZM2G147481	GRMZM2G148937	GRMZM2G140651	GRMZM2G006212	GRMZM2G051949	GRMZM2G065154	GRMZM2G032896	GRMZM2G109201	GRMZM2G115658	GRMZM2G158131	GRMZM2G413774	GRMZM2G316889	GRMZM2G427031	GRMZM2G406601	GRMZM2G434388	GRMZM5G893444	GRMZM2G167658	GRMZM2G049372	GRMZM2G028325	GRMZM2G042027	GRMZM2G176542	GRMZM2G067638	GRMZM2G069229	GRMZM2G060054	GRMZM2G028570	GRMZM5G800723	GRMZM2G009223	GRMZM2G047187	GRMZM2G147454
GO:0046483	BP	heterocycle metabolic process	21	891	0.28	0.57	GRMZM2G074097	GRMZM2G158131	GRMZM2G153058	GRMZM2G404056	GRMZM2G069229	GRMZM2G143512	GRMZM2G095400	GRMZM2G534116	GRMZM2G135236	GRMZM2G364901	GRMZM2G068259	GRMZM2G411940	GRMZM2G061777	AC203754.4_FG008	GRMZM2G060054	GRMZM2G339699	GRMZM2G167220	GRMZM2G416667	GRMZM2G035520	GRMZM2G140328	GRMZM2G163658
GO:0006754	BP	ATP biosynthetic process	9	891	0.28	0.57	GRMZM2G158131	GRMZM2G069229	GRMZM2G143512	GRMZM2G135236	GRMZM2G060054	GRMZM2G068259	GRMZM2G411940	GRMZM2G035520	GRMZM2G140328
GO:0034622	BP	cellular macromolecular complex assembly	15	891	0.28	0.57	AC234515.1_FG003	GRMZM2G403407	GRMZM2G155281	GRMZM2G177937	GRMZM2G071790	GRMZM2G401581	GRMZM2G073888	GRMZM2G152466	GRMZM2G133802	GRMZM2G099167	GRMZM2G119773	GRMZM2G111510	GRMZM2G108766	GRMZM2G164020	AC191069.3_FG004
GO:0033554	BP	cellular response to stress	9	891	0.29	0.58	GRMZM2G171736	GRMZM2G421541	GRMZM2G136219	GRMZM2G133952	AC190788.2_FG005	GRMZM2G030128	GRMZM2G173186	GRMZM2G121262	GRMZM2G028665
GO:0006633	BP	fatty acid biosynthetic process	5	891	0.3	0.58	GRMZM2G030118	GRMZM2G062531	GRMZM2G129453	GRMZM2G393897	GRMZM2G038964
GO:0006820	BP	anion transport	5	891	0.3	0.58	GRMZM2G140651	GRMZM2G067638	GRMZM2G082203	GRMZM2G355636	GRMZM2G092780
GO:0006732	BP	coenzyme metabolic process	7	891	0.3	0.58	GRMZM2G413647	GRMZM2G002656	GRMZM5G848696	GRMZM2G393337	GRMZM2G058095	GRMZM2G110714	GRMZM2G082780
GO:0043170	BP	macromolecule metabolic process	296	891	0.31	0.6	GRMZM2G312434	GRMZM2G055844	GRMZM2G076634	GRMZM2G099002	GRMZM2G158140	GRMZM2G413647	GRMZM2G102845	GRMZM2G389948	GRMZM2G115357	GRMZM2G534116	GRMZM2G167018	GRMZM2G169911	GRMZM2G322723	GRMZM5G874163	GRMZM2G007185	GRMZM2G172014	GRMZM2G154165	GRMZM2G019317	GRMZM2G072107	GRMZM2G171677	GRMZM2G135359	GRMZM5G851140	GRMZM2G125001	GRMZM2G050861	GRMZM2G081915	GRMZM2G087655	GRMZM2G077124	GRMZM2G301405	GRMZM2G054634	GRMZM2G026223	GRMZM2G341405	GRMZM2G174784	GRMZM2G015080	GRMZM2G099231	GRMZM2G127537	GRMZM2G108509	GRMZM2G151955	GRMZM2G167794	GRMZM2G172621	GRMZM2G384439	GRMZM2G023436	AC206951.3_FG017	GRMZM5G856653
GO:0046034	BP	ATP metabolic process	9	891	0.31	0.6	GRMZM2G158131	GRMZM2G069229	GRMZM2G143512	GRMZM2G135236	GRMZM2G060054	GRMZM2G068259	GRMZM2G411940	GRMZM2G035520	GRMZM2G140328
GO:0006952	BP	defense response	16	891	0.32	0.6	GRMZM2G079082	GRMZM2G448282	GRMZM2G002656	GRMZM2G114190	GRMZM2G178014	GRMZM2G013170	GRMZM2G031278	GRMZM2G051502	GRMZM2G003984	GRMZM2G074496	GRMZM2G349875	GRMZM2G172014	GRMZM2G336813	GRMZM2G456669	GRMZM2G001514	GRMZM5G846506
GO:0006163	BP	purine nucleotide metabolic process	11	891	0.32	0.6	GRMZM2G158131	GRMZM2G404056	GRMZM2G069229	GRMZM2G143512	GRMZM2G135236	GRMZM2G060054	GRMZM2G068259	GRMZM2G411940	GRMZM2G416667	GRMZM2G035520	GRMZM2G140328
GO:0051716	BP	cellular response to stimulus	9	891	0.32	0.6	GRMZM2G171736	GRMZM2G421541	GRMZM2G136219	GRMZM2G133952	AC190788.2_FG005	GRMZM2G030128	GRMZM2G173186	GRMZM2G121262	GRMZM2G028665
GO:0009165	BP	nucleotide biosynthetic process	12	891	0.35	0.65	GRMZM2G158131	GRMZM2G153058	GRMZM2G069229	GRMZM2G143512	GRMZM2G135236	GRMZM2G060054	GRMZM2G065030	GRMZM2G411940	GRMZM2G068259	GRMZM2G416667	GRMZM2G035520	GRMZM2G140328
GO:0044260	BP	cellular macromolecule metabolic process	262	891	0.36	0.67	GRMZM2G312434	GRMZM2G055844	GRMZM2G099002	GRMZM2G158140	GRMZM2G413647	GRMZM2G102845	GRMZM2G389948	GRMZM2G115357	GRMZM2G534116	GRMZM2G167018	GRMZM2G169911	GRMZM2G322723	GRMZM5G874163	GRMZM2G007185	GRMZM2G172014	GRMZM2G019317	GRMZM2G072107	GRMZM2G171677	GRMZM2G135359	GRMZM5G851140	GRMZM2G125001	GRMZM2G050861	GRMZM2G081915	GRMZM2G087655	GRMZM2G077124	GRMZM2G301405	GRMZM2G054634	GRMZM2G026223	GRMZM2G341405	GRMZM2G174784	GRMZM2G015080	GRMZM2G099231	GRMZM2G127537	GRMZM2G151955	GRMZM2G167794	GRMZM2G172621	GRMZM2G384439	GRMZM2G023436	AC206951.3_FG017	GRMZM5G856653	GRMZM2G062683	GRMZM2G072569	GRMZM2G366130
GO:0050790	BP	regulation of catalytic activity	7	891	0.36	0.67	GRMZM2G062429	GRMZM2G429842	GRMZM2G008109	GRMZM2G052365	GRMZM2G306143	GRMZM2G345622	GRMZM2G121293
GO:0009152	BP	purine ribonucleotide biosynthetic process	10	891	0.37	0.67	GRMZM2G158131	GRMZM2G069229	GRMZM2G143512	GRMZM2G135236	GRMZM2G060054	GRMZM2G068259	GRMZM2G411940	GRMZM2G416667	GRMZM2G035520	GRMZM2G140328
GO:0009206	BP	purine ribonucleoside triphosphate biosynthetic process	9	891	0.39	0.68	GRMZM2G158131	GRMZM2G069229	GRMZM2G143512	GRMZM2G135236	GRMZM2G060054	GRMZM2G068259	GRMZM2G411940	GRMZM2G035520	GRMZM2G140328
GO:0009142	BP	nucleoside triphosphate biosynthetic process	9	891	0.39	0.68	GRMZM2G158131	GRMZM2G069229	GRMZM2G143512	GRMZM2G135236	GRMZM2G060054	GRMZM2G068259	GRMZM2G411940	GRMZM2G035520	GRMZM2G140328
GO:0009145	BP	purine nucleoside triphosphate biosynthetic process	9	891	0.39	0.68	GRMZM2G158131	GRMZM2G069229	GRMZM2G143512	GRMZM2G135236	GRMZM2G060054	GRMZM2G068259	GRMZM2G411940	GRMZM2G035520	GRMZM2G140328
GO:0065009	BP	regulation of molecular function	7	891	0.38	0.68	GRMZM2G062429	GRMZM2G429842	GRMZM2G008109	GRMZM2G052365	GRMZM2G306143	GRMZM2G345622	GRMZM2G121293
GO:0009201	BP	ribonucleoside triphosphate biosynthetic process	9	891	0.39	0.68	GRMZM2G158131	GRMZM2G069229	GRMZM2G143512	GRMZM2G135236	GRMZM2G060054	GRMZM2G068259	GRMZM2G411940	GRMZM2G035520	GRMZM2G140328
GO:0034621	BP	cellular macromolecular complex subunit organization	15	891	0.39	0.68	AC234515.1_FG003	GRMZM2G403407	GRMZM2G155281	GRMZM2G177937	GRMZM2G071790	GRMZM2G401581	GRMZM2G073888	GRMZM2G152466	GRMZM2G133802	GRMZM2G099167	GRMZM2G119773	GRMZM2G111510	GRMZM2G108766	GRMZM2G164020	AC191069.3_FG004
GO:0006096	BP	glycolysis	7	891	0.39	0.68	GRMZM2G409131	GRMZM2G157836	GRMZM2G155253	GRMZM2G052844	GRMZM5G856653	GRMZM2G047028	GRMZM2G091490
GO:0006164	BP	purine nucleotide biosynthetic process	10	891	0.39	0.68	GRMZM2G158131	GRMZM2G069229	GRMZM2G143512	GRMZM2G135236	GRMZM2G060054	GRMZM2G068259	GRMZM2G411940	GRMZM2G416667	GRMZM2G035520	GRMZM2G140328
GO:0009309	BP	amine biosynthetic process	9	891	0.4	0.68	AC203754.4_FG008	AC182617.3_FG001	GRMZM2G061777	GRMZM2G136712	GRMZM2G375064	GRMZM2G064159	GRMZM2G044247	GRMZM2G007647	GRMZM2G363789
GO:0009150	BP	purine ribonucleotide metabolic process	10	891	0.4	0.68	GRMZM2G158131	GRMZM2G069229	GRMZM2G143512	GRMZM2G135236	GRMZM2G060054	GRMZM2G068259	GRMZM2G411940	GRMZM2G416667	GRMZM2G035520	GRMZM2G140328
GO:0009199	BP	ribonucleoside triphosphate metabolic process	9	891	0.42	0.69	GRMZM2G158131	GRMZM2G069229	GRMZM2G143512	GRMZM2G135236	GRMZM2G060054	GRMZM2G068259	GRMZM2G411940	GRMZM2G035520	GRMZM2G140328
GO:0009205	BP	purine ribonucleoside triphosphate metabolic process	9	891	0.42	0.69	GRMZM2G158131	GRMZM2G069229	GRMZM2G143512	GRMZM2G135236	GRMZM2G060054	GRMZM2G068259	GRMZM2G411940	GRMZM2G035520	GRMZM2G140328
GO:0009144	BP	purine nucleoside triphosphate metabolic process	9	891	0.42	0.69	GRMZM2G158131	GRMZM2G069229	GRMZM2G143512	GRMZM2G135236	GRMZM2G060054	GRMZM2G068259	GRMZM2G411940	GRMZM2G035520	GRMZM2G140328
GO:0009260	BP	ribonucleotide biosynthetic process	10	891	0.41	0.69	GRMZM2G158131	GRMZM2G069229	GRMZM2G143512	GRMZM2G135236	GRMZM2G060054	GRMZM2G068259	GRMZM2G411940	GRMZM2G416667	GRMZM2G035520	GRMZM2G140328
GO:0009141	BP	nucleoside triphosphate metabolic process	9	891	0.42	0.7	GRMZM2G158131	GRMZM2G069229	GRMZM2G143512	GRMZM2G135236	GRMZM2G060054	GRMZM2G068259	GRMZM2G411940	GRMZM2G035520	GRMZM2G140328
GO:0031323	BP	regulation of cellular metabolic process	80	891	0.43	0.7	GRMZM2G088427	GRMZM2G049915	GRMZM2G318408	GRMZM2G158140	GRMZM2G102845	GRMZM2G360523	GRMZM2G115357	GRMZM2G113349	GRMZM2G167018	GRMZM5G848696	GRMZM2G169911	GRMZM2G042895	GRMZM5G874163	GRMZM2G134260	GRMZM2G475014	GRMZM2G033093	GRMZM2G112483	GRMZM2G173321	GRMZM2G030710	GRMZM5G839518	GRMZM2G001514	GRMZM2G062429	GRMZM2G074427	GRMZM2G033962	GRMZM2G469551	GRMZM2G033230	GRMZM2G163848	GRMZM2G175955	GRMZM2G017537	GRMZM2G180650	GRMZM2G077124	GRMZM2G310368	GRMZM2G151407	GRMZM2G411766	GRMZM2G026223	GRMZM5G832473	GRMZM2G341405	GRMZM2G078274	GRMZM2G174784	GRMZM2G015080	GRMZM2G033413	GRMZM2G127537	GRMZM2G041223
GO:0045449	BP	regulation of transcription	78	891	0.43	0.7	GRMZM2G088427	GRMZM2G049915	GRMZM2G318408	GRMZM2G158140	GRMZM2G102845	GRMZM2G360523	GRMZM2G115357	GRMZM2G167018	GRMZM5G848696	GRMZM2G169911	GRMZM2G042895	GRMZM5G874163	GRMZM2G134260	GRMZM2G475014	GRMZM2G033093	GRMZM2G112483	GRMZM2G173321	GRMZM2G030710	GRMZM5G839518	GRMZM2G001514	GRMZM2G074427	GRMZM2G033962	GRMZM2G469551	GRMZM2G033230	GRMZM2G163848	GRMZM2G175955	GRMZM2G017537	GRMZM2G180650	GRMZM2G077124	GRMZM2G310368	GRMZM2G151407	GRMZM2G411766	GRMZM2G026223	GRMZM5G832473	GRMZM2G341405	GRMZM2G078274	GRMZM2G174784	GRMZM2G015080	GRMZM2G033413	GRMZM2G127537	GRMZM2G041223	GRMZM5G818643	GRMZM2G167794
GO:0032774	BP	RNA biosynthetic process	55	891	0.45	0.71	GRMZM2G318408	GRMZM2G158140	GRMZM2G102845	GRMZM2G360523	GRMZM2G172621	GRMZM5G848696	GRMZM2G169911	GRMZM5G874163	GRMZM2G134260	GRMZM2G088427	GRMZM2G033093	GRMZM2G112483	GRMZM2G173321	GRMZM2G001514	GRMZM2G033962	GRMZM2G469551	GRMZM2G033230	GRMZM2G017537	GRMZM2G180650	GRMZM2G077124	GRMZM2G310368	GRMZM2G026223	GRMZM2G341405	GRMZM2G078274	GRMZM2G174784	GRMZM2G015080	GRMZM2G127537	GRMZM2G133262	GRMZM2G023436	AC206951.3_FG017	GRMZM2G170201	GRMZM2G366130	GRMZM2G344521	GRMZM2G031983	GRMZM2G032351	GRMZM2G156388	GRMZM2G013657	GRMZM2G355636	GRMZM2G108509	GRMZM2G441325	GRMZM2G017187	GRMZM2G060216	GRMZM2G074645
GO:0006351	BP	transcription, DNA-dependent	55	891	0.45	0.71	GRMZM2G318408	GRMZM2G158140	GRMZM2G102845	GRMZM2G360523	GRMZM2G172621	GRMZM5G848696	GRMZM2G169911	GRMZM5G874163	GRMZM2G134260	GRMZM2G088427	GRMZM2G033093	GRMZM2G112483	GRMZM2G173321	GRMZM2G001514	GRMZM2G033962	GRMZM2G469551	GRMZM2G033230	GRMZM2G017537	GRMZM2G180650	GRMZM2G077124	GRMZM2G310368	GRMZM2G026223	GRMZM2G341405	GRMZM2G078274	GRMZM2G174784	GRMZM2G015080	GRMZM2G127537	GRMZM2G133262	GRMZM2G023436	AC206951.3_FG017	GRMZM2G170201	GRMZM2G366130	GRMZM2G344521	GRMZM2G031983	GRMZM2G032351	GRMZM2G156388	GRMZM2G013657	GRMZM2G355636	GRMZM2G108509	GRMZM2G441325	GRMZM2G017187	GRMZM2G060216	GRMZM2G074645
GO:0009259	BP	ribonucleotide metabolic process	10	891	0.44	0.71	GRMZM2G158131	GRMZM2G069229	GRMZM2G143512	GRMZM2G135236	GRMZM2G060054	GRMZM2G068259	GRMZM2G411940	GRMZM2G416667	GRMZM2G035520	GRMZM2G140328
GO:0019219	BP	regulation of nucleobase, nucleoside, nucleotide and nucleic acid metabolic process	78	891	0.45	0.71	GRMZM2G088427	GRMZM2G049915	GRMZM2G318408	GRMZM2G158140	GRMZM2G102845	GRMZM2G360523	GRMZM2G115357	GRMZM2G167018	GRMZM5G848696	GRMZM2G169911	GRMZM2G042895	GRMZM5G874163	GRMZM2G134260	GRMZM2G475014	GRMZM2G033093	GRMZM2G112483	GRMZM2G173321	GRMZM2G030710	GRMZM5G839518	GRMZM2G001514	GRMZM2G074427	GRMZM2G033962	GRMZM2G469551	GRMZM2G033230	GRMZM2G163848	GRMZM2G175955	GRMZM2G017537	GRMZM2G180650	GRMZM2G077124	GRMZM2G310368	GRMZM2G151407	GRMZM2G411766	GRMZM2G026223	GRMZM5G832473	GRMZM2G341405	GRMZM2G078274	GRMZM2G174784	GRMZM2G015080	GRMZM2G033413	GRMZM2G127537	GRMZM2G041223	GRMZM5G818643	GRMZM2G167794
GO:0051171	BP	regulation of nitrogen compound metabolic process	78	891	0.45	0.71	GRMZM2G088427	GRMZM2G049915	GRMZM2G318408	GRMZM2G158140	GRMZM2G102845	GRMZM2G360523	GRMZM2G115357	GRMZM2G167018	GRMZM5G848696	GRMZM2G169911	GRMZM2G042895	GRMZM5G874163	GRMZM2G134260	GRMZM2G475014	GRMZM2G033093	GRMZM2G112483	GRMZM2G173321	GRMZM2G030710	GRMZM5G839518	GRMZM2G001514	GRMZM2G074427	GRMZM2G033962	GRMZM2G469551	GRMZM2G033230	GRMZM2G163848	GRMZM2G175955	GRMZM2G017537	GRMZM2G180650	GRMZM2G077124	GRMZM2G310368	GRMZM2G151407	GRMZM2G411766	GRMZM2G026223	GRMZM5G832473	GRMZM2G341405	GRMZM2G078274	GRMZM2G174784	GRMZM2G015080	GRMZM2G033413	GRMZM2G127537	GRMZM2G041223	GRMZM5G818643	GRMZM2G167794
GO:0008652	BP	cellular amino acid biosynthetic process	8	891	0.46	0.72	AC203754.4_FG008	AC182617.3_FG001	GRMZM2G061777	GRMZM2G136712	GRMZM2G375064	GRMZM2G044247	GRMZM2G007647	GRMZM2G363789
GO:0010556	BP	regulation of macromolecule biosynthetic process	78	891	0.48	0.73	GRMZM2G088427	GRMZM2G049915	GRMZM2G318408	GRMZM2G158140	GRMZM2G102845	GRMZM2G360523	GRMZM2G115357	GRMZM2G167018	GRMZM5G848696	GRMZM2G169911	GRMZM2G042895	GRMZM5G874163	GRMZM2G134260	GRMZM2G475014	GRMZM2G033093	GRMZM2G112483	GRMZM2G173321	GRMZM2G030710	GRMZM5G839518	GRMZM2G001514	GRMZM2G074427	GRMZM2G033962	GRMZM2G469551	GRMZM2G033230	GRMZM2G163848	GRMZM2G175955	GRMZM2G017537	GRMZM2G180650	GRMZM2G077124	GRMZM2G310368	GRMZM2G151407	GRMZM2G411766	GRMZM2G026223	GRMZM5G832473	GRMZM2G341405	GRMZM2G078274	GRMZM2G174784	GRMZM2G015080	GRMZM2G033413	GRMZM2G127537	GRMZM2G041223	GRMZM5G818643	GRMZM2G167794
GO:0009889	BP	regulation of biosynthetic process	78	891	0.48	0.73	GRMZM2G088427	GRMZM2G049915	GRMZM2G318408	GRMZM2G158140	GRMZM2G102845	GRMZM2G360523	GRMZM2G115357	GRMZM2G167018	GRMZM5G848696	GRMZM2G169911	GRMZM2G042895	GRMZM5G874163	GRMZM2G134260	GRMZM2G475014	GRMZM2G033093	GRMZM2G112483	GRMZM2G173321	GRMZM2G030710	GRMZM5G839518	GRMZM2G001514	GRMZM2G074427	GRMZM2G033962	GRMZM2G469551	GRMZM2G033230	GRMZM2G163848	GRMZM2G175955	GRMZM2G017537	GRMZM2G180650	GRMZM2G077124	GRMZM2G310368	GRMZM2G151407	GRMZM2G411766	GRMZM2G026223	GRMZM5G832473	GRMZM2G341405	GRMZM2G078274	GRMZM2G174784	GRMZM2G015080	GRMZM2G033413	GRMZM2G127537	GRMZM2G041223	GRMZM5G818643	GRMZM2G167794
GO:0031326	BP	regulation of cellular biosynthetic process	78	891	0.48	0.73	GRMZM2G088427	GRMZM2G049915	GRMZM2G318408	GRMZM2G158140	GRMZM2G102845	GRMZM2G360523	GRMZM2G115357	GRMZM2G167018	GRMZM5G848696	GRMZM2G169911	GRMZM2G042895	GRMZM5G874163	GRMZM2G134260	GRMZM2G475014	GRMZM2G033093	GRMZM2G112483	GRMZM2G173321	GRMZM2G030710	GRMZM5G839518	GRMZM2G001514	GRMZM2G074427	GRMZM2G033962	GRMZM2G469551	GRMZM2G033230	GRMZM2G163848	GRMZM2G175955	GRMZM2G017537	GRMZM2G180650	GRMZM2G077124	GRMZM2G310368	GRMZM2G151407	GRMZM2G411766	GRMZM2G026223	GRMZM5G832473	GRMZM2G341405	GRMZM2G078274	GRMZM2G174784	GRMZM2G015080	GRMZM2G033413	GRMZM2G127537	GRMZM2G041223	GRMZM5G818643	GRMZM2G167794
GO:0010468	BP	regulation of gene expression	78	891	0.5	0.77	GRMZM2G088427	GRMZM2G049915	GRMZM2G318408	GRMZM2G158140	GRMZM2G102845	GRMZM2G360523	GRMZM2G115357	GRMZM2G167018	GRMZM5G848696	GRMZM2G169911	GRMZM2G042895	GRMZM5G874163	GRMZM2G134260	GRMZM2G475014	GRMZM2G033093	GRMZM2G112483	GRMZM2G173321	GRMZM2G030710	GRMZM5G839518	GRMZM2G001514	GRMZM2G074427	GRMZM2G033962	GRMZM2G469551	GRMZM2G033230	GRMZM2G163848	GRMZM2G175955	GRMZM2G017537	GRMZM2G180650	GRMZM2G077124	GRMZM2G310368	GRMZM2G151407	GRMZM2G411766	GRMZM2G026223	GRMZM5G832473	GRMZM2G341405	GRMZM2G078274	GRMZM2G174784	GRMZM2G015080	GRMZM2G033413	GRMZM2G127537	GRMZM2G041223	GRMZM5G818643	GRMZM2G167794
GO:0015992	BP	proton transport	5	891	0.52	0.79	GRMZM2G341405	GRMZM2G158131	GRMZM2G148200	GRMZM2G060054	GRMZM2G069229
GO:0006818	BP	hydrogen transport	5	891	0.52	0.79	GRMZM2G341405	GRMZM2G158131	GRMZM2G148200	GRMZM2G060054	GRMZM2G069229
GO:0050794	BP	regulation of cellular process	96	891	0.56	0.85	GRMZM2G313058	GRMZM2G158140	GRMZM2G102845	GRMZM2G115357	GRMZM2G167018	GRMZM2G169911	GRMZM2G180650	GRMZM5G874163	GRMZM2G156150	GRMZM2G125001	GRMZM2G077124	GRMZM2G026223	GRMZM2G341405	GRMZM2G174784	GRMZM2G015080	GRMZM2G127537	GRMZM2G167794	GRMZM2G172621	GRMZM2G023436	AC206951.3_FG017	GRMZM2G366130	GRMZM2G139250	GRMZM2G156388	GRMZM2G108509	GRMZM2G020544	GRMZM2G017187	GRMZM2G074645	GRMZM2G065374	GRMZM2G175480	GRMZM2G475263	GRMZM2G019806	GRMZM2G041223	GRMZM2G033962	GRMZM2G070343	GRMZM2G113349	GRMZM5G848696	GRMZM2G323499	GRMZM2G033093	GRMZM2G173321	GRMZM2G074427	GRMZM2G469551	GRMZM2G017537	GRMZM2G411766
GO:0044248	BP	cellular catabolic process	18	891	0.56	0.85	GRMZM2G002656	GRMZM2G028733	GRMZM2G157836	GRMZM2G155253	GRMZM2G404056	GRMZM2G413647	GRMZM2G409131	GRMZM2G441347	GRMZM2G052844	GRMZM5G848696	GRMZM5G833389	GRMZM2G109725	GRMZM2G110714	GRMZM2G052389	GRMZM5G856653	GRMZM2G082780	GRMZM2G047028	GRMZM2G091490
GO:0006955	BP	immune response	8	891	0.57	0.85	AC234160.1_FG003	GRMZM2G114190	GRMZM2G065030	GRMZM2G031278	GRMZM2G336813	GRMZM2G311665	GRMZM2G001514	GRMZM5G846506
GO:0006979	BP	response to oxidative stress	7	891	0.58	0.85	GRMZM2G312997	GRMZM2G450233	GRMZM2G133434	GRMZM2G144648	GRMZM2G363789	GRMZM5G843748	GRMZM2G107228
GO:0002376	BP	immune system process	8	891	0.58	0.86	AC234160.1_FG003	GRMZM2G114190	GRMZM2G065030	GRMZM2G031278	GRMZM2G336813	GRMZM2G311665	GRMZM2G001514	GRMZM5G846506
GO:0006725	BP	cellular aromatic compound metabolic process	9	891	0.59	0.86	GRMZM2G074097	GRMZM2G177937	GRMZM2G147191	GRMZM2G441347	GRMZM2G363789	GRMZM2G339699	GRMZM2G167220	GRMZM2G084958	GRMZM2G148355
GO:0006886	BP	intracellular protein transport	12	891	0.61	0.88	GRMZM2G020544	GRMZM2G011559	GRMZM2G023436	GRMZM2G181536	GRMZM2G077744	GRMZM5G803949	GRMZM2G062042	GRMZM2G339503	GRMZM2G015361	GRMZM2G173321	GRMZM2G054378	GRMZM2G140582
GO:0016070	BP	RNA metabolic process	69	891	0.61	0.89	GRMZM2G318408	GRMZM2G158140	GRMZM2G102845	GRMZM2G360523	GRMZM2G112483	GRMZM2G172621	GRMZM5G848696	GRMZM2G169911	GRMZM5G874163	GRMZM2G001415	GRMZM2G134260	GRMZM2G088427	GRMZM2G033093	GRMZM2G112154	GRMZM2G173321	GRMZM2G136712	GRMZM2G067122	GRMZM2G001514	GRMZM2G563190	GRMZM2G033962	GRMZM2G469551	GRMZM2G033230	GRMZM2G017537	GRMZM2G180650	GRMZM2G077124	GRMZM2G310368	GRMZM2G097802	GRMZM2G026223	GRMZM2G060216	GRMZM5G858310	GRMZM2G341405	GRMZM2G078274	GRMZM2G174784	GRMZM2G015080	GRMZM2G127537	GRMZM2G178014	GRMZM2G133262	GRMZM2G023436	AC206951.3_FG017	GRMZM2G464244	GRMZM2G170201	GRMZM2G366130	GRMZM2G344521
GO:0019222	BP	regulation of metabolic process	81	891	0.62	0.89	GRMZM2G088427	GRMZM2G049915	GRMZM2G318408	GRMZM2G158140	GRMZM2G122003	GRMZM2G360523	GRMZM2G115357	GRMZM2G113349	GRMZM2G167018	GRMZM5G848696	GRMZM2G169911	GRMZM2G042895	GRMZM5G874163	GRMZM2G134260	GRMZM2G475014	GRMZM2G033093	GRMZM2G112483	GRMZM2G173321	GRMZM2G030710	GRMZM5G839518	GRMZM2G001514	GRMZM2G062429	GRMZM2G074427	GRMZM2G033962	GRMZM2G469551	GRMZM2G033230	GRMZM2G163848	GRMZM2G175955	GRMZM2G017537	GRMZM2G180650	GRMZM2G077124	GRMZM2G310368	GRMZM2G151407	GRMZM2G411766	GRMZM2G026223	GRMZM5G832473	GRMZM2G341405	GRMZM5G831486	GRMZM2G078274	GRMZM2G174784	GRMZM2G015080	GRMZM2G033413	GRMZM2G127537
GO:0070727	BP	cellular macromolecule localization	12	891	0.63	0.89	GRMZM2G020544	GRMZM2G011559	GRMZM2G023436	GRMZM2G181536	GRMZM2G077744	GRMZM5G803949	GRMZM2G062042	GRMZM2G339503	GRMZM2G015361	GRMZM2G173321	GRMZM2G054378	GRMZM2G140582
GO:0034613	BP	cellular protein localization	12	891	0.63	0.89	GRMZM2G020544	GRMZM2G011559	GRMZM2G023436	GRMZM2G181536	GRMZM2G077744	GRMZM5G803949	GRMZM2G062042	GRMZM2G339503	GRMZM2G015361	GRMZM2G173321	GRMZM2G054378	GRMZM2G140582
GO:0080090	BP	regulation of primary metabolic process	79	891	0.64	0.91	GRMZM2G088427	GRMZM2G049915	GRMZM2G318408	GRMZM2G158140	GRMZM2G122003	GRMZM2G360523	GRMZM2G115357	GRMZM2G167018	GRMZM5G848696	GRMZM2G169911	GRMZM2G042895	GRMZM5G874163	GRMZM2G134260	GRMZM2G475014	GRMZM2G033093	GRMZM2G112483	GRMZM2G173321	GRMZM2G030710	GRMZM5G839518	GRMZM2G001514	GRMZM2G074427	GRMZM2G033962	GRMZM2G469551	GRMZM2G033230	GRMZM2G163848	GRMZM2G175955	GRMZM2G017537	GRMZM2G180650	GRMZM2G077124	GRMZM2G310368	GRMZM2G151407	GRMZM2G411766	GRMZM2G026223	GRMZM5G832473	GRMZM2G341405	GRMZM5G831486	GRMZM2G078274	GRMZM2G174784	GRMZM2G015080	GRMZM2G033413	GRMZM2G127537	GRMZM2G041223	GRMZM5G818643
GO:0006950	BP	response to stress	67	891	0.64	0.91	GRMZM2G079082	GRMZM2G136910	GRMZM2G421541	GRMZM2G003984	GRMZM2G180650	AC190788.2_FG005	GRMZM2G013170	GRMZM2G167008	GRMZM5G870219	GRMZM2G172014	GRMZM2G363789	GRMZM5G843748	GRMZM2G318213	GRMZM2G001514	GRMZM2G336813	GRMZM2G171736	GRMZM5G887068	GRMZM2G022162	GRMZM2G012966	GRMZM2G114190	GRMZM2G175995	GRMZM2G441888	GRMZM2G080107	GRMZM2G042789	GRMZM2G181371	GRMZM2G065012	GRMZM2G030128	GRMZM2G031278	GRMZM2G346138	GRMZM2G144648	GRMZM2G028665	GRMZM2G174784	GRMZM2G450233	GRMZM2G312997	GRMZM2G448282	GRMZM2G002656	GRMZM2G178014	GRMZM2G133952	GRMZM2G060011	GRMZM2G176542	GRMZM2G136219	GRMZM2G366130	GRMZM2G121262
GO:0007165	BP	signal transduction	15	891	0.65	0.91	GRMZM2G159034	GRMZM2G020544	GRMZM2G156150	GRMZM2G123866	GRMZM2G125001	GRMZM2G023436	GRMZM2G308752	GRMZM2G181536	GRMZM5G803949	GRMZM2G099002	GRMZM2G028637	GRMZM2G156388	GRMZM2G015361	GRMZM2G004946	GRMZM2G032351
GO:0007186	BP	G-protein coupled receptor protein signaling pathway	16	891	0.65	0.91	GRMZM2G062429	GRMZM2G138125	GRMZM2G021642	GRMZM2G023436	GRMZM2G067315	AC198206.5_FG001	GRMZM2G165176	GRMZM2G020104	GRMZM2G047255	GRMZM2G118243	GRMZM2G049915	GRMZM2G179147	AC204515.4_FG006	GRMZM2G015361	GRMZM2G063478	GRMZM2G046297
GO:0060255	BP	regulation of macromolecule metabolic process	79	891	0.67	0.91	GRMZM2G088427	GRMZM2G049915	GRMZM2G318408	GRMZM2G158140	GRMZM2G122003	GRMZM2G360523	GRMZM2G115357	GRMZM2G167018	GRMZM5G848696	GRMZM2G169911	GRMZM2G042895	GRMZM5G874163	GRMZM2G134260	GRMZM2G475014	GRMZM2G033093	GRMZM2G112483	GRMZM2G173321	GRMZM2G030710	GRMZM5G839518	GRMZM2G001514	GRMZM2G074427	GRMZM2G033962	GRMZM2G469551	GRMZM2G033230	GRMZM2G163848	GRMZM2G175955	GRMZM2G017537	GRMZM2G180650	GRMZM2G077124	GRMZM2G310368	GRMZM2G151407	GRMZM2G411766	GRMZM2G026223	GRMZM5G832473	GRMZM2G341405	GRMZM5G831486	GRMZM2G078274	GRMZM2G174784	GRMZM2G015080	GRMZM2G033413	GRMZM2G127537	GRMZM2G041223	GRMZM5G818643
GO:0022607	BP	cellular component assembly	19	891	0.67	0.91	AC234515.1_FG003	GRMZM2G403407	GRMZM2G401581	GRMZM2G155281	GRMZM2G067315	GRMZM2G071790	GRMZM2G092804	GRMZM2G073888	GRMZM2G152466	GRMZM2G133802	GRMZM2G099167	GRMZM2G119773	GRMZM2G111510	GRMZM2G108766	GRMZM2G148022	GRMZM2G177937	GRMZM2G164020	AC191069.3_FG004	GRMZM2G163574
GO:0007166	BP	cell surface receptor linked signaling pathway	16	891	0.67	0.91	GRMZM2G062429	GRMZM2G138125	GRMZM2G021642	GRMZM2G023436	GRMZM2G067315	AC198206.5_FG001	GRMZM2G165176	GRMZM2G020104	GRMZM2G047255	GRMZM2G118243	GRMZM2G049915	GRMZM2G179147	AC204515.4_FG006	GRMZM2G015361	GRMZM2G063478	GRMZM2G046297
GO:0033036	BP	macromolecule localization	21	891	0.67	0.91	GRMZM5G803949	GRMZM2G020544	GRMZM2G011559	GRMZM2G118378	GRMZM2G105425	GRMZM2G181536	GRMZM2G136364	GRMZM2G023436	GRMZM2G135236	GRMZM2G448715	GRMZM2G077744	GRMZM2G339503	GRMZM2G062042	GRMZM2G128454	GRMZM2G156388	GRMZM2G015361	GRMZM2G173321	GRMZM2G170044	GRMZM2G054378	GRMZM2G000221	GRMZM2G140582
GO:0007155	BP	cell adhesion	6	891	0.66	0.91	GRMZM5G816110	GRMZM2G335638	GRMZM2G394027	GRMZM2G079956	GRMZM2G346138	GRMZM2G155281
GO:0022610	BP	biological adhesion	6	891	0.67	0.91	GRMZM5G816110	GRMZM2G335638	GRMZM2G394027	GRMZM2G079956	GRMZM2G346138	GRMZM2G155281
GO:0070271	BP	protein complex biogenesis	12	891	0.69	0.93	AC234515.1_FG003	GRMZM2G403407	GRMZM2G067315	GRMZM2G071790	GRMZM2G092804	GRMZM2G073888	GRMZM2G152466	GRMZM2G133802	GRMZM2G099167	GRMZM2G119773	GRMZM2G108766	GRMZM2G148022
GO:0006461	BP	protein complex assembly	12	891	0.69	0.93	AC234515.1_FG003	GRMZM2G403407	GRMZM2G067315	GRMZM2G071790	GRMZM2G092804	GRMZM2G073888	GRMZM2G152466	GRMZM2G133802	GRMZM2G099167	GRMZM2G119773	GRMZM2G108766	GRMZM2G148022
GO:0032501	BP	multicellular organismal process	42	891	0.7	0.94	GRMZM2G115705	GRMZM2G322723	GRMZM2G175995	GRMZM5G870219	GRMZM2G441888	GRMZM2G318213	GRMZM2G168985	GRMZM2G174784	GRMZM2G022162	GRMZM2G114190	GRMZM2G154149	GRMZM2G080107	GRMZM2G181371	GRMZM2G180650	GRMZM2G031278	GRMZM2G065012	GRMZM2G346138	GRMZM2G454511	GRMZM2G364375	GRMZM2G167008	GRMZM2G081652	GRMZM2G176542	GRMZM2G135378	GRMZM2G366130	GRMZM2G000620	GRMZM2G139250	GRMZM2G384755	GRMZM2G301124	GRMZM2G091490	GRMZM2G030118	GRMZM2G381842	GRMZM2G330751	GRMZM2G169160	GRMZM2G171333	GRMZM2G145158	GRMZM2G079956	GRMZM2G033413	GRMZM2G060011	GRMZM2G170044	GRMZM2G089721	GRMZM2G172642	GRMZM2G031983
GO:0008104	BP	protein localization	16	891	0.86	0.94	GRMZM2G020544	GRMZM2G011559	GRMZM2G105425	GRMZM2G023436	GRMZM2G181536	GRMZM2G448715	GRMZM2G077744	GRMZM2G339503	GRMZM2G062042	GRMZM2G128454	GRMZM2G156388	GRMZM2G015361	GRMZM2G173321	GRMZM5G803949	GRMZM2G054378	GRMZM2G140582
GO:0002252	BP	immune effector process	5	891	0.84	0.94	GRMZM2G031278	GRMZM5G846506	GRMZM2G336813	GRMZM2G001514	GRMZM2G114190
GO:0009058	BP	biosynthetic process	175	891	0.72	0.94	GRMZM2G074097	GRMZM2G060886	GRMZM2G158140	GRMZM2G102845	GRMZM2G115357	GRMZM2G534116	GRMZM2G167018	GRMZM2G131243	GRMZM2G169911	GRMZM5G874163	GRMZM2G010202	GRMZM2G007185	GRMZM2G015432	GRMZM2G363789	GRMZM2G364901	GRMZM2G077124	GRMZM2G135586	GRMZM2G026223	GRMZM2G341405	GRMZM2G140328	GRMZM2G174784	GRMZM2G015080	GRMZM2G158131	GRMZM2G167794	GRMZM2G172621	GRMZM2G147191	GRMZM2G023436	AC206951.3_FG017	GRMZM2G393897	GRMZM2G366130	GRMZM2G139250	GRMZM2G156388	GRMZM2G108509	GRMZM2G000620	GRMZM2G017187	GRMZM2G074645	GRMZM2G065374	GRMZM2G175480	GRMZM2G348551	GRMZM2G007647	GRMZM2G475263	GRMZM2G050076	GRMZM2G060011
GO:0045184	BP	establishment of protein localization	16	891	0.83	0.94	GRMZM2G020544	GRMZM2G011559	GRMZM2G105425	GRMZM2G023436	GRMZM2G181536	GRMZM2G448715	GRMZM2G077744	GRMZM2G339503	GRMZM2G062042	GRMZM2G128454	GRMZM2G156388	GRMZM2G015361	GRMZM2G173321	GRMZM5G803949	GRMZM2G054378	GRMZM2G140582
GO:0071103	BP	DNA conformation change	7	891	0.85	0.94	GRMZM2G155281	GRMZM2G177937	GRMZM2G401581	GRMZM2G301405	GRMZM2G111510	GRMZM2G164020	AC191069.3_FG004
GO:0002449	BP	lymphocyte mediated immunity	5	891	0.84	0.94	GRMZM2G031278	GRMZM5G846506	GRMZM2G336813	GRMZM2G001514	GRMZM2G114190
GO:0006807	BP	nitrogen compound metabolic process	149	891	0.79	0.94	GRMZM2G074097	GRMZM2G158140	GRMZM2G413647	GRMZM2G102845	GRMZM2G115357	GRMZM2G534116	GRMZM2G167018	GRMZM2G169911	GRMZM5G874163	GRMZM2G364901	GRMZM2G077124	GRMZM2G135586	GRMZM2G095955	GRMZM2G026223	GRMZM2G341405	GRMZM2G140328	GRMZM2G174784	GRMZM2G015080	GRMZM2G158131	GRMZM2G167794	GRMZM2G172621	GRMZM2G023436	AC206951.3_FG017	GRMZM2G366130	GRMZM2G139250	GRMZM2G156388	GRMZM2G108509	GRMZM2G108912	GRMZM2G017187	GRMZM2G074645	GRMZM2G065374	GRMZM2G441347	GRMZM2G175480	GRMZM2G007647	GRMZM2G475263	GRMZM2G154278	GRMZM2G019806	GRMZM2G041223	GRMZM2G033962	GRMZM2G404056	GRMZM2G360523	GRMZM2G143512	GRMZM2G135236
GO:0050789	BP	regulation of biological process	97	891	0.73	0.94	GRMZM2G313058	GRMZM2G158140	GRMZM2G102845	GRMZM2G115357	GRMZM2G167018	GRMZM2G169911	GRMZM2G180650	GRMZM5G874163	GRMZM2G156150	GRMZM2G125001	GRMZM2G077124	GRMZM2G026223	GRMZM2G341405	GRMZM2G174784	GRMZM2G015080	GRMZM2G127537	GRMZM2G167794	GRMZM2G172621	GRMZM2G023436	AC206951.3_FG017	GRMZM2G366130	GRMZM2G139250	GRMZM2G156388	GRMZM2G108509	GRMZM2G020544	GRMZM2G017187	GRMZM2G074645	GRMZM2G065374	GRMZM2G175480	GRMZM2G475263	GRMZM2G019806	GRMZM2G041223	GRMZM2G033962	GRMZM2G070343	GRMZM2G113349	GRMZM5G848696	GRMZM2G323499	GRMZM2G033093	GRMZM2G173321	GRMZM2G074427	GRMZM2G469551	GRMZM2G017537	GRMZM2G411766
GO:0023033	BP	signaling pathway	17	891	0.73	0.94	GRMZM2G062429	GRMZM2G138125	GRMZM2G021642	GRMZM2G023436	GRMZM2G067315	AC198206.5_FG001	GRMZM2G165176	GRMZM2G409224	GRMZM2G047255	GRMZM2G118243	GRMZM2G049915	GRMZM2G179147	AC204515.4_FG006	GRMZM2G020104	GRMZM2G015361	GRMZM2G063478	GRMZM2G046297
GO:0051188	BP	cofactor biosynthetic process	6	891	0.74	0.94	GRMZM2G147191	GRMZM2G534116	GRMZM2G084958	GRMZM2G364901	GRMZM2G148355	GRMZM2G163658
GO:0002437	BP	inflammatory response to antigenic stimulus	5	891	0.84	0.94	GRMZM2G031278	GRMZM5G846506	GRMZM2G336813	GRMZM2G001514	GRMZM2G114190
GO:0065003	BP	macromolecular complex assembly	18	891	0.71	0.94	AC234515.1_FG003	GRMZM2G403407	GRMZM2G401581	GRMZM2G155281	GRMZM2G067315	GRMZM2G071790	GRMZM2G092804	GRMZM2G073888	GRMZM2G152466	GRMZM2G133802	GRMZM2G099167	GRMZM2G119773	GRMZM2G111510	GRMZM2G108766	GRMZM2G148022	GRMZM2G177937	GRMZM2G164020	AC191069.3_FG004
GO:0065004	BP	protein-DNA complex assembly	6	891	0.74	0.94	GRMZM2G155281	GRMZM2G177937	GRMZM2G401581	GRMZM2G111510	GRMZM2G164020	AC191069.3_FG004
GO:0006954	BP	inflammatory response	5	891	0.84	0.94	GRMZM2G031278	GRMZM5G846506	GRMZM2G336813	GRMZM2G001514	GRMZM2G114190
GO:0002526	BP	acute inflammatory response	5	891	0.84	0.94	GRMZM2G031278	GRMZM5G846506	GRMZM2G336813	GRMZM2G001514	GRMZM2G114190
GO:0002524	BP	hypersensitivity	5	891	0.84	0.94	GRMZM2G031278	GRMZM5G846506	GRMZM2G336813	GRMZM2G001514	GRMZM2G114190
GO:0046907	BP	intracellular transport	12	891	0.82	0.94	GRMZM2G020544	GRMZM2G011559	GRMZM2G023436	GRMZM2G181536	GRMZM2G077744	GRMZM5G803949	GRMZM2G062042	GRMZM2G339503	GRMZM2G015361	GRMZM2G173321	GRMZM2G054378	GRMZM2G140582
GO:0006350	BP	transcription	79	891	0.76	0.94	GRMZM2G088427	GRMZM2G049915	GRMZM2G318408	GRMZM2G158140	GRMZM2G102845	GRMZM2G360523	GRMZM2G115357	GRMZM2G167018	GRMZM5G848696	GRMZM2G169911	GRMZM2G042895	GRMZM5G874163	GRMZM2G134260	GRMZM2G475014	GRMZM2G033093	GRMZM2G112483	GRMZM2G173321	GRMZM2G030710	GRMZM5G839518	GRMZM2G001514	GRMZM2G074427	GRMZM2G033962	GRMZM2G469551	GRMZM2G033230	GRMZM2G163848	GRMZM2G175955	GRMZM2G017537	GRMZM2G180650	GRMZM2G077124	GRMZM2G310368	GRMZM2G151407	GRMZM2G411766	GRMZM2G026223	GRMZM5G832473	GRMZM2G341405	GRMZM2G078274	GRMZM2G174784	GRMZM2G015080	GRMZM2G033413	GRMZM2G127537	GRMZM2G041223	GRMZM5G818643	GRMZM2G167794
GO:0016064	BP	immunoglobulin mediated immune response	5	891	0.84	0.94	GRMZM2G031278	GRMZM5G846506	GRMZM2G336813	GRMZM2G001514	GRMZM2G114190
GO:0034728	BP	nucleosome organization	6	891	0.74	0.94	GRMZM2G155281	GRMZM2G177937	GRMZM2G401581	GRMZM2G111510	GRMZM2G164020	AC191069.3_FG004
GO:0044249	BP	cellular biosynthetic process	163	891	0.81	0.94	GRMZM2G074097	GRMZM2G158140	GRMZM2G102845	GRMZM2G115357	GRMZM2G534116	GRMZM2G167018	GRMZM2G169911	GRMZM5G874163	GRMZM2G007185	GRMZM2G015432	GRMZM2G363789	GRMZM2G364901	GRMZM2G077124	GRMZM2G135586	GRMZM2G026223	GRMZM2G341405	GRMZM2G140328	GRMZM2G174784	GRMZM2G015080	GRMZM2G158131	GRMZM2G167794	GRMZM2G172621	GRMZM2G147191	GRMZM2G023436	AC206951.3_FG017	GRMZM2G393897	GRMZM2G366130	GRMZM2G139250	GRMZM2G156388	GRMZM2G108509	GRMZM2G000620	GRMZM2G017187	GRMZM2G074645	GRMZM2G065374	GRMZM2G175480	GRMZM2G348551	GRMZM2G007647	GRMZM2G475263	GRMZM2G060011	GRMZM2G033413	GRMZM2G019806	GRMZM2G041223	GRMZM2G033962
GO:0031497	BP	chromatin assembly	6	891	0.74	0.94	GRMZM2G155281	GRMZM2G177937	GRMZM2G401581	GRMZM2G111510	GRMZM2G164020	AC191069.3_FG004
GO:0016043	BP	cellular component organization	25	891	0.81	0.94	AC234515.1_FG003	GRMZM2G042442	GRMZM2G155281	GRMZM2G177937	GRMZM2G133802	AC191069.3_FG004	GRMZM2G403407	GRMZM2G401581	GRMZM2G030128	GRMZM2G398731	GRMZM2G099167	GRMZM2G108766	GRMZM2G164020	GRMZM2G049372	GRMZM2G067315	GRMZM2G071790	GRMZM2G073888	GRMZM2G152466	GRMZM2G111510	GRMZM2G092804	GRMZM2G119773	GRMZM2G148022	GRMZM5G872264	GRMZM2G123373	GRMZM2G163574
GO:0006139	BP	nucleobase, nucleoside, nucleotide and nucleic acid metabolic process	125	891	0.85	0.94	GRMZM2G158140	GRMZM2G413647	GRMZM2G102845	GRMZM2G115357	GRMZM2G534116	GRMZM2G167018	GRMZM2G169911	GRMZM5G874163	GRMZM2G077124	GRMZM2G026223	GRMZM2G341405	GRMZM2G174784	GRMZM2G015080	GRMZM2G158131	GRMZM2G167794	GRMZM2G172621	GRMZM2G023436	AC206951.3_FG017	GRMZM2G366130	GRMZM2G139250	GRMZM2G156388	GRMZM2G108509	GRMZM2G017187	GRMZM2G074645	GRMZM2G065374	GRMZM2G175480	GRMZM2G475263	GRMZM2G154278	GRMZM2G019806	GRMZM2G041223	GRMZM2G033962	GRMZM2G404056	GRMZM2G360523	GRMZM2G143512	GRMZM2G135236	GRMZM2G393337	GRMZM2G001415	GRMZM2G323499	GRMZM2G033093	GRMZM2G173321	GRMZM2G067122	GRMZM2G563190	GRMZM2G074427
GO:0009056	BP	catabolic process	20	891	0.75	0.94	GRMZM2G002656	GRMZM2G028733	GRMZM2G157836	GRMZM2G155253	GRMZM2G404056	GRMZM2G413647	GRMZM2G409131	GRMZM2G052844	GRMZM2G441347	GRMZM2G400497	GRMZM5G848696	GRMZM5G833389	GRMZM2G008773	GRMZM2G109725	GRMZM2G110714	GRMZM2G052389	GRMZM5G856653	GRMZM2G082780	GRMZM2G047028	GRMZM2G091490
GO:0016068	BP	type I hypersensitivity	5	891	0.84	0.94	GRMZM2G031278	GRMZM5G846506	GRMZM2G336813	GRMZM2G001514	GRMZM2G114190
GO:0043933	BP	macromolecular complex subunit organization	18	891	0.78	0.94	AC234515.1_FG003	GRMZM2G403407	GRMZM2G401581	GRMZM2G155281	GRMZM2G067315	GRMZM2G071790	GRMZM2G092804	GRMZM2G073888	GRMZM2G152466	GRMZM2G133802	GRMZM2G099167	GRMZM2G119773	GRMZM2G111510	GRMZM2G108766	GRMZM2G148022	GRMZM2G177937	GRMZM2G164020	AC191069.3_FG004
GO:0006508	BP	proteolysis	33	891	0.75	0.94	GRMZM2G082502	GRMZM2G008109	GRMZM2G130305	GRMZM2G049882	GRMZM2G345622	GRMZM2G126541	GRMZM2G118806	GRMZM2G357683	GRMZM2G059353	GRMZM2G090010	GRMZM2G028733	GRMZM2G429842	GRMZM2G061492	GRMZM2G121293	GRMZM2G017804	GRMZM2G439389	GRMZM2G127478	GRMZM2G081504	GRMZM2G065665	GRMZM2G035726	GRMZM2G025154	GRMZM2G036203	GRMZM2G143139	GRMZM2G003984	GRMZM2G098583	GRMZM2G136495	GRMZM2G088653	GRMZM2G141776	GRMZM2G052365	GRMZM2G146234	GRMZM2G109725	GRMZM2G306143	GRMZM5G815165
GO:0051641	BP	cellular localization	15	891	0.83	0.94	GRMZM2G020544	GRMZM2G011559	GRMZM2G105425	GRMZM2G023436	GRMZM2G181536	GRMZM2G077744	GRMZM5G803949	GRMZM2G062042	GRMZM2G128454	GRMZM2G339503	GRMZM2G015361	GRMZM2G173321	GRMZM2G336813	GRMZM2G054378	GRMZM2G140582
GO:0009628	BP	response to abiotic stimulus	37	891	0.81	0.94	GRMZM2G105400	GRMZM2G175995	GRMZM5G870219	GRMZM2G441888	GRMZM2G318213	GRMZM2G174784	GRMZM2G022162	GRMZM5G812926	GRMZM2G114190	GRMZM2G040115	GRMZM2G154149	GRMZM2G080107	GRMZM2G181371	GRMZM2G180650	GRMZM2G031278	GRMZM2G044359	GRMZM2G065012	GRMZM2G346138	GRMZM2G167008	GRMZM2G081652	GRMZM2G176542	GRMZM2G366130	GRMZM2G139250	GRMZM2G091490	GRMZM2G030118	GRMZM2G381842	GRMZM2G169160	GRMZM2G171333	GRMZM2G079440	GRMZM2G145158	GRMZM2G079956	GRMZM2G033413	GRMZM2G060011	GRMZM2G170044	GRMZM2G089721	GRMZM2G172642	GRMZM2G031983
GO:0002460	BP	adaptive immune response based on somatic recombination of immune receptors built from immunoglobulin superfamily domains	5	891	0.84	0.94	GRMZM2G031278	GRMZM5G846506	GRMZM2G336813	GRMZM2G001514	GRMZM2G114190
GO:0006334	BP	nucleosome assembly	6	891	0.74	0.94	GRMZM2G155281	GRMZM2G177937	GRMZM2G401581	GRMZM2G111510	GRMZM2G164020	AC191069.3_FG004
GO:0006333	BP	chromatin assembly or disassembly	6	891	0.85	0.94	GRMZM2G155281	GRMZM2G177937	GRMZM2G401581	GRMZM2G111510	GRMZM2G164020	AC191069.3_FG004
GO:0019724	BP	B cell mediated immunity	5	891	0.84	0.94	GRMZM2G031278	GRMZM5G846506	GRMZM2G336813	GRMZM2G001514	GRMZM2G114190
GO:0015031	BP	protein transport	16	891	0.83	0.94	GRMZM2G020544	GRMZM2G011559	GRMZM2G105425	GRMZM2G023436	GRMZM2G181536	GRMZM2G448715	GRMZM2G077744	GRMZM2G339503	GRMZM2G062042	GRMZM2G128454	GRMZM2G156388	GRMZM2G015361	GRMZM2G173321	GRMZM5G803949	GRMZM2G054378	GRMZM2G140582
GO:0044265	BP	cellular macromolecule catabolic process	13	891	0.72	0.94	GRMZM2G028733	GRMZM2G409131	GRMZM2G157836	GRMZM2G155253	GRMZM2G002656	GRMZM2G413647	GRMZM2G052844	GRMZM5G848696	GRMZM5G833389	GRMZM2G109725	GRMZM5G856653	GRMZM2G047028	GRMZM2G091490
GO:0006323	BP	DNA packaging	6	891	0.74	0.94	GRMZM2G155281	GRMZM2G177937	GRMZM2G401581	GRMZM2G111510	GRMZM2G164020	AC191069.3_FG004
GO:0002438	BP	acute inflammatory response to antigenic stimulus	5	891	0.84	0.94	GRMZM2G031278	GRMZM5G846506	GRMZM2G336813	GRMZM2G001514	GRMZM2G114190
GO:0051649	BP	establishment of localization in cell	15	891	0.79	0.94	GRMZM2G020544	GRMZM2G011559	GRMZM2G105425	GRMZM2G023436	GRMZM2G181536	GRMZM2G077744	GRMZM5G803949	GRMZM2G062042	GRMZM2G128454	GRMZM2G339503	GRMZM2G015361	GRMZM2G173321	GRMZM2G336813	GRMZM2G054378	GRMZM2G140582
GO:0002443	BP	leukocyte mediated immunity	5	891	0.84	0.94	GRMZM2G031278	GRMZM5G846506	GRMZM2G336813	GRMZM2G001514	GRMZM2G114190
GO:0009057	BP	macromolecule catabolic process	14	891	0.84	0.94	GRMZM2G028733	GRMZM2G409131	GRMZM2G157836	GRMZM2G155253	GRMZM2G002656	GRMZM2G413647	GRMZM2G052844	GRMZM2G400497	GRMZM5G848696	GRMZM5G833389	GRMZM2G109725	GRMZM5G856653	GRMZM2G047028	GRMZM2G091490
GO:0044085	BP	cellular component biogenesis	19	891	0.85	0.94	AC234515.1_FG003	GRMZM2G403407	GRMZM2G401581	GRMZM2G155281	GRMZM2G067315	GRMZM2G071790	GRMZM2G092804	GRMZM2G073888	GRMZM2G152466	GRMZM2G133802	GRMZM2G099167	GRMZM2G119773	GRMZM2G111510	GRMZM2G108766	GRMZM2G148022	GRMZM2G177937	GRMZM2G164020	AC191069.3_FG004	GRMZM2G163574
GO:0002250	BP	adaptive immune response	5	891	0.84	0.94	GRMZM2G031278	GRMZM5G846506	GRMZM2G336813	GRMZM2G001514	GRMZM2G114190
GO:0009611	BP	response to wounding	6	891	0.87	0.94	GRMZM2G114190	GRMZM2G042789	GRMZM2G031278	GRMZM2G336813	GRMZM2G001514	GRMZM5G846506
GO:0006325	BP	chromatin organization	7	891	0.86	0.94	GRMZM2G042442	GRMZM2G155281	GRMZM2G177937	GRMZM2G401581	GRMZM2G111510	GRMZM2G164020	AC191069.3_FG004
GO:0007264	BP	small GTPase mediated signal transduction	7	891	0.87	0.94	GRMZM2G020544	GRMZM2G023436	GRMZM2G181536	GRMZM5G803949	GRMZM2G156388	GRMZM2G015361	GRMZM2G004946
GO:0016192	BP	vesicle-mediated transport	6	891	0.89	0.94	GRMZM2G457003	GRMZM2G423861	GRMZM2G062042	GRMZM2G336813	GRMZM2G054378	GRMZM2G123373
GO:0009605	BP	response to external stimulus	6	891	0.9	0.94	GRMZM2G114190	GRMZM2G042789	GRMZM2G031278	GRMZM2G336813	GRMZM2G001514	GRMZM5G846506
GO:0050826	BP	response to freezing	32	891	0.92	0.94	GRMZM2G175995	GRMZM5G870219	GRMZM2G441888	GRMZM2G318213	GRMZM2G174784	GRMZM2G022162	GRMZM2G114190	GRMZM2G154149	GRMZM2G080107	GRMZM2G181371	GRMZM2G180650	GRMZM2G031278	GRMZM2G065012	GRMZM2G346138	GRMZM2G167008	GRMZM2G081652	GRMZM2G176542	GRMZM2G366130	GRMZM2G139250	GRMZM2G091490	GRMZM2G030118	GRMZM2G381842	GRMZM2G169160	GRMZM2G171333	GRMZM2G145158	GRMZM2G079956	GRMZM2G033413	GRMZM2G060011	GRMZM2G170044	GRMZM2G089721	GRMZM2G172642	GRMZM2G031983
GO:0048871	BP	multicellular organismal homeostasis	32	891	0.92	0.94	GRMZM2G175995	GRMZM5G870219	GRMZM2G441888	GRMZM2G318213	GRMZM2G174784	GRMZM2G022162	GRMZM2G114190	GRMZM2G154149	GRMZM2G080107	GRMZM2G181371	GRMZM2G180650	GRMZM2G031278	GRMZM2G065012	GRMZM2G346138	GRMZM2G167008	GRMZM2G081652	GRMZM2G176542	GRMZM2G366130	GRMZM2G139250	GRMZM2G091490	GRMZM2G030118	GRMZM2G381842	GRMZM2G169160	GRMZM2G171333	GRMZM2G145158	GRMZM2G079956	GRMZM2G033413	GRMZM2G060011	GRMZM2G170044	GRMZM2G089721	GRMZM2G172642	GRMZM2G031983
GO:0065007	BP	biological regulation	128	891	0.91	0.94	GRMZM2G158140	GRMZM2G102845	GRMZM2G017537	GRMZM2G167018	GRMZM2G169911	GRMZM2G175995	GRMZM5G874163	GRMZM5G870219	GRMZM2G156150	GRMZM2G114190	GRMZM2G125001	GRMZM2G077124	GRMZM2G031278	GRMZM2G026223	GRMZM2G115357	GRMZM2G341405	GRMZM2G174784	GRMZM2G015080	GRMZM2G127537	GRMZM2G167794	GRMZM2G172621	GRMZM2G023436	AC206951.3_FG017	GRMZM2G366130	GRMZM2G139250	GRMZM2G156388	GRMZM2G108509	GRMZM2G033413	GRMZM2G020544	GRMZM2G017187	GRMZM2G074645	GRMZM2G065374	GRMZM2G175480	GRMZM2G475263	GRMZM2G060011	GRMZM2G170044	GRMZM2G019806	GRMZM2G041223	GRMZM2G033962	GRMZM2G070343	GRMZM2G113349	GRMZM5G848696	GRMZM2G323499
GO:0042309	BP	homoiothermy	32	891	0.92	0.94	GRMZM2G175995	GRMZM5G870219	GRMZM2G441888	GRMZM2G318213	GRMZM2G174784	GRMZM2G022162	GRMZM2G114190	GRMZM2G154149	GRMZM2G080107	GRMZM2G181371	GRMZM2G180650	GRMZM2G031278	GRMZM2G065012	GRMZM2G346138	GRMZM2G167008	GRMZM2G081652	GRMZM2G176542	GRMZM2G366130	GRMZM2G139250	GRMZM2G091490	GRMZM2G030118	GRMZM2G381842	GRMZM2G169160	GRMZM2G171333	GRMZM2G145158	GRMZM2G079956	GRMZM2G033413	GRMZM2G060011	GRMZM2G170044	GRMZM2G089721	GRMZM2G172642	GRMZM2G031983
GO:0034645	BP	cellular macromolecule biosynthetic process	124	891	0.9	0.94	GRMZM2G158140	GRMZM2G102845	GRMZM2G115357	GRMZM2G534116	GRMZM2G167018	GRMZM2G169911	GRMZM5G874163	GRMZM2G007185	GRMZM2G015432	GRMZM2G077124	GRMZM2G026223	GRMZM2G341405	GRMZM2G174784	GRMZM2G015080	GRMZM2G127537	GRMZM2G167794	GRMZM2G172621	GRMZM2G023436	AC206951.3_FG017	GRMZM2G366130	GRMZM2G139250	GRMZM2G156388	GRMZM2G108509	GRMZM2G000620	GRMZM2G017187	GRMZM2G074645	GRMZM2G065374	GRMZM2G429899	GRMZM2G348551	GRMZM2G475263	GRMZM2G051367	GRMZM2G033413	GRMZM2G019806	GRMZM2G041223	GRMZM2G033962	GRMZM2G360523	GRMZM2G175480	GRMZM5G848696	GRMZM2G112057	GRMZM2G323499	GRMZM2G013657	GRMZM2G033093	GRMZM2G173321
GO:0009409	BP	response to cold	32	891	0.92	0.94	GRMZM2G175995	GRMZM5G870219	GRMZM2G441888	GRMZM2G318213	GRMZM2G174784	GRMZM2G022162	GRMZM2G114190	GRMZM2G154149	GRMZM2G080107	GRMZM2G181371	GRMZM2G180650	GRMZM2G031278	GRMZM2G065012	GRMZM2G346138	GRMZM2G167008	GRMZM2G081652	GRMZM2G176542	GRMZM2G366130	GRMZM2G139250	GRMZM2G091490	GRMZM2G030118	GRMZM2G381842	GRMZM2G169160	GRMZM2G171333	GRMZM2G145158	GRMZM2G079956	GRMZM2G033413	GRMZM2G060011	GRMZM2G170044	GRMZM2G089721	GRMZM2G172642	GRMZM2G031983
GO:0001659	BP	temperature homeostasis	32	891	0.92	0.94	GRMZM2G175995	GRMZM5G870219	GRMZM2G441888	GRMZM2G318213	GRMZM2G174784	GRMZM2G022162	GRMZM2G114190	GRMZM2G154149	GRMZM2G080107	GRMZM2G181371	GRMZM2G180650	GRMZM2G031278	GRMZM2G065012	GRMZM2G346138	GRMZM2G167008	GRMZM2G081652	GRMZM2G176542	GRMZM2G366130	GRMZM2G139250	GRMZM2G091490	GRMZM2G030118	GRMZM2G381842	GRMZM2G169160	GRMZM2G171333	GRMZM2G145158	GRMZM2G079956	GRMZM2G033413	GRMZM2G060011	GRMZM2G170044	GRMZM2G089721	GRMZM2G172642	GRMZM2G031983
GO:0007242	BP	intracellular signaling cascade	7	891	0.89	0.94	GRMZM2G020544	GRMZM2G023436	GRMZM2G181536	GRMZM5G803949	GRMZM2G156388	GRMZM2G015361	GRMZM2G004946
GO:0009059	BP	macromolecule biosynthetic process	124	891	0.91	0.94	GRMZM2G158140	GRMZM2G102845	GRMZM2G115357	GRMZM2G534116	GRMZM2G167018	GRMZM2G169911	GRMZM5G874163	GRMZM2G007185	GRMZM2G015432	GRMZM2G077124	GRMZM2G026223	GRMZM2G341405	GRMZM2G174784	GRMZM2G015080	GRMZM2G127537	GRMZM2G167794	GRMZM2G172621	GRMZM2G023436	AC206951.3_FG017	GRMZM2G366130	GRMZM2G139250	GRMZM2G156388	GRMZM2G108509	GRMZM2G000620	GRMZM2G017187	GRMZM2G074645	GRMZM2G065374	GRMZM2G429899	GRMZM2G348551	GRMZM2G475263	GRMZM2G051367	GRMZM2G033413	GRMZM2G019806	GRMZM2G041223	GRMZM2G033962	GRMZM2G360523	GRMZM2G175480	GRMZM5G848696	GRMZM2G112057	GRMZM2G323499	GRMZM2G013657	GRMZM2G033093	GRMZM2G173321
GO:0051276	BP	chromosome organization	7	891	0.88	0.94	GRMZM2G042442	GRMZM2G155281	GRMZM2G177937	GRMZM2G401581	GRMZM2G111510	GRMZM2G164020	AC191069.3_FG004
GO:0006396	BP	RNA processing	7	891	0.9	0.94	GRMZM2G301405	GRMZM2G001415	GRMZM2G323499	GRMZM5G858310	GRMZM2G054378	GRMZM2G067122	GRMZM2G154278
GO:0009266	BP	response to temperature stimulus	32	891	0.92	0.94	GRMZM2G175995	GRMZM5G870219	GRMZM2G441888	GRMZM2G318213	GRMZM2G174784	GRMZM2G022162	GRMZM2G114190	GRMZM2G154149	GRMZM2G080107	GRMZM2G181371	GRMZM2G180650	GRMZM2G031278	GRMZM2G065012	GRMZM2G346138	GRMZM2G167008	GRMZM2G081652	GRMZM2G176542	GRMZM2G366130	GRMZM2G139250	GRMZM2G091490	GRMZM2G030118	GRMZM2G381842	GRMZM2G169160	GRMZM2G171333	GRMZM2G145158	GRMZM2G079956	GRMZM2G033413	GRMZM2G060011	GRMZM2G170044	GRMZM2G089721	GRMZM2G172642	GRMZM2G031983
GO:0006996	BP	organelle organization	10	891	0.93	0.95	GRMZM2G042442	GRMZM2G155281	GRMZM2G177937	GRMZM2G401581	GRMZM2G030128	GRMZM2G398731	GRMZM2G111510	GRMZM5G872264	GRMZM2G164020	AC191069.3_FG004
GO:0006259	BP	DNA metabolic process	13	891	0.94	0.95	GRMZM2G171736	GRMZM2G421541	GRMZM2G136219	GRMZM2G133952	GRMZM2G534116	AC190788.2_FG005	GRMZM2G030128	GRMZM2G173186	GRMZM2G121262	GRMZM2G028665	GRMZM2G301405	GRMZM2G173209	GRMZM2G163658
GO:0042592	BP	homeostatic process	35	891	0.97	0.98	GRMZM2G070343	GRMZM2G177937	GRMZM2G175995	GRMZM2G337706	GRMZM5G870219	GRMZM2G441888	GRMZM2G318213	GRMZM2G174784	GRMZM2G022162	GRMZM2G114190	GRMZM2G154149	GRMZM2G080107	GRMZM2G181371	GRMZM2G180650	GRMZM2G031278	GRMZM2G065012	GRMZM2G346138	GRMZM2G167008	GRMZM2G081652	GRMZM2G176542	GRMZM2G366130	GRMZM2G139250	GRMZM2G091490	GRMZM2G030118	GRMZM2G381842	GRMZM2G169160	GRMZM2G171333	GRMZM2G145158	GRMZM2G079956	GRMZM2G033413	GRMZM2G060011	GRMZM2G170044	GRMZM2G089721	GRMZM2G172642	GRMZM2G031983
GO:0065008	BP	regulation of biological quality	36	891	0.98	0.99	GRMZM2G070343	GRMZM2G177937	GRMZM2G081652	GRMZM2G337706	GRMZM5G870219	GRMZM2G441888	GRMZM2G318213	GRMZM2G022162	GRMZM2G114190	GRMZM2G154149	GRMZM2G080107	GRMZM2G181371	GRMZM2G065012	GRMZM2G031278	GRMZM2G346138	GRMZM2G174784	GRMZM2G167008	GRMZM2G167220	GRMZM2G176542	GRMZM2G366130	GRMZM2G139250	GRMZM2G175995	GRMZM2G091490	GRMZM2G030118	GRMZM2G381842	GRMZM2G180650	GRMZM2G169160	GRMZM2G171333	GRMZM2G145158	GRMZM2G079956	GRMZM2G033413	GRMZM2G060011	GRMZM2G170044	GRMZM2G089721	GRMZM2G172642	GRMZM2G031983
GO:0006457	BP	protein folding	5	891	1	1	GRMZM2G059801	GRMZM2G113340	GRMZM2G042253	GRMZM2G125304	GRMZM2G071996
GO:0010467	BP	gene expression	105	891	1	1	GRMZM2G158140	GRMZM2G102845	GRMZM2G115357	GRMZM2G167018	GRMZM2G169911	GRMZM5G874163	GRMZM2G015432	GRMZM2G077124	GRMZM2G026223	GRMZM2G341405	GRMZM2G301405	GRMZM2G015080	GRMZM2G127537	GRMZM2G167794	GRMZM2G172621	GRMZM2G023436	AC206951.3_FG017	GRMZM2G366130	GRMZM2G139250	GRMZM2G156388	GRMZM2G108509	GRMZM2G000620	GRMZM2G017187	GRMZM2G074645	GRMZM2G065374	GRMZM2G175480	GRMZM2G475263	GRMZM2G154278	GRMZM2G019806	GRMZM2G041223	GRMZM2G033962	GRMZM2G360523	GRMZM5G848696	GRMZM2G001415	GRMZM2G323499	GRMZM2G013657	GRMZM2G033093	GRMZM2G173321	GRMZM2G067122	GRMZM2G074427	GRMZM2G469551	GRMZM2G017537	GRMZM2G411766
GO:0006412	BP	translation	21	891	1	1	GRMZM2G563190	AC211276.4_FG008	GRMZM2G427468	GRMZM2G000620	GRMZM2G110504	GRMZM2G169160	GRMZM2G079956	GRMZM2G178014	GRMZM2G164020	GRMZM2G087165	GRMZM2G180650	GRMZM2G060054	GRMZM2G464244	GRMZM2G097802	GRMZM2G161459	GRMZM2G048430	GRMZM2G112154	GRMZM2G330751	GRMZM2G015432	GRMZM2G136712	GRMZM2G328168
GO:0003824	MF	catalytic activity	512	891	8.3e-14	1.4e-11	GRMZM2G074097	GRMZM2G312434	GRMZM2G060886	GRMZM2G141999	GRMZM2G461040	GRMZM2G085577	GRMZM2G010202	GRMZM2G103197	GRMZM2G019317	GRMZM2G034748	GRMZM2G171677	GRMZM2G125001	GRMZM2G079617	GRMZM2G337616	GRMZM2G425647	GRMZM2G025854	GRMZM5G883417	GRMZM5G882418	GRMZM2G342327	GRMZM2G147191	GRMZM2G423861	GRMZM2G393897	GRMZM2G072569	GRMZM2G156388	GRMZM2G054115	GRMZM2G471904	GRMZM2G135195	GRMZM2G143139	GRMZM5G878379	GRMZM2G129482	GRMZM2G044180	GRMZM2G061492	GRMZM2G150187	GRMZM2G079082	GRMZM2G042442	GRMZM2G404056	GRMZM2G105415	GRMZM2G070343	GRMZM2G143886	GRMZM2G114861	GRMZM2G070351	GRMZM2G097457	GRMZM2G105922
GO:0017076	MF	purine nucleotide binding	213	891	7.8e-11	2.9e-09	GRMZM2G312434	GRMZM2G055844	GRMZM2G099002	GRMZM2G163328	GRMZM2G003984	GRMZM2G389948	GRMZM2G463280	GRMZM2G534116	GRMZM2G138770	GRMZM2G024054	GRMZM2G172014	GRMZM2G364901	GRMZM2G167658	GRMZM2G019317	GRMZM2G034748	GRMZM2G072107	GRMZM2G051502	GRMZM2G000614	GRMZM2G171677	GRMZM2G156150	GRMZM2G099167	GRMZM2G125001	GRMZM2G050861	GRMZM2G023436	GRMZM2G054634	GRMZM2G132371	GRMZM2G140328	GRMZM2G311220	GRMZM2G342327	GRMZM2G462803	GRMZM2G151955	GRMZM2G384439	GRMZM2G071790	GRMZM2G062683	GRMZM2G072569	GRMZM2G129482	GRMZM2G137861	GRMZM2G156388	GRMZM2G471904	GRMZM2G143139	GRMZM2G411940	GRMZM5G878379	GRMZM2G168416
GO:0001883	MF	purine nucleoside binding	194	891	9.8e-11	2.9e-09	GRMZM2G312434	GRMZM2G055844	GRMZM2G099002	GRMZM2G163328	GRMZM2G003984	GRMZM2G389948	GRMZM2G463280	GRMZM2G534116	GRMZM2G138770	GRMZM2G172014	GRMZM2G364901	GRMZM2G167658	GRMZM2G019317	GRMZM2G034748	GRMZM2G072107	GRMZM2G000614	GRMZM2G171677	GRMZM2G156150	GRMZM2G125001	GRMZM2G050861	GRMZM2G081915	GRMZM2G054634	GRMZM2G132371	GRMZM2G140328	GRMZM2G311220	GRMZM2G342327	GRMZM2G151955	GRMZM2G384439	GRMZM2G423861	GRMZM2G062683	GRMZM2G072569	GRMZM2G129482	GRMZM2G137861	GRMZM2G156388	GRMZM2G471904	GRMZM2G143139	GRMZM5G878379	GRMZM2G168416	GRMZM2G040968	GRMZM2G171210	GRMZM2G335638	GRMZM2G480607	GRMZM2G313643
GO:0001882	MF	nucleoside binding	194	891	1e-10	2.9e-09	GRMZM2G312434	GRMZM2G055844	GRMZM2G099002	GRMZM2G163328	GRMZM2G003984	GRMZM2G389948	GRMZM2G463280	GRMZM2G534116	GRMZM2G138770	GRMZM2G172014	GRMZM2G364901	GRMZM2G167658	GRMZM2G019317	GRMZM2G034748	GRMZM2G072107	GRMZM2G000614	GRMZM2G171677	GRMZM2G156150	GRMZM2G125001	GRMZM2G050861	GRMZM2G081915	GRMZM2G054634	GRMZM2G132371	GRMZM2G140328	GRMZM2G311220	GRMZM2G342327	GRMZM2G151955	GRMZM2G384439	GRMZM2G423861	GRMZM2G062683	GRMZM2G072569	GRMZM2G129482	GRMZM2G137861	GRMZM2G156388	GRMZM2G471904	GRMZM2G143139	GRMZM5G878379	GRMZM2G168416	GRMZM2G040968	GRMZM2G171210	GRMZM2G335638	GRMZM2G480607	GRMZM2G313643
GO:0004674	MF	protein serine threonine kinase activity	103	891	4.3e-11	2.9e-09	GRMZM2G055844	GRMZM2G099002	GRMZM2G163328	GRMZM2G389948	GRMZM2G172014	GRMZM2G019317	GRMZM2G072107	GRMZM2G171677	GRMZM2G156150	GRMZM2G125001	GRMZM2G050861	GRMZM2G081915	GRMZM2G054634	GRMZM2G311220	GRMZM2G151955	GRMZM2G384439	GRMZM2G062683	GRMZM2G072569	GRMZM2G129482	GRMZM5G878379	GRMZM2G000620	GRMZM2G162702	GRMZM2G313643	GRMZM2G082855	GRMZM2G004572	GRMZM2G469313	GRMZM2G112057	GRMZM2G378872	GRMZM2G140721	GRMZM2G000633	GRMZM2G168416	GRMZM2G012966	GRMZM2G359260	GRMZM2G087655	GRMZM2G135359	GRMZM2G168985	GRMZM2G171210	GRMZM2G105415	GRMZM2G335638	GRMZM2G050536	GRMZM2G124739	GRMZM2G074262	GRMZM2G406601
GO:0030554	MF	adenyl nucleotide binding	194	891	9.8e-11	2.9e-09	GRMZM2G312434	GRMZM2G055844	GRMZM2G099002	GRMZM2G163328	GRMZM2G003984	GRMZM2G389948	GRMZM2G463280	GRMZM2G534116	GRMZM2G138770	GRMZM2G172014	GRMZM2G364901	GRMZM2G167658	GRMZM2G019317	GRMZM2G034748	GRMZM2G072107	GRMZM2G000614	GRMZM2G171677	GRMZM2G156150	GRMZM2G125001	GRMZM2G050861	GRMZM2G081915	GRMZM2G054634	GRMZM2G132371	GRMZM2G140328	GRMZM2G311220	GRMZM2G342327	GRMZM2G151955	GRMZM2G384439	GRMZM2G423861	GRMZM2G062683	GRMZM2G072569	GRMZM2G129482	GRMZM2G137861	GRMZM2G156388	GRMZM2G471904	GRMZM2G143139	GRMZM5G878379	GRMZM2G168416	GRMZM2G040968	GRMZM2G171210	GRMZM2G335638	GRMZM2G480607	GRMZM2G313643
GO:0032555	MF	purine ribonucleotide binding	204	891	1.7e-10	3.3e-09	GRMZM2G312434	GRMZM2G055844	GRMZM2G099002	GRMZM2G163328	GRMZM2G003984	GRMZM2G389948	GRMZM2G463280	GRMZM2G534116	GRMZM2G138770	GRMZM2G024054	GRMZM2G172014	GRMZM2G167658	GRMZM2G019317	GRMZM2G034748	GRMZM2G072107	GRMZM2G051502	GRMZM2G000614	GRMZM2G171677	GRMZM2G156150	GRMZM2G099167	GRMZM2G125001	GRMZM2G050861	GRMZM2G023436	GRMZM2G054634	GRMZM2G132371	GRMZM2G140328	GRMZM2G311220	GRMZM2G342327	GRMZM2G462803	GRMZM2G151955	GRMZM2G384439	GRMZM2G071790	GRMZM2G062683	GRMZM2G072569	GRMZM2G129482	GRMZM2G137861	GRMZM2G156388	GRMZM2G471904	GRMZM2G143139	GRMZM2G411940	GRMZM5G878379	GRMZM2G168416	GRMZM2G020544
GO:0032553	MF	ribonucleotide binding	204	891	1.7e-10	3.3e-09	GRMZM2G312434	GRMZM2G055844	GRMZM2G099002	GRMZM2G163328	GRMZM2G003984	GRMZM2G389948	GRMZM2G463280	GRMZM2G534116	GRMZM2G138770	GRMZM2G024054	GRMZM2G172014	GRMZM2G167658	GRMZM2G019317	GRMZM2G034748	GRMZM2G072107	GRMZM2G051502	GRMZM2G000614	GRMZM2G171677	GRMZM2G156150	GRMZM2G099167	GRMZM2G125001	GRMZM2G050861	GRMZM2G023436	GRMZM2G054634	GRMZM2G132371	GRMZM2G140328	GRMZM2G311220	GRMZM2G342327	GRMZM2G462803	GRMZM2G151955	GRMZM2G384439	GRMZM2G071790	GRMZM2G062683	GRMZM2G072569	GRMZM2G129482	GRMZM2G137861	GRMZM2G156388	GRMZM2G471904	GRMZM2G143139	GRMZM2G411940	GRMZM5G878379	GRMZM2G168416	GRMZM2G020544
GO:0004672	MF	protein kinase activity	107	891	1.3e-10	3.3e-09	GRMZM2G312434	GRMZM2G055844	GRMZM2G099002	GRMZM2G163328	GRMZM2G389948	GRMZM2G172014	GRMZM2G019317	GRMZM2G072107	GRMZM2G171677	GRMZM2G156150	GRMZM2G125001	GRMZM2G050861	GRMZM2G081915	GRMZM2G054634	GRMZM2G311220	GRMZM2G151955	GRMZM2G384439	GRMZM2G062683	GRMZM2G072569	GRMZM2G129482	GRMZM5G878379	GRMZM2G000620	GRMZM2G162702	GRMZM2G044180	GRMZM2G313643	GRMZM2G082855	GRMZM2G004572	GRMZM2G469313	GRMZM2G112057	GRMZM2G378872	GRMZM2G140721	GRMZM2G000633	GRMZM2G168416	GRMZM2G012966	GRMZM2G359260	GRMZM2G087655	GRMZM2G135359	GRMZM2G168985	GRMZM2G171210	GRMZM2G105415	GRMZM2G335638	GRMZM2G050536	GRMZM2G124739
GO:0032559	MF	adenyl ribonucleotide binding	185	891	2.6e-10	3.8e-09	GRMZM2G312434	GRMZM2G055844	GRMZM2G099002	GRMZM2G163328	GRMZM2G003984	GRMZM2G389948	GRMZM2G463280	GRMZM2G534116	GRMZM2G138770	GRMZM2G172014	GRMZM2G167658	GRMZM2G019317	GRMZM2G034748	GRMZM2G072107	GRMZM2G000614	GRMZM2G171677	GRMZM2G156150	GRMZM2G125001	GRMZM2G050861	GRMZM2G081915	GRMZM2G054634	GRMZM2G132371	GRMZM2G140328	GRMZM2G311220	GRMZM2G342327	GRMZM2G151955	GRMZM2G384439	GRMZM2G423861	GRMZM2G062683	GRMZM2G072569	GRMZM2G129482	GRMZM2G137861	GRMZM2G156388	GRMZM2G471904	GRMZM2G143139	GRMZM5G878379	GRMZM2G168416	GRMZM2G040968	GRMZM2G171210	GRMZM2G335638	GRMZM2G480607	GRMZM2G313643	GRMZM2G082855
GO:0016301	MF	kinase activity	124	891	2.4e-10	3.8e-09	GRMZM2G312434	GRMZM2G055844	GRMZM2G099002	GRMZM2G163328	GRMZM2G389948	GRMZM2G463280	GRMZM2G172014	GRMZM2G019317	GRMZM2G072107	GRMZM2G171677	GRMZM2G156150	GRMZM2G125001	GRMZM2G050861	GRMZM2G081915	GRMZM2G135586	GRMZM2G054634	GRMZM2G311220	GRMZM2G151955	GRMZM2G384439	GRMZM2G062683	GRMZM2G072569	GRMZM2G168416	GRMZM5G878379	GRMZM2G000620	GRMZM2G040968	GRMZM2G171210	GRMZM2G044180	GRMZM2G313643	GRMZM2G082855	GRMZM2G004572	GRMZM2G469313	GRMZM2G112057	GRMZM2G378872	GRMZM2G140721	GRMZM2G335638	GRMZM2G097457	GRMZM2G012966	GRMZM2G359260	GRMZM2G109201	GRMZM2G087655	GRMZM2G135359	GRMZM2G168985	GRMZM2G047028
GO:0005524	MF	ATP binding	185	891	2.5e-10	3.8e-09	GRMZM2G312434	GRMZM2G055844	GRMZM2G099002	GRMZM2G163328	GRMZM2G003984	GRMZM2G389948	GRMZM2G463280	GRMZM2G534116	GRMZM2G138770	GRMZM2G172014	GRMZM2G167658	GRMZM2G019317	GRMZM2G034748	GRMZM2G072107	GRMZM2G000614	GRMZM2G171677	GRMZM2G156150	GRMZM2G125001	GRMZM2G050861	GRMZM2G081915	GRMZM2G054634	GRMZM2G132371	GRMZM2G140328	GRMZM2G311220	GRMZM2G342327	GRMZM2G151955	GRMZM2G384439	GRMZM2G423861	GRMZM2G062683	GRMZM2G072569	GRMZM2G129482	GRMZM2G137861	GRMZM2G156388	GRMZM2G471904	GRMZM2G143139	GRMZM5G878379	GRMZM2G168416	GRMZM2G040968	GRMZM2G171210	GRMZM2G335638	GRMZM2G480607	GRMZM2G313643	GRMZM2G082855
GO:0000166	MF	nucleotide binding	218	891	5.7e-10	7.7e-09	GRMZM2G312434	GRMZM2G055844	GRMZM2G099002	GRMZM2G163328	GRMZM2G003984	GRMZM2G389948	GRMZM2G463280	GRMZM2G534116	GRMZM2G138770	GRMZM2G024054	GRMZM2G172014	GRMZM2G364901	GRMZM2G167658	GRMZM2G019317	GRMZM2G034748	GRMZM2G072107	GRMZM2G051502	GRMZM2G000614	GRMZM2G171677	GRMZM2G156150	GRMZM2G099167	GRMZM2G125001	GRMZM2G050861	GRMZM2G023436	GRMZM2G054634	GRMZM2G132371	GRMZM2G140328	GRMZM2G311220	GRMZM2G342327	GRMZM2G462803	GRMZM2G151955	GRMZM2G384439	GRMZM2G071790	GRMZM2G062683	GRMZM2G072569	GRMZM2G129482	GRMZM2G137861	GRMZM2G156388	GRMZM2G471904	GRMZM2G143139	GRMZM2G411940	GRMZM5G878379	GRMZM2G168416
GO:0016740	MF	transferase activity	198	891	1.4e-09	1.7e-08	GRMZM2G312434	GRMZM2G055844	GRMZM2G076634	GRMZM2G060886	GRMZM2G163328	GRMZM2G048008	GRMZM2G389948	GRMZM2G463280	GRMZM2G085577	GRMZM2G010202	GRMZM2G007185	GRMZM2G172014	GRMZM2G019317	GRMZM2G072107	GRMZM2G171677	GRMZM2G135359	GRMZM2G074158	GRMZM2G125001	GRMZM2G050861	GRMZM2G081915	GRMZM5G856738	GRMZM2G135586	GRMZM2G054634	GRMZM2G127789	GRMZM2G099231	GRMZM2G311220	GRMZM2G342327	GRMZM2G151955	GRMZM2G384439	GRMZM2G097283	GRMZM2G393897	GRMZM2G072569	GRMZM2G129482	GRMZM2G325014	GRMZM2G165176	GRMZM2G135195	GRMZM2G044107	GRMZM2G171210	GRMZM5G878379	GRMZM2G168416	GRMZM2G040968	GRMZM2G429899	GRMZM2G348551
GO:0016773	MF	phosphotransferase activity, alcohol group as acceptor	116	891	2.4e-09	2.8e-08	GRMZM2G312434	GRMZM2G055844	GRMZM2G099002	GRMZM2G163328	GRMZM2G389948	GRMZM2G463280	GRMZM2G172014	GRMZM2G019317	GRMZM2G072107	GRMZM2G171677	GRMZM2G156150	GRMZM2G125001	GRMZM2G050861	GRMZM2G081915	GRMZM2G135586	GRMZM2G054634	GRMZM2G311220	GRMZM2G342327	GRMZM2G151955	GRMZM2G384439	GRMZM2G062683	GRMZM2G072569	GRMZM2G129482	GRMZM5G878379	GRMZM2G000620	GRMZM2G171210	GRMZM2G044180	GRMZM2G313643	GRMZM2G082855	GRMZM2G004572	GRMZM2G469313	GRMZM2G112057	GRMZM2G378872	GRMZM2G140721	GRMZM2G000633	GRMZM2G168416	GRMZM2G012966	GRMZM2G359260	GRMZM2G109201	GRMZM2G087655	GRMZM2G135359	GRMZM2G168985	GRMZM2G162702
GO:0016772	MF	transferase activity, transferring phosphorus-containing groups	129	891	7.3e-07	7.9e-06	GRMZM2G312434	GRMZM2G055844	GRMZM2G099002	GRMZM2G163328	GRMZM2G389948	GRMZM2G463280	GRMZM2G172014	GRMZM2G019317	GRMZM2G072107	GRMZM2G171677	GRMZM2G156150	GRMZM2G125001	GRMZM2G050861	GRMZM2G081915	GRMZM2G135586	GRMZM2G054634	GRMZM2G311220	GRMZM2G342327	GRMZM2G151955	GRMZM2G384439	GRMZM2G062683	GRMZM2G072569	GRMZM2G168416	GRMZM5G878379	GRMZM2G000620	GRMZM2G040968	GRMZM2G429899	GRMZM2G171210	GRMZM2G044180	GRMZM2G313643	GRMZM2G082855	GRMZM2G004572	GRMZM2G469313	GRMZM2G112057	GRMZM2G378872	GRMZM2G140721	GRMZM2G335638	GRMZM2G097457	GRMZM2G012966	GRMZM2G359260	GRMZM2G109201	GRMZM2G087655	GRMZM2G135359
GO:0005529	MF	sugar binding	15	891	4.7e-06	4.8e-05	GRMZM2G115705	GRMZM2G000620	GRMZM2G330751	GRMZM2G322723	GRMZM2G135378	GRMZM2G138888	GRMZM2G400602	GRMZM2G130375	GRMZM2G164072	GRMZM2G384755	GRMZM2G301124	GRMZM2G104655	GRMZM2G454511	GRMZM2G168985	GRMZM2G364375
GO:0016757	MF	transferase activity, transferring glycosyl groups	37	891	1.9e-05	0.00018	GRMZM2G048008	GRMZM2G339645	GRMZM2G038536	GRMZM5G832805	GRMZM2G085577	GRMZM2G007185	GRMZM2G084802	GRMZM2G074158	GRMZM2G130800	GRMZM2G171548	GRMZM2G109431	GRMZM2G028353	GRMZM2G154165	GRMZM5G815665	GRMZM2G141399	GRMZM2G018241	GRMZM2G022266	GRMZM2G099231	GRMZM2G465764	GRMZM2G111642	GRMZM2G112336	GRMZM2G168474	GRMZM2G325014	GRMZM2G339699	GRMZM2G074896	GRMZM2G144873	GRMZM2G135195	GRMZM2G025231	GRMZM2G012874	GRMZM2G007012	GRMZM2G027723	GRMZM2G348551	GRMZM2G349834	GRMZM2G164072	GRMZM2G051367	GRMZM2G049798	GRMZM2G115762
GO:0030246	MF	carbohydrate binding	19	891	3.2e-05	0.00029	GRMZM2G003354	GRMZM2G115705	GRMZM2G000620	GRMZM2G330751	GRMZM5G826714	GRMZM2G322723	GRMZM2G135378	GRMZM2G138888	GRMZM2G043115	GRMZM2G400602	GRMZM2G130375	GRMZM2G164072	GRMZM2G384755	GRMZM2G109326	GRMZM2G301124	GRMZM2G104655	GRMZM2G454511	GRMZM2G168985	GRMZM2G364375
GO:0016758	MF	transferase activity, transferring hexosyl groups	29	891	4e-05	0.00035	GRMZM2G339645	GRMZM5G832805	GRMZM2G085577	GRMZM2G007185	GRMZM2G164072	GRMZM2G084802	GRMZM2G074158	GRMZM2G028353	GRMZM2G154165	GRMZM5G815665	GRMZM2G141399	GRMZM2G018241	GRMZM2G022266	GRMZM2G171548	GRMZM2G465764	GRMZM2G111642	GRMZM2G112336	GRMZM2G168474	GRMZM2G325014	GRMZM2G144873	GRMZM2G025231	GRMZM2G012874	GRMZM2G007012	GRMZM2G027723	GRMZM2G348551	GRMZM2G349834	GRMZM2G115762	GRMZM2G051367	GRMZM2G049798
GO:0046527	MF	glucosyltransferase activity	12	891	4.4e-05	0.00037	GRMZM2G084802	GRMZM2G027723	GRMZM2G339645	GRMZM2G348551	GRMZM2G111642	GRMZM2G112336	GRMZM2G141399	GRMZM2G349834	GRMZM2G018241	GRMZM2G465764	GRMZM2G025231	GRMZM2G028353
GO:0003777	MF	microtubule motor activity	14	891	5.9e-05	0.00046	GRMZM2G124883	GRMZM2G024576	GRMZM2G070273	GRMZM2G089351	GRMZM2G132686	GRMZM2G423861	GRMZM2G164950	GRMZM2G132371	GRMZM2G136219	GRMZM2G114861	GRMZM2G113652	GRMZM2G471904	GRMZM5G864689	GRMZM2G037472
GO:0016760	MF	cellulose synthase (UDP-forming) activity	8	891	6.8e-05	0.00051	GRMZM2G027723	GRMZM2G339645	GRMZM2G111642	GRMZM2G112336	GRMZM2G349834	GRMZM2G018241	GRMZM2G025231	GRMZM2G028353
GO:0003774	MF	motor activity	16	891	0.00011	0.00074	GRMZM2G124883	GRMZM2G024576	GRMZM2G070273	GRMZM2G445423	GRMZM2G132686	GRMZM2G423861	GRMZM2G164950	GRMZM2G132371	GRMZM5G864689	GRMZM2G136219	GRMZM2G114861	GRMZM2G113652	GRMZM2G471904	GRMZM2G163574	GRMZM2G037472	GRMZM2G089351
GO:0016759	MF	cellulose synthase activity	8	891	0.00011	0.00074	GRMZM2G027723	GRMZM2G339645	GRMZM2G111642	GRMZM2G112336	GRMZM2G349834	GRMZM2G018241	GRMZM2G025231	GRMZM2G028353
GO:0035251	MF	UDP-glucosyltransferase activity	10	891	0.00018	0.0012	GRMZM2G084802	GRMZM2G027723	GRMZM2G339645	GRMZM2G111642	GRMZM2G112336	GRMZM2G349834	GRMZM2G018241	GRMZM2G465764	GRMZM2G025231	GRMZM2G028353
GO:0016787	MF	hydrolase activity	175	891	0.00062	0.004	GRMZM2G534116	GRMZM2G130305	GRMZM2G386998	GRMZM2G148937	GRMZM2G167658	GRMZM2G445423	GRMZM2G429842	GRMZM2G000614	GRMZM2G099167	GRMZM2G079617	GRMZM2G337616	GRMZM2G073054	GRMZM2G135586	GRMZM2G095955	GRMZM2G162605	GRMZM2G341405	GRMZM2G301405	GRMZM5G882418	GRMZM2G342327	GRMZM2G065665	GRMZM2G071790	GRMZM2G133262	GRMZM2G400602	GRMZM2G130375	GRMZM2G105189	GRMZM2G156388	GRMZM2G020544	GRMZM2G471904	GRMZM2G044107	GRMZM2G143139	GRMZM2G411940	GRMZM2G084984	GRMZM2G108912	GRMZM2G088653	GRMZM2G055698	GRMZM2G146234	GRMZM2G023436	GRMZM2G061492	GRMZM2G033937	GRMZM2G022402	GRMZM5G815165	GRMZM2G018416	GRMZM2G150187
GO:0004252	MF	serine-type endopeptidase activity	17	891	0.00065	0.004	GRMZM2G143139	GRMZM2G052365	GRMZM2G059353	GRMZM2G003984	GRMZM2G081504	GRMZM2G065665	GRMZM2G055698	GRMZM2G008109	GRMZM2G127478	GRMZM2G357683	GRMZM2G146234	GRMZM2G429842	GRMZM2G306143	GRMZM2G345622	GRMZM2G121293	GRMZM2G033937	GRMZM2G017804
GO:0016462	MF	pyrophosphatase activity	66	891	0.0007	0.0042	GRMZM2G089351	GRMZM2G079082	GRMZM2G024576	GRMZM2G445423	GRMZM2G143512	GRMZM2G534116	GRMZM2G331833	GRMZM2G135236	GRMZM2G013170	GRMZM2G133802	GRMZM2G114861	GRMZM2G349243	GRMZM2G065012	GRMZM2G052740	GRMZM5G803949	GRMZM2G471904	GRMZM2G026470	GRMZM2G357683	GRMZM2G403407	GRMZM2G000614	GRMZM2G124883	GRMZM2G070273	GRMZM2G096952	GRMZM2G164950	GRMZM2G138770	GRMZM2G030128	GRMZM2G118243	GRMZM2G099167	GRMZM2G132371	GRMZM2G119773	GRMZM2G108766	GRMZM2G341405	GRMZM2G063672	GRMZM2G037472	AC234515.1_FG003	GRMZM2G058491	GRMZM2G342327	GRMZM2G423861	GRMZM2G413774	GRMZM2G115633	GRMZM2G138125	GRMZM2G132686	GRMZM2G071790
GO:0016818	MF	hydrolase activity, acting on acid anhydrides, in phosphorus-containing anhydrides	67	891	0.00084	0.0049	GRMZM2G089351	GRMZM2G079082	GRMZM2G024576	GRMZM2G445423	GRMZM2G143512	GRMZM2G534116	GRMZM2G331833	GRMZM2G135236	GRMZM2G013170	GRMZM2G133802	GRMZM2G114861	GRMZM2G041223	GRMZM2G349243	GRMZM2G065012	GRMZM2G052740	GRMZM5G803949	GRMZM2G471904	GRMZM2G026470	GRMZM2G357683	GRMZM2G403407	GRMZM2G000614	GRMZM2G124883	GRMZM2G070273	GRMZM2G096952	GRMZM2G164950	GRMZM2G138770	GRMZM2G030128	GRMZM2G118243	GRMZM2G099167	GRMZM2G132371	GRMZM2G119773	GRMZM2G108766	GRMZM2G341405	GRMZM2G063672	GRMZM2G037472	AC234515.1_FG003	GRMZM2G058491	GRMZM2G342327	GRMZM2G423861	GRMZM2G413774	GRMZM2G115633	GRMZM2G138125	GRMZM2G132686
GO:0008236	MF	serine-type peptidase activity	24	891	0.001	0.0057	GRMZM2G082502	GRMZM2G008109	GRMZM2G133802	GRMZM2G345622	GRMZM2G126541	GRMZM2G357683	GRMZM2G055698	GRMZM2G059353	GRMZM2G429842	GRMZM2G121293	GRMZM2G033937	GRMZM2G017804	GRMZM2G127478	GRMZM2G081504	GRMZM2G065665	GRMZM2G071790	GRMZM2G133262	GRMZM2G025154	GRMZM2G143139	GRMZM2G003984	GRMZM2G136495	GRMZM2G052365	GRMZM2G146234	GRMZM2G306143
GO:0017171	MF	serine hydrolase activity	24	891	0.001	0.0057	GRMZM2G082502	GRMZM2G008109	GRMZM2G133802	GRMZM2G345622	GRMZM2G126541	GRMZM2G357683	GRMZM2G055698	GRMZM2G059353	GRMZM2G429842	GRMZM2G121293	GRMZM2G033937	GRMZM2G017804	GRMZM2G127478	GRMZM2G081504	GRMZM2G065665	GRMZM2G071790	GRMZM2G133262	GRMZM2G025154	GRMZM2G143139	GRMZM2G003984	GRMZM2G136495	GRMZM2G052365	GRMZM2G146234	GRMZM2G306143
GO:0016817	MF	hydrolase activity, acting on acid anhydrides	67	891	0.0011	0.0058	GRMZM2G089351	GRMZM2G079082	GRMZM2G024576	GRMZM2G445423	GRMZM2G143512	GRMZM2G534116	GRMZM2G331833	GRMZM2G135236	GRMZM2G013170	GRMZM2G133802	GRMZM2G114861	GRMZM2G041223	GRMZM2G349243	GRMZM2G065012	GRMZM2G052740	GRMZM5G803949	GRMZM2G471904	GRMZM2G026470	GRMZM2G357683	GRMZM2G403407	GRMZM2G000614	GRMZM2G124883	GRMZM2G070273	GRMZM2G096952	GRMZM2G164950	GRMZM2G138770	GRMZM2G030128	GRMZM2G118243	GRMZM2G099167	GRMZM2G132371	GRMZM2G119773	GRMZM2G108766	GRMZM2G341405	GRMZM2G063672	GRMZM2G037472	AC234515.1_FG003	GRMZM2G058491	GRMZM2G342327	GRMZM2G423861	GRMZM2G413774	GRMZM2G115633	GRMZM2G138125	GRMZM2G132686
GO:0004553	MF	hydrolase activity, hydrolyzing O-glycosyl compounds	32	891	0.0011	0.0059	GRMZM2G035503	GRMZM2G110735	GRMZM2G078566	AC234160.1_FG003	GRMZM2G174598	GRMZM2G400497	GRMZM2G133781	GRMZM5G810727	GRMZM2G079617	GRMZM2G337616	GRMZM2G073054	GRMZM2G005082	GRMZM2G105922	GRMZM2G046459	GRMZM5G882418	GRMZM5G845736	GRMZM2G069024	AC155376.2_FG005	GRMZM2G451965	GRMZM2G052844	GRMZM2G013255	GRMZM2G005798	GRMZM2G130375	GRMZM2G147849	GRMZM2G009282	GRMZM2G044107	GRMZM2G079263	GRMZM2G088753	GRMZM5G882852	GRMZM2G031628	GRMZM2G055699	GRMZM2G031660
GO:0017111	MF	nucleoside-triphosphatase activity	62	891	0.0015	0.0072	GRMZM2G089351	GRMZM2G079082	GRMZM2G024576	GRMZM2G445423	GRMZM2G143512	GRMZM2G534116	GRMZM2G331833	GRMZM2G135236	GRMZM2G013170	GRMZM2G133802	GRMZM2G114861	GRMZM2G349243	GRMZM2G065012	GRMZM2G052740	GRMZM5G803949	GRMZM2G471904	GRMZM2G357683	GRMZM2G403407	GRMZM2G000614	GRMZM2G124883	GRMZM2G070273	GRMZM2G096952	GRMZM2G164950	GRMZM2G138770	GRMZM2G030128	GRMZM2G118243	GRMZM2G099167	GRMZM2G132371	GRMZM2G119773	GRMZM2G108766	GRMZM2G063672	GRMZM2G037472	AC234515.1_FG003	GRMZM2G058491	GRMZM2G342327	GRMZM2G423861	GRMZM2G413774	GRMZM2G115633	GRMZM2G138125	GRMZM2G132686	GRMZM2G071790	GRMZM2G073888	GRMZM2G152466
GO:0015297	MF	antiporter activity	14	891	0.0015	0.0072	GRMZM2G096683	GRMZM2G050003	GRMZM2G006212	GRMZM2G413647	GRMZM2G065154	GRMZM2G090149	GRMZM2G148937	GRMZM2G455124	GRMZM2G434388	GRMZM5G800723	GRMZM2G047187	GRMZM2G082203	GRMZM2G355636	GRMZM2G115658
GO:0016798	MF	hydrolase activity, acting on glycosyl bonds	33	891	0.0017	0.0081	GRMZM2G035503	GRMZM2G110735	GRMZM2G078566	GRMZM2G083812	AC234160.1_FG003	GRMZM2G174598	GRMZM2G400497	GRMZM2G133781	GRMZM5G810727	GRMZM2G079617	GRMZM2G337616	GRMZM2G073054	GRMZM2G005082	GRMZM2G105922	GRMZM2G046459	GRMZM5G882418	GRMZM5G845736	GRMZM2G069024	AC155376.2_FG005	GRMZM2G451965	GRMZM2G052844	GRMZM2G013255	GRMZM2G005798	GRMZM2G130375	GRMZM2G147849	GRMZM2G009282	GRMZM2G044107	GRMZM2G079263	GRMZM2G088753	GRMZM5G882852	GRMZM2G031628	GRMZM2G055699	GRMZM2G031660
GO:0022804	MF	active transmembrane transporter activity	33	891	0.0019	0.0085	GRMZM2G096683	GRMZM2G413647	GRMZM2G143512	GRMZM2G135236	GRMZM2G411940	GRMZM2G455124	GRMZM2G434910	GRMZM2G148937	GRMZM2G082203	GRMZM2G413774	GRMZM2G006212	GRMZM2G065154	GRMZM2G154165	GRMZM2G105922	GRMZM2G341405	GRMZM2G355636	GRMZM2G156356	GRMZM2G115658	GRMZM2G148200	GRMZM2G050003	GRMZM2G434388	GRMZM2G339503	GRMZM2G167658	GRMZM2G140328	GRMZM2G176542	GRMZM2G068259	GRMZM2G090149	GRMZM5G800723	GRMZM2G161168	GRMZM2G092780	GRMZM2G047187	GRMZM2G349875	GRMZM2G035520
GO:0008194	MF	UDP-glycosyltransferase activity	11	891	0.002	0.0087	GRMZM2G012874	GRMZM2G084802	GRMZM2G027723	GRMZM2G339645	GRMZM2G111642	GRMZM2G112336	GRMZM2G349834	GRMZM2G018241	GRMZM2G465764	GRMZM2G025231	GRMZM2G028353
GO:0005215	MF	transporter activity	77	891	0.0022	0.0096	GRMZM2G096683	GRMZM2G009353	GRMZM2G413647	GRMZM2G034389	GRMZM2G143512	GRMZM2G375113	GRMZM2G135236	GRMZM2G411940	GRMZM2G018281	GRMZM2G455124	GRMZM2G090149	GRMZM2G128454	GRMZM2G112154	GRMZM2G434910	GRMZM2G154165	GRMZM2G082203	GRMZM2G072388	GRMZM2G155525	GRMZM2G047255	GRMZM5G862325	GRMZM2G006212	GRMZM2G118378	GRMZM2G034152	GRMZM2G051949	GRMZM2G021725	GRMZM2G065154	GRMZM2G032896	GRMZM2G109201	GRMZM2G563190	GRMZM2G105922	GRMZM2G020104	GRMZM2G341405	GRMZM2G140328	GRMZM2G156356	GRMZM2G322844	GRMZM5G892338	GRMZM2G158131	GRMZM2G140651	GRMZM2G148200	GRMZM2G050003	GRMZM2G161459	GRMZM2G067315	GRMZM2G081652
GO:0015291	MF	secondary active transmembrane transporter activity	20	891	0.0023	0.0099	GRMZM2G096683	GRMZM2G050003	GRMZM2G006212	GRMZM2G413647	GRMZM2G065154	GRMZM2G090149	GRMZM2G156356	GRMZM2G455124	GRMZM2G434388	GRMZM5G800723	GRMZM2G161168	GRMZM2G105922	GRMZM2G092780	GRMZM2G047187	GRMZM2G349875	GRMZM2G154165	GRMZM2G082203	GRMZM2G355636	GRMZM2G148937	GRMZM2G115658
GO:0016491	MF	oxidoreductase activity	99	891	0.0026	0.011	GRMZM2G074097	GRMZM2G413647	GRMZM2G131243	GRMZM2G108103	GRMZM2G172491	GRMZM2G103197	GRMZM2G121700	GRMZM2G364901	GRMZM2G106408	GRMZM2G063756	GRMZM2G425647	GRMZM2G168382	GRMZM5G883417	GRMZM2G107228	GRMZM2G055936	GRMZM2G147191	GRMZM2G007249	GRMZM2G348551	GRMZM2G050076	GRMZM2G057208	GRMZM2G070343	GRMZM5G848696	GRMZM2G143886	GRMZM2G001415	GRMZM2G049418	GRMZM2G118610	GRMZM2G112284	GRMZM2G146234	GRMZM2G359260	AC198206.5_FG001	GRMZM2G363789	GRMZM2G009479	GRMZM2G144648	GRMZM2G022413	GRMZM2G072388	GRMZM2G002656	GRMZM2G102079	GRMZM2G058095	GRMZM2G066358	GRMZM2G030118	GRMZM2G120621	GRMZM2G022547	GRMZM2G044247
GO:0022857	MF	transmembrane transporter activity	56	891	0.0034	0.014	GRMZM2G096683	GRMZM2G413647	GRMZM2G143512	GRMZM2G135236	GRMZM2G411940	GRMZM2G018281	GRMZM2G455124	GRMZM2G090149	GRMZM2G563190	GRMZM2G434910	GRMZM2G154165	GRMZM2G082203	GRMZM2G072388	GRMZM2G155525	GRMZM2G047255	GRMZM5G862325	GRMZM2G006212	GRMZM2G034152	GRMZM2G065154	GRMZM2G140328	GRMZM2G109201	GRMZM2G105922	GRMZM2G020104	GRMZM2G341405	GRMZM2G156356	GRMZM2G115658	GRMZM2G158131	GRMZM2G140651	GRMZM2G148200	GRMZM2G050003	GRMZM2G067315	GRMZM2G021725	GRMZM2G434388	GRMZM2G005040	GRMZM2G148937	GRMZM2G339503	GRMZM2G167658	GRMZM2G049372	GRMZM2G355636	GRMZM2G176542	GRMZM2G067638	GRMZM2G413774	GRMZM2G069229
GO:0005509	MF	calcium ion binding	23	891	0.0037	0.015	GRMZM2G077655	GRMZM2G031329	GRMZM2G113349	GRMZM2G112057	GRMZM2G145045	GRMZM5G870219	GRMZM2G052740	GRMZM2G563190	GRMZM5G856738	GRMZM2G065012	GRMZM2G132461	GRMZM2G311220	GRMZM2G050536	GRMZM2G076634	GRMZM2G041729	GRMZM2G576752	GRMZM2G108912	GRMZM2G471904	GRMZM2G475197	GRMZM2G336975	GRMZM2G330751	GRMZM2G027351	GRMZM2G022547
GO:0015238	MF	drug transmembrane transporter activity	10	891	0.0038	0.015	GRMZM2G096683	GRMZM2G006212	GRMZM2G413647	GRMZM2G065154	GRMZM2G148937	GRMZM2G455124	GRMZM2G434388	GRMZM5G800723	GRMZM2G047187	GRMZM2G115658
GO:0015300	MF	solute:solute antiporter activity	10	891	0.0042	0.016	GRMZM2G096683	GRMZM2G050003	GRMZM2G413647	GRMZM2G090149	GRMZM2G455124	GRMZM2G434388	GRMZM2G047187	GRMZM2G082203	GRMZM2G355636	GRMZM2G115658
GO:0004499	MF	flavin-containing monooxygenase activity	6	891	0.0083	0.031	GRMZM2G441444	GRMZM2G113844	GRMZM2G152436	GRMZM2G700188	GRMZM2G563190	GRMZM2G364901
GO:0042895	MF	antibiotic transporter activity	6	891	0.0094	0.031	GRMZM2G096683	GRMZM2G413647	GRMZM2G455124	GRMZM2G434388	GRMZM2G047187	GRMZM2G115658
GO:0000156	MF	two-component response regulator activity	6	891	0.0094	0.031	GRMZM2G033962	GRMZM2G360523	GRMZM2G133262	GRMZM2G034253	GRMZM2G341405	GRMZM2G158140
GO:0008493	MF	tetracycline transporter activity	6	891	0.0094	0.031	GRMZM2G096683	GRMZM2G413647	GRMZM2G455124	GRMZM2G434388	GRMZM2G047187	GRMZM2G115658
GO:0015307	MF	drug:hydrogen antiporter activity	6	891	0.0094	0.031	GRMZM2G096683	GRMZM2G413647	GRMZM2G455124	GRMZM2G434388	GRMZM2G047187	GRMZM2G115658
GO:0015520	MF	tetracycline:hydrogen antiporter activity	6	891	0.0094	0.031	GRMZM2G096683	GRMZM2G413647	GRMZM2G455124	GRMZM2G434388	GRMZM2G047187	GRMZM2G115658
GO:0004497	MF	monooxygenase activity	22	891	0.01	0.034	GRMZM2G057208	GRMZM2G106408	GRMZM2G700188	GRMZM2G152436	GRMZM2G172491	GRMZM2G349187	GRMZM2G563190	GRMZM2G364901	GRMZM2G063756	GRMZM2G032896	GRMZM2G167549	GRMZM2G074871	GRMZM2G009232	GRMZM2G441444	GRMZM2G167698	GRMZM2G102079	GRMZM2G113844	GRMZM2G168382	GRMZM5G875732	GRMZM2G120621	GRMZM2G179147	GRMZM2G034471
GO:0016705	MF	oxidoreductase activity, acting on paired donors, with incorporation or reduction of molecular oxygen	10	891	0.01	0.034	GRMZM2G012966	GRMZM2G441444	GRMZM2G364901	GRMZM2G425647	GRMZM2G152436	GRMZM2G700188	GRMZM2G129453	GRMZM5G883417	GRMZM2G563190	GRMZM2G113844
GO:0005506	MF	iron ion binding	40	891	0.011	0.035	GRMZM2G057208	GRMZM2G106408	GRMZM2G040095	GRMZM2G060940	GRMZM2G059801	GRMZM2G133434	GRMZM2G172491	GRMZM2G129453	GRMZM2G349187	GRMZM2G425647	GRMZM5G843748	GRMZM2G038964	GRMZM2G063756	GRMZM2G032896	GRMZM2G168382	GRMZM2G074871	GRMZM2G144648	GRMZM2G009232	GRMZM2G062531	GRMZM2G107228	GRMZM2G312997	GRMZM2G375064	GRMZM2G450233	GRMZM2G167698	GRMZM2G481730	GRMZM2G009479	GRMZM2G102079	GRMZM2G066358	GRMZM2G030118	GRMZM2G368411	GRMZM2G146234	GRMZM5G875732	GRMZM2G120621	GRMZM2G049418	GRMZM2G179147	GRMZM2G167549	GRMZM2G022547	GRMZM2G034471	GRMZM2G363789	GRMZM2G007249
GO:0016709	MF	oxidoreductase activity, acting on paired donors, with incorporation or reduction of molecular oxygen, NADH or NADPH as one donor, and incorporation of one atom of oxygen	6	891	0.012	0.036	GRMZM2G441444	GRMZM2G113844	GRMZM2G152436	GRMZM2G700188	GRMZM2G563190	GRMZM2G364901
GO:0042802	MF	identical protein binding	6	891	0.012	0.036	GRMZM2G429842	GRMZM2G008109	GRMZM2G052365	GRMZM2G306143	GRMZM2G345622	GRMZM2G121293
GO:0003924	MF	GTPase activity	15	891	0.018	0.054	AC234515.1_FG003	GRMZM2G403407	GRMZM2G023436	GRMZM2G020544	GRMZM2G071790	GRMZM2G052740	GRMZM2G073888	GRMZM2G152466	GRMZM2G133802	GRMZM2G099167	GRMZM2G119773	GRMZM2G065012	GRMZM2G108766	GRMZM2G063737	GRMZM5G803949
GO:0004437	MF	inositol or phosphatidylinositol phosphatase activity	5	891	0.021	0.062	GRMZM5G836250	GRMZM2G017237	GRMZM2G423567	GRMZM2G004301	GRMZM2G065225
GO:0022891	MF	substrate-specific transmembrane transporter activity	46	891	0.022	0.064	GRMZM2G096683	GRMZM2G413647	GRMZM2G143512	GRMZM2G135236	GRMZM2G411940	GRMZM2G018281	GRMZM2G455124	GRMZM2G090149	GRMZM2G563190	GRMZM2G434910	GRMZM2G154165	GRMZM2G082203	GRMZM2G155525	GRMZM2G047255	GRMZM5G862325	GRMZM2G034152	GRMZM2G020104	GRMZM2G140328	GRMZM2G109201	GRMZM2G105922	GRMZM2G156356	GRMZM2G115658	GRMZM2G158131	GRMZM2G140651	GRMZM2G072388	GRMZM2G067315	GRMZM2G021725	GRMZM2G434388	GRMZM2G005040	GRMZM2G339503	GRMZM2G049372	GRMZM2G355636	GRMZM2G067638	GRMZM2G069229	GRMZM2G122503	GRMZM2G068259	GRMZM2G060054	GRMZM2G009353	GRMZM2G028570	GRMZM2G097505	GRMZM2G161168	GRMZM2G092780	GRMZM2G047187
GO:0004650	MF	polygalacturonase activity	5	891	0.025	0.069	GRMZM2G174598	GRMZM2G079617	GRMZM2G079263	GRMZM2G052844	GRMZM5G882418
GO:0050661	MF	NADP or NADPH binding	7	891	0.025	0.069	GRMZM2G441444	GRMZM2G113844	GRMZM2G136712	GRMZM2G058095	GRMZM2G700188	GRMZM2G563190	GRMZM2G364901
GO:0005515	MF	protein binding	128	891	0.028	0.078	GRMZM2G055844	GRMZM2G389948	GRMZM2G180876	GRMZM2G114672	GRMZM2G172014	GRMZM2G019317	GRMZM2G004519	GRMZM2G022945	GRMZM2G021498	GRMZM2G077124	GRMZM2G052011	GRMZM2G462803	GRMZM2G151955	GRMZM2G151567	GRMZM2G423861	GRMZM2G072569	GRMZM2G120408	GRMZM2G062042	GRMZM2G165176	GRMZM2G156388	GRMZM2G020544	GRMZM2G063162	GRMZM2G052365	GRMZM2G061492	GRMZM2G125304	GRMZM2G078526	GRMZM2G313643	GRMZM2G341410	GRMZM2G082855	GRMZM2G079082	GRMZM2G113340	GRMZM2G110423	GRMZM2G004572	GRMZM2G469313	GRMZM2G105400	GRMZM2G081380	GRMZM2G309624	GRMZM2G140651	GRMZM2G147503	GRMZM2G028353	GRMZM2G018241	GRMZM2G073884	GRMZM2G335638
GO:0009055	MF	electron carrier activity	30	891	0.034	0.091	GRMZM2G008106	GRMZM2G057208	GRMZM2G106408	GRMZM2G070343	GRMZM2G177937	GRMZM2G059801	GRMZM2G337706	GRMZM2G047409	GRMZM2G103197	GRMZM2G349187	GRMZM2G318213	GRMZM2G063756	GRMZM2G032896	GRMZM2G172491	GRMZM2G168382	GRMZM2G074871	GRMZM2G009232	GRMZM2G122337	GRMZM2G167698	GRMZM2G481730	GRMZM2G102079	GRMZM2G144873	GRMZM2G349274	GRMZM5G875732	GRMZM2G120621	GRMZM2G179147	GRMZM2G167549	GRMZM2G022547	GRMZM2G034471	GRMZM2G062042
GO:0015299	MF	solute:hydrogen antiporter activity	7	891	0.044	0.12	GRMZM2G096683	GRMZM2G413647	GRMZM2G090149	GRMZM2G455124	GRMZM2G434388	GRMZM2G047187	GRMZM2G115658
GO:0022892	MF	substrate-specific transporter activity	48	891	0.047	0.12	GRMZM2G096683	GRMZM2G413647	GRMZM2G143512	GRMZM2G135236	GRMZM2G411940	GRMZM2G018281	GRMZM2G455124	GRMZM2G090149	GRMZM2G563190	GRMZM2G128454	GRMZM2G434910	GRMZM2G154165	GRMZM2G082203	GRMZM2G155525	GRMZM2G047255	GRMZM5G862325	GRMZM2G118378	GRMZM2G034152	GRMZM2G020104	GRMZM2G140328	GRMZM2G109201	GRMZM2G105922	GRMZM2G156356	GRMZM2G115658	GRMZM2G158131	GRMZM2G140651	GRMZM2G072388	GRMZM2G067315	GRMZM2G021725	GRMZM2G434388	GRMZM2G005040	GRMZM2G339503	GRMZM2G049372	GRMZM2G355636	GRMZM2G067638	GRMZM2G069229	GRMZM2G122503	GRMZM2G068259	GRMZM2G060054	GRMZM2G009353	GRMZM2G028570	GRMZM2G097505	GRMZM2G161168
GO:0015298	MF	solute:cation antiporter activity	7	891	0.047	0.12	GRMZM2G096683	GRMZM2G413647	GRMZM2G090149	GRMZM2G455124	GRMZM2G434388	GRMZM2G047187	GRMZM2G115658
GO:0016614	MF	oxidoreductase activity, acting on CH-OH group of donors	16	891	0.051	0.13	GRMZM2G002656	GRMZM5G848696	GRMZM2G157836	GRMZM2G072388	GRMZM2G413647	GRMZM2G040090	GRMZM2G147191	GRMZM2G131243	GRMZM2G393337	GRMZM2G058095	GRMZM2G050076	GRMZM2G136712	GRMZM2G004683	GRMZM2G009681	AC198206.5_FG001	GRMZM2G012966
GO:0015075	MF	ion transmembrane transporter activity	38	891	0.052	0.13	GRMZM2G096683	GRMZM2G413647	GRMZM2G143512	GRMZM2G135236	GRMZM2G411940	GRMZM2G455124	GRMZM2G090149	GRMZM2G563190	GRMZM2G154165	GRMZM2G082203	GRMZM2G155525	GRMZM2G047255	GRMZM2G034152	GRMZM2G020104	GRMZM2G355636	GRMZM2G105922	GRMZM2G156356	GRMZM2G115658	GRMZM2G158131	GRMZM2G140651	GRMZM2G072388	GRMZM2G067315	GRMZM2G021725	GRMZM2G434388	GRMZM2G005040	GRMZM2G140328	GRMZM2G067638	GRMZM2G069229	GRMZM2G068259	GRMZM2G060054	GRMZM2G009353	GRMZM2G097505	GRMZM2G161168	GRMZM2G092780	GRMZM2G047187	GRMZM2G349875	GRMZM2G035520	GRMZM2G063478
GO:0060089	MF	molecular transducer activity	41	891	0.054	0.13	GRMZM2G318408	GRMZM2G158140	GRMZM2G360523	GRMZM2G078508	GRMZM2G105400	GRMZM5G848696	GRMZM2G039246	GRMZM2G323499	GRMZM2G033962	GRMZM2G001514	GRMZM2G047255	GRMZM5G812926	GRMZM2G040115	GRMZM2G154149	GRMZM2G020104	GRMZM2G180650	GRMZM2G118243	GRMZM2G044359	GRMZM2G341405	GRMZM2G015080	GRMZM2G174799	GRMZM2G067315	GRMZM2G023436	GRMZM2G077401	GRMZM2G021642	GRMZM2G139250	AC204515.4_FG006	GRMZM2G015361	GRMZM2G355636	GRMZM2G133262	GRMZM2G138125	GRMZM2G060216	GRMZM2G018212	GRMZM2G034253	GRMZM5G831486	GRMZM2G179147	GRMZM2G049915	GRMZM2G064371	GRMZM2G032351	GRMZM2G063478	GRMZM2G046297
GO:0004871	MF	signal transducer activity	41	891	0.054	0.13	GRMZM2G318408	GRMZM2G158140	GRMZM2G360523	GRMZM2G078508	GRMZM2G105400	GRMZM5G848696	GRMZM2G039246	GRMZM2G323499	GRMZM2G033962	GRMZM2G001514	GRMZM2G047255	GRMZM5G812926	GRMZM2G040115	GRMZM2G154149	GRMZM2G020104	GRMZM2G180650	GRMZM2G118243	GRMZM2G044359	GRMZM2G341405	GRMZM2G015080	GRMZM2G174799	GRMZM2G067315	GRMZM2G023436	GRMZM2G077401	GRMZM2G021642	GRMZM2G139250	AC204515.4_FG006	GRMZM2G015361	GRMZM2G355636	GRMZM2G133262	GRMZM2G138125	GRMZM2G060216	GRMZM2G018212	GRMZM2G034253	GRMZM5G831486	GRMZM2G179147	GRMZM2G049915	GRMZM2G064371	GRMZM2G032351	GRMZM2G063478	GRMZM2G046297
GO:0042578	MF	phosphoric ester hydrolase activity	16	891	0.055	0.13	GRMZM2G084984	GRMZM2G108912	GRMZM2G148937	GRMZM2G404056	GRMZM2G135586	GRMZM2G371793	GRMZM2G065225	GRMZM2G022997	GRMZM2G400602	GRMZM2G004301	GRMZM2G136453	GRMZM2G423567	GRMZM2G386998	GRMZM2G018416	GRMZM5G836250	GRMZM2G017237
GO:0016791	MF	phosphatase activity	13	891	0.061	0.14	GRMZM2G084984	GRMZM2G423567	GRMZM2G148937	GRMZM2G371793	GRMZM2G065225	GRMZM2G022997	GRMZM2G400602	GRMZM2G004301	GRMZM2G136453	GRMZM5G836250	GRMZM2G135586	GRMZM2G386998	GRMZM2G017237
GO:0016616	MF	oxidoreductase activity, acting on the CH-OH group of donors, NAD or NADP as acceptor	14	891	0.074	0.17	GRMZM2G002656	GRMZM5G848696	GRMZM2G157836	GRMZM2G072388	GRMZM2G413647	GRMZM2G040090	GRMZM2G147191	GRMZM2G131243	GRMZM2G393337	GRMZM2G058095	GRMZM2G050076	GRMZM2G136712	GRMZM2G004683	GRMZM2G009681
GO:0050660	MF	FAD binding	10	891	0.089	0.21	GRMZM2G441444	GRMZM2G113844	AC198206.5_FG001	GRMZM2G022547	GRMZM2G700188	GRMZM2G375064	GRMZM2G052389	GRMZM2G167220	GRMZM2G563190	GRMZM2G364901
GO:0008509	MF	anion transmembrane transporter activity	9	891	0.1	0.23	GRMZM2G140651	GRMZM2G067638	GRMZM2G156356	GRMZM2G161168	GRMZM2G092780	GRMZM2G349875	GRMZM2G154165	GRMZM2G082203	GRMZM2G355636
GO:0043167	MF	ion binding	166	891	0.11	0.24	GRMZM2G155281	GRMZM2G025109	GRMZM2G175761	GRMZM2G108103	GRMZM2G180876	GRMZM2G432738	GRMZM2G047409	GRMZM5G870219	GRMZM2G131611	GRMZM2G049538	GRMZM2G471904	GRMZM2G371486	GRMZM2G106408	GRMZM2G022945	GRMZM2G021498	GRMZM2G073054	GRMZM2G425647	GRMZM2G168382	GRMZM2G025854	GRMZM2G132461	GRMZM5G883417	GRMZM2G065284	GRMZM2G107228	GRMZM2G311220	GRMZM2G172621	GRMZM2G147191	GRMZM2G068808	GRMZM2G148090	GRMZM2G481730	GRMZM2G007249	GRMZM2G386998	GRMZM2G336975	GRMZM2G108912	GRMZM5G833389	GRMZM2G146234	GRMZM2G172491	GRMZM2G078526	GRMZM2G042442	GRMZM2G110423	GRMZM2G057208	GRMZM2G060940	GRMZM2G409224	GRMZM2G113349
GO:0043169	MF	cation binding	166	891	0.11	0.24	GRMZM2G155281	GRMZM2G025109	GRMZM2G175761	GRMZM2G108103	GRMZM2G180876	GRMZM2G432738	GRMZM2G047409	GRMZM5G870219	GRMZM2G131611	GRMZM2G049538	GRMZM2G471904	GRMZM2G371486	GRMZM2G106408	GRMZM2G022945	GRMZM2G021498	GRMZM2G073054	GRMZM2G425647	GRMZM2G168382	GRMZM2G025854	GRMZM2G132461	GRMZM5G883417	GRMZM2G065284	GRMZM2G107228	GRMZM2G311220	GRMZM2G172621	GRMZM2G147191	GRMZM2G068808	GRMZM2G148090	GRMZM2G481730	GRMZM2G007249	GRMZM2G386998	GRMZM2G336975	GRMZM2G108912	GRMZM5G833389	GRMZM2G146234	GRMZM2G172491	GRMZM2G078526	GRMZM2G042442	GRMZM2G110423	GRMZM2G057208	GRMZM2G060940	GRMZM2G409224	GRMZM2G113349
GO:0004866	MF	endopeptidase inhibitor activity	6	891	0.12	0.25	GRMZM2G168416	GRMZM2G133620	GRMZM2G042789	GRMZM2G007928	GRMZM2G011523	GRMZM5G865319
GO:0030414	MF	peptidase inhibitor activity	6	891	0.12	0.25	GRMZM2G168416	GRMZM2G133620	GRMZM2G042789	GRMZM2G007928	GRMZM2G011523	GRMZM5G865319
GO:0004812	MF	aminoacyl-tRNA ligase activity	8	891	0.12	0.26	GRMZM2G161459	GRMZM2G169160	GRMZM2G178014	GRMZM2G464244	GRMZM2G097802	GRMZM2G136712	GRMZM2G563190	GRMZM2G112154
GO:0050662	MF	coenzyme binding	22	891	0.12	0.26	GRMZM2G114672	GRMZM2G131243	GRMZM2G393337	GRMZM2G136712	GRMZM2G563190	GRMZM2G364901	AC198206.5_FG001	GRMZM2G700188	GRMZM2G375064	GRMZM2G072388	GRMZM2G441444	GRMZM2G063949	AC226235.2_FG001	GRMZM2G113844	GRMZM2G058095	GRMZM2G040090	GRMZM2G050076	GRMZM2G009681	GRMZM2G052389	GRMZM2G167220	GRMZM2G022547	GRMZM2G004683
GO:0016876	MF	ligase activity, forming aminoacyl-tRNA and related compounds	8	891	0.13	0.27	GRMZM2G161459	GRMZM2G169160	GRMZM2G178014	GRMZM2G464244	GRMZM2G097802	GRMZM2G136712	GRMZM2G563190	GRMZM2G112154
GO:0016875	MF	ligase activity, forming carbon-oxygen bonds	8	891	0.13	0.27	GRMZM2G161459	GRMZM2G169160	GRMZM2G178014	GRMZM2G464244	GRMZM2G097802	GRMZM2G136712	GRMZM2G563190	GRMZM2G112154
GO:0004867	MF	serine-type endopeptidase inhibitor activity	5	891	0.13	0.27	GRMZM2G042789	GRMZM2G168416	GRMZM2G007928	GRMZM5G865319	GRMZM2G011523
GO:0019001	MF	guanyl nucleotide binding	23	891	0.14	0.27	GRMZM2G133802	GRMZM2G024054	GRMZM2G052740	GRMZM2G403407	GRMZM2G181536	GRMZM5G803949	GRMZM2G118243	GRMZM2G099167	GRMZM2G065012	AC234166.1_FG001	GRMZM2G108766	GRMZM2G063737	AC234515.1_FG003	GRMZM2G071790	GRMZM2G462803	GRMZM2G023436	GRMZM2G073888	GRMZM2G152466	GRMZM2G156388	GRMZM2G015361	GRMZM2G020544	GRMZM2G032887	GRMZM2G119773
GO:0015662	MF	ATPase activity, coupled to transmembrane movement of ions, phosphorylative mechanism	6	891	0.14	0.27	GRMZM2G143512	GRMZM2G068259	GRMZM2G135236	GRMZM2G411940	GRMZM2G035520	GRMZM2G140328
GO:0046872	MF	metal ion binding	164	891	0.14	0.28	GRMZM2G155281	GRMZM2G025109	GRMZM2G175761	GRMZM2G108103	GRMZM2G180876	GRMZM2G432738	GRMZM2G047409	GRMZM5G870219	GRMZM2G131611	GRMZM2G049538	GRMZM2G471904	GRMZM2G371486	GRMZM2G106408	GRMZM2G022945	GRMZM2G021498	GRMZM2G063756	GRMZM2G425647	GRMZM2G168382	GRMZM2G025854	GRMZM2G132461	GRMZM5G883417	GRMZM2G065284	GRMZM2G107228	GRMZM2G311220	GRMZM2G172621	GRMZM2G147191	GRMZM2G068808	GRMZM2G148090	GRMZM2G481730	GRMZM2G007249	GRMZM2G386998	GRMZM2G336975	GRMZM2G108912	GRMZM5G833389	GRMZM2G146234	GRMZM2G172491	GRMZM2G078526	GRMZM2G042442	GRMZM2G110423	GRMZM2G057208	GRMZM2G060940	GRMZM2G409224	GRMZM2G113349
GO:0008324	MF	cation transmembrane transporter activity	28	891	0.15	0.3	GRMZM2G096683	GRMZM2G413647	GRMZM2G143512	GRMZM2G455124	GRMZM2G090149	GRMZM2G563190	GRMZM2G155525	GRMZM2G047255	GRMZM2G034152	GRMZM2G154165	GRMZM2G105922	GRMZM2G156356	GRMZM2G115658	GRMZM2G158131	GRMZM2G072388	GRMZM2G067315	GRMZM2G021725	GRMZM2G097505	GRMZM2G005040	GRMZM2G140328	GRMZM2G069229	GRMZM2G060054	GRMZM2G009353	GRMZM2G434388	GRMZM2G161168	GRMZM2G047187	GRMZM2G349875	GRMZM2G063478
GO:0020037	MF	heme binding	25	891	0.15	0.3	GRMZM2G057208	GRMZM2G106408	GRMZM2G133434	GRMZM2G172491	GRMZM2G129453	GRMZM2G349187	GRMZM2G363789	GRMZM5G843748	GRMZM2G063756	GRMZM2G032896	GRMZM2G168382	GRMZM2G074871	GRMZM2G144648	GRMZM2G009232	GRMZM2G107228	GRMZM2G312997	GRMZM2G450233	GRMZM2G167698	GRMZM2G481730	GRMZM2G102079	GRMZM5G875732	GRMZM2G120621	GRMZM2G179147	GRMZM2G167549	GRMZM2G034471
GO:0046906	MF	tetrapyrrole binding	25	891	0.16	0.3	GRMZM2G057208	GRMZM2G106408	GRMZM2G133434	GRMZM2G172491	GRMZM2G129453	GRMZM2G349187	GRMZM2G363789	GRMZM5G843748	GRMZM2G063756	GRMZM2G032896	GRMZM2G168382	GRMZM2G074871	GRMZM2G144648	GRMZM2G009232	GRMZM2G107228	GRMZM2G312997	GRMZM2G450233	GRMZM2G167698	GRMZM2G481730	GRMZM2G102079	GRMZM5G875732	GRMZM2G120621	GRMZM2G179147	GRMZM2G167549	GRMZM2G034471
GO:0032561	MF	guanyl ribonucleotide binding	22	891	0.17	0.31	GRMZM2G133802	GRMZM2G024054	GRMZM2G052740	GRMZM2G403407	GRMZM2G181536	GRMZM5G803949	GRMZM2G099167	GRMZM2G065012	AC234166.1_FG001	GRMZM2G108766	GRMZM2G063737	AC234515.1_FG003	GRMZM2G071790	GRMZM2G462803	GRMZM2G023436	GRMZM2G073888	GRMZM2G152466	GRMZM2G156388	GRMZM2G015361	GRMZM2G020544	GRMZM2G032887	GRMZM2G119773
GO:0005525	MF	GTP binding	22	891	0.17	0.31	GRMZM2G133802	GRMZM2G024054	GRMZM2G052740	GRMZM2G403407	GRMZM2G181536	GRMZM5G803949	GRMZM2G099167	GRMZM2G065012	AC234166.1_FG001	GRMZM2G108766	GRMZM2G063737	AC234515.1_FG003	GRMZM2G071790	GRMZM2G462803	GRMZM2G023436	GRMZM2G073888	GRMZM2G152466	GRMZM2G156388	GRMZM2G015361	GRMZM2G020544	GRMZM2G032887	GRMZM2G119773
GO:0016627	MF	oxidoreductase activity, acting on the CH-CH group of donors	7	891	0.18	0.33	GRMZM2G147191	GRMZM2G001415	GRMZM2G052389	GRMZM2G084958	GRMZM2G044247	GRMZM2G364901	GRMZM2G148355
GO:0004857	MF	enzyme inhibitor activity	8	891	0.18	0.33	GRMZM2G168416	GRMZM2G133620	GRMZM2G042789	GRMZM2G007928	GRMZM2G048430	AC212023.4_FG004	GRMZM2G011523	GRMZM5G865319
GO:0000287	MF	magnesium ion binding	9	891	0.18	0.33	GRMZM2G135236	GRMZM2G068808	GRMZM2G025854	GRMZM2G046587	GRMZM2G046615	GRMZM2G093603	GRMZM2G065030	GRMZM2G049538	GRMZM2G026470
GO:0015370	MF	solute:sodium symporter activity	5	891	0.19	0.33	GRMZM2G090149	GRMZM2G349875	GRMZM2G156356	GRMZM2G161168	GRMZM2G154165
GO:0016667	MF	oxidoreductase activity, acting on sulfur group of donors	5	891	0.19	0.34	GRMZM2G070343	GRMZM2G177937	GRMZM2G022413	GRMZM2G318213	GRMZM2G337706
GO:0015399	MF	primary active transmembrane transporter activity	12	891	0.2	0.34	GRMZM2G176542	GRMZM2G413774	GRMZM2G143512	GRMZM2G148200	GRMZM2G135236	GRMZM2G068259	GRMZM2G411940	GRMZM2G339503	GRMZM2G341405	GRMZM2G167658	GRMZM2G035520	GRMZM2G140328
GO:0015405	MF	P-P-bond-hydrolysis-driven transmembrane transporter activity	12	891	0.2	0.34	GRMZM2G176542	GRMZM2G413774	GRMZM2G143512	GRMZM2G148200	GRMZM2G135236	GRMZM2G068259	GRMZM2G411940	GRMZM2G339503	GRMZM2G341405	GRMZM2G167658	GRMZM2G035520	GRMZM2G140328
GO:0046873	MF	metal ion transmembrane transporter activity	10	891	0.22	0.38	GRMZM2G155525	GRMZM2G047255	GRMZM2G067315	GRMZM2G063478	GRMZM2G097505	GRMZM2G005040	GRMZM2G021725	GRMZM2G143512	GRMZM2G009353	GRMZM2G140328
GO:0015294	MF	solute:cation symporter activity	6	891	0.22	0.38	GRMZM2G105922	GRMZM2G090149	GRMZM2G154165	GRMZM2G161168	GRMZM2G349875	GRMZM2G156356
GO:0015293	MF	symporter activity	6	891	0.22	0.38	GRMZM2G105922	GRMZM2G090149	GRMZM2G154165	GRMZM2G161168	GRMZM2G349875	GRMZM2G156356
GO:0016830	MF	carbon-carbon lyase activity	8	891	0.24	0.39	GRMZM2G171736	GRMZM2G155253	GRMZM2G070351	GRMZM2G001696	GRMZM2G110714	GRMZM2G138382	GRMZM2G082780	GRMZM2G171383
GO:0004879	MF	ligand-dependent nuclear receptor activity	12	891	0.24	0.4	GRMZM5G848696	GRMZM2G318408	GRMZM2G060216	GRMZM2G180650	GRMZM2G018212	GRMZM2G015080	GRMZM2G323499	GRMZM5G831486	GRMZM2G139250	GRMZM2G174799	GRMZM2G355636	GRMZM2G001514
GO:0042626	MF	ATPase activity, coupled to transmembrane movement of substances	9	891	0.25	0.41	GRMZM2G176542	GRMZM2G413774	GRMZM2G143512	GRMZM2G135236	GRMZM2G068259	GRMZM2G411940	GRMZM2G167658	GRMZM2G035520	GRMZM2G140328
GO:0043492	MF	ATPase activity, coupled to movement of substances	9	891	0.25	0.41	GRMZM2G176542	GRMZM2G413774	GRMZM2G143512	GRMZM2G135236	GRMZM2G068259	GRMZM2G411940	GRMZM2G167658	GRMZM2G035520	GRMZM2G140328
GO:0008415	MF	acyltransferase activity	6	891	0.26	0.41	GRMZM2G035256	GRMZM2G152895	GRMZM2G393897	GRMZM2G165176	GRMZM2G088291	GRMZM2G082633
GO:0048037	MF	cofactor binding	27	891	0.26	0.41	GRMZM2G114672	GRMZM2G131243	GRMZM2G085577	GRMZM2G010202	GRMZM2G136712	GRMZM2G127350	GRMZM2G563190	GRMZM2G364901	GRMZM2G074158	GRMZM2G113844	AC198206.5_FG001	GRMZM2G700188	GRMZM2G375064	GRMZM2G072388	GRMZM2G441444	GRMZM2G063949	AC226235.2_FG001	GRMZM2G393337	GRMZM2G058095	GRMZM2G040090	GRMZM2G050076	GRMZM2G009681	GRMZM2G052389	GRMZM2G167220	GRMZM2G104237	GRMZM2G022547	GRMZM2G004683
GO:0016765	MF	transferase activity, transferring alkyl or aryl (other than methyl) groups	5	891	0.26	0.41	GRMZM2G127789	GRMZM2G097283	GRMZM2G162486	GRMZM2G054123	GRMZM2G058173
GO:0005199	MF	structural constituent of cell wall	6	891	0.3	0.47	GRMZM2G168651	GRMZM2G166218	GRMZM2G164020	GRMZM2G355636	GRMZM5G883759	GRMZM2G135359
GO:0005488	MF	binding	560	891	0.3	0.47	GRMZM2G312434	GRMZM2G109787	GRMZM2G025109	GRMZM2G003984	GRMZM2G097275	GRMZM2G167018	GRMZM2G085577	GRMZM2G432738	GRMZM5G874163	GRMZM2G010202	GRMZM2G019317	GRMZM2G034748	GRMZM2G171677	GRMZM2G022945	GRMZM2G125001	GRMZM2G134604	GRMZM2G425647	GRMZM2G105425	GRMZM2G052011	GRMZM2G025854	GRMZM5G883417	GRMZM2G099231	GRMZM2G127537	GRMZM2G342327	GRMZM2G083847	GRMZM2G151567	GRMZM2G423861	GRMZM2G062683	GRMZM2G072569	GRMZM2G120408	GRMZM2G169911	GRMZM2G050305	GRMZM2G471904	GRMZM2G180876	GRMZM2G143139	GRMZM5G878379	GRMZM2G129482	GRMZM2G044180	GRMZM2G061492	GRMZM2G106558	GRMZM2G125304	GRMZM2G078526	GRMZM2G079082
GO:0003779	MF	actin binding	5	891	0.32	0.48	GRMZM2G398731	GRMZM2G030128	GRMZM5G872264	GRMZM2G117603	GRMZM2G081380
GO:0005342	MF	organic acid transmembrane transporter activity	5	891	0.32	0.48	GRMZM2G349875	GRMZM2G434910	GRMZM2G156356	GRMZM2G161168	GRMZM2G154165
GO:0008289	MF	lipid binding	6	891	0.32	0.48	GRMZM2G136364	GRMZM2G118378	GRMZM2G132461	GRMZM2G114672	GRMZM2G170044	GRMZM2G000221
GO:0046943	MF	carboxylic acid transmembrane transporter activity	5	891	0.32	0.48	GRMZM2G349875	GRMZM2G434910	GRMZM2G156356	GRMZM2G161168	GRMZM2G154165
GO:0016820	MF	hydrolase activity, acting on acid anhydrides, catalyzing transmembrane movement of substances	9	891	0.32	0.48	GRMZM2G176542	GRMZM2G413774	GRMZM2G143512	GRMZM2G135236	GRMZM2G068259	GRMZM2G411940	GRMZM2G167658	GRMZM2G035520	GRMZM2G140328
GO:0016887	MF	ATPase activity	20	891	0.34	0.5	GRMZM2G143139	GRMZM2G058491	GRMZM2G000614	GRMZM2G003984	GRMZM2G096952	GRMZM2G143512	GRMZM2G534116	GRMZM2G135236	GRMZM2G413774	GRMZM2G140328	GRMZM2G118243	GRMZM2G068259	GRMZM2G349243	GRMZM2G163658	GRMZM2G167658	GRMZM2G415491	GRMZM2G035520	GRMZM2G176542	GRMZM2G411940	GRMZM2G357683
GO:0008092	MF	cytoskeletal protein binding	5	891	0.35	0.52	GRMZM2G398731	GRMZM2G030128	GRMZM5G872264	GRMZM2G117603	GRMZM2G081380
GO:0016788	MF	hydrolase activity, acting on ester bonds	33	891	0.37	0.54	GRMZM2G404056	GRMZM2G048430	GRMZM2G001415	GRMZM5G836250	GRMZM2G065225	GRMZM2G176542	GRMZM2G017237	GRMZM2G089812	GRMZM2G423567	GRMZM2G148937	GRMZM2G135586	GRMZM2G030128	GRMZM2G028665	GRMZM2G301405	GRMZM2G158394	GRMZM2G371793	GRMZM2G004301	GRMZM2G022997	GRMZM2G400602	GRMZM2G136453	GRMZM2G461040	GRMZM2G105189	GRMZM2G386998	GRMZM2G028733	GRMZM2G074517	GRMZM2G084984	GRMZM2G108912	AC212023.4_FG004	GRMZM2G121262	GRMZM2G022402	GRMZM2G048904	GRMZM2G018416	GRMZM2G150187
GO:0042625	MF	ATPase activity, coupled to transmembrane movement of ions	6	891	0.38	0.54	GRMZM2G143512	GRMZM2G068259	GRMZM2G135236	GRMZM2G411940	GRMZM2G035520	GRMZM2G140328
GO:0005102	MF	receptor binding	5	891	0.41	0.59	AC234160.1_FG003	GRMZM2G092947	GRMZM2G003742	GRMZM2G311665	GRMZM2G065030
GO:0016597	MF	amino acid binding	5	891	0.42	0.59	GRMZM2G007647	GRMZM2G004572	GRMZM2G136712	GRMZM2G083847	GRMZM2G134604
GO:0016747	MF	transferase activity, transferring acyl groups other than amino-acyl groups	9	891	0.43	0.6	GRMZM2G035256	GRMZM2G152895	GRMZM2G122503	GRMZM2G393897	GRMZM2G178769	GRMZM2G028104	GRMZM2G165176	GRMZM2G088291	GRMZM2G082633
GO:0008233	MF	peptidase activity	36	891	0.44	0.61	GRMZM2G082502	GRMZM2G008109	GRMZM2G133802	GRMZM2G130305	GRMZM2G049882	GRMZM2G345622	GRMZM2G126541	GRMZM2G118806	GRMZM2G357683	GRMZM2G052365	GRMZM2G059353	GRMZM2G090010	GRMZM2G429842	GRMZM2G121293	GRMZM2G033937	GRMZM2G017804	GRMZM2G439389	GRMZM2G127478	GRMZM2G081504	GRMZM2G065665	GRMZM2G071790	GRMZM2G133262	GRMZM2G035726	GRMZM2G025154	GRMZM2G036203	GRMZM2G143139	GRMZM2G003984	GRMZM2G098583	GRMZM2G136495	GRMZM2G088653	GRMZM2G141776	GRMZM2G055698	GRMZM2G146234	GRMZM2G061492	GRMZM2G306143	GRMZM5G815165
GO:0031406	MF	carboxylic acid binding	6	891	0.46	0.63	GRMZM2G004572	GRMZM2G114672	GRMZM2G083847	GRMZM2G134604	GRMZM2G007647	GRMZM2G136712
GO:0016209	MF	antioxidant activity	9	891	0.48	0.64	GRMZM2G312997	GRMZM2G450233	GRMZM2G133434	GRMZM2G144648	GRMZM2G022547	GRMZM2G363789	GRMZM5G843748	GRMZM2G107228	GRMZM2G055936
GO:0015267	MF	channel activity	7	891	0.5	0.64	GRMZM2G140651	GRMZM2G047255	GRMZM2G067638	GRMZM2G067315	GRMZM2G020104	GRMZM2G143512	GRMZM2G063478
GO:0005216	MF	ion channel activity	7	891	0.5	0.64	GRMZM2G140651	GRMZM2G047255	GRMZM2G067638	GRMZM2G067315	GRMZM2G020104	GRMZM2G143512	GRMZM2G063478
GO:0004601	MF	peroxidase activity	8	891	0.47	0.64	GRMZM2G312997	GRMZM2G450233	GRMZM2G133434	GRMZM2G144648	GRMZM2G022547	GRMZM2G363789	GRMZM5G843748	GRMZM2G107228
GO:0022836	MF	gated channel activity	6	891	0.49	0.64	GRMZM2G140651	GRMZM2G047255	GRMZM2G067638	GRMZM2G067315	GRMZM2G020104	GRMZM2G063478
GO:0022838	MF	substrate-specific channel activity	7	891	0.5	0.64	GRMZM2G140651	GRMZM2G047255	GRMZM2G067638	GRMZM2G067315	GRMZM2G020104	GRMZM2G143512	GRMZM2G063478
GO:0030234	MF	enzyme regulator activity	13	891	0.49	0.64	GRMZM2G168416	GRMZM2G462803	GRMZM2G133620	GRMZM2G042789	GRMZM2G007928	GRMZM2G048430	AC212023.4_FG004	GRMZM2G028637	GRMZM5G872070	GRMZM2G092947	GRMZM2G004946	GRMZM2G011523	GRMZM5G865319
GO:0022803	MF	passive transmembrane transporter activity	7	891	0.5	0.64	GRMZM2G140651	GRMZM2G047255	GRMZM2G067638	GRMZM2G067315	GRMZM2G020104	GRMZM2G143512	GRMZM2G063478
GO:0016684	MF	oxidoreductase activity, acting on peroxide as acceptor	8	891	0.47	0.64	GRMZM2G312997	GRMZM2G450233	GRMZM2G133434	GRMZM2G144648	GRMZM2G022547	GRMZM2G363789	GRMZM5G843748	GRMZM2G107228
GO:0004872	MF	receptor activity	25	891	0.5	0.64	GRMZM2G318408	GRMZM2G078508	GRMZM5G848696	GRMZM2G323499	GRMZM2G001514	GRMZM2G021642	GRMZM2G020104	GRMZM2G180650	GRMZM2G015080	GRMZM2G174799	GRMZM2G067315	GRMZM2G077401	GRMZM2G047255	GRMZM2G139250	AC204515.4_FG006	GRMZM2G355636	GRMZM2G138125	GRMZM2G060216	GRMZM2G018212	GRMZM5G831486	GRMZM2G179147	GRMZM2G049915	GRMZM2G064371	GRMZM2G063478	GRMZM2G046297
GO:0008168	MF	methyltransferase activity	11	891	0.51	0.64	GRMZM2G063438	GRMZM2G060886	GRMZM2G037624	GRMZM2G147503	GRMZM2G116966	GRMZM2G042442	GRMZM2G010731	GRMZM5G858310	GRMZM2G054378	GRMZM2G044107	GRMZM2G039993
GO:0070011	MF	peptidase activity, acting on L-amino acid peptides	34	891	0.52	0.65	GRMZM2G082502	GRMZM2G008109	GRMZM2G133802	GRMZM2G130305	GRMZM2G049882	GRMZM2G345622	GRMZM2G126541	GRMZM2G357683	GRMZM2G052365	GRMZM2G059353	GRMZM2G090010	GRMZM2G429842	GRMZM2G121293	GRMZM2G033937	GRMZM2G017804	GRMZM2G439389	GRMZM2G127478	GRMZM2G081504	GRMZM2G065665	GRMZM2G071790	GRMZM2G133262	GRMZM2G035726	GRMZM2G025154	GRMZM2G036203	GRMZM2G143139	GRMZM2G003984	GRMZM2G098583	GRMZM2G136495	GRMZM2G088653	GRMZM2G141776	GRMZM2G055698	GRMZM2G146234	GRMZM2G061492	GRMZM2G306143
GO:0022890	MF	inorganic cation transmembrane transporter activity	10	891	0.52	0.65	GRMZM2G158131	GRMZM2G155525	GRMZM2G069229	GRMZM2G143512	GRMZM2G060054	GRMZM2G009353	GRMZM2G097505	GRMZM2G005040	GRMZM2G021725	GRMZM2G140328
GO:0016829	MF	lyase activity	15	891	0.52	0.65	GRMZM2G171736	GRMZM2G155253	GRMZM2G070351	GRMZM2G049538	GRMZM2G441347	GRMZM2G068808	GRMZM2G363789	GRMZM2G110714	GRMZM2G138382	GRMZM2G046615	GRMZM2G054115	GRMZM2G082780	GRMZM2G001696	GRMZM2G171383	GRMZM2G093603
GO:0016746	MF	transferase activity, transferring acyl groups	10	891	0.54	0.66	GRMZM2G035256	GRMZM2G152895	GRMZM2G122503	GRMZM2G393897	GRMZM2G178769	GRMZM2G028104	GRMZM2G165176	GRMZM2G088291	GRMZM2G082633	GRMZM2G087207
GO:0004175	MF	endopeptidase activity	21	891	0.55	0.67	GRMZM2G143139	GRMZM2G055698	GRMZM2G059353	GRMZM2G141776	GRMZM2G098583	GRMZM2G081504	GRMZM2G065665	GRMZM2G008109	GRMZM2G127478	GRMZM2G003984	GRMZM2G052365	GRMZM2G146234	GRMZM2G036203	GRMZM2G061492	GRMZM2G017804	GRMZM2G306143	GRMZM2G345622	GRMZM2G429842	GRMZM2G121293	GRMZM2G033937	GRMZM2G357683
GO:0042623	MF	ATPase activity, coupled	13	891	0.56	0.68	GRMZM2G143139	GRMZM2G176542	GRMZM2G003984	GRMZM2G413774	GRMZM2G143512	GRMZM2G135236	GRMZM2G068259	GRMZM2G411940	GRMZM2G167658	GRMZM2G415491	GRMZM2G035520	GRMZM2G140328	GRMZM2G357683
GO:0016741	MF	transferase activity, transferring one-carbon groups	11	891	0.57	0.68	GRMZM2G063438	GRMZM2G060886	GRMZM2G037624	GRMZM2G147503	GRMZM2G116966	GRMZM2G042442	GRMZM2G010731	GRMZM5G858310	GRMZM2G054378	GRMZM2G044107	GRMZM2G039993
GO:0004518	MF	nuclease activity	7	891	0.57	0.68	GRMZM2G089812	GRMZM2G158394	GRMZM2G030128	GRMZM2G001415	GRMZM2G121262	GRMZM2G028665	GRMZM2G301405
GO:0022832	MF	voltage-gated channel activity	5	891	0.57	0.68	GRMZM2G140651	GRMZM2G067315	GRMZM2G047255	GRMZM2G067638	GRMZM2G063478
GO:0005244	MF	voltage-gated ion channel activity	5	891	0.57	0.68	GRMZM2G140651	GRMZM2G067315	GRMZM2G047255	GRMZM2G067638	GRMZM2G063478
GO:0070279	MF	vitamin B6 binding	5	891	0.59	0.68	GRMZM2G104237	GRMZM2G010202	GRMZM2G127350	GRMZM2G074158	GRMZM2G085577
GO:0030170	MF	pyridoxal phosphate binding	5	891	0.59	0.68	GRMZM2G104237	GRMZM2G010202	GRMZM2G127350	GRMZM2G074158	GRMZM2G085577
GO:0043176	MF	amine binding	7	891	0.59	0.69	GRMZM2G004572	GRMZM2G047255	GRMZM2G083847	GRMZM2G134604	GRMZM2G007647	GRMZM2G136712	GRMZM2G046297
GO:0015077	MF	monovalent inorganic cation transmembrane transporter activity	7	891	0.62	0.71	GRMZM2G158131	GRMZM2G069229	GRMZM2G060054	GRMZM2G009353	GRMZM2G097505	GRMZM2G005040	GRMZM2G021725
GO:0046914	MF	transition metal ion binding	122	891	0.63	0.72	GRMZM2G025109	GRMZM2G175761	GRMZM2G108103	GRMZM2G180876	GRMZM2G432738	GRMZM2G172491	GRMZM2G131611	GRMZM2G106408	GRMZM2G022945	GRMZM2G021498	GRMZM2G063756	GRMZM2G425647	GRMZM2G168382	GRMZM5G883417	GRMZM2G065284	GRMZM2G107228	GRMZM2G172621	GRMZM2G147191	GRMZM2G148090	GRMZM2G481730	GRMZM2G007249	GRMZM5G833389	GRMZM2G146234	GRMZM2G078526	GRMZM2G042442	GRMZM2G110423	GRMZM2G057208	GRMZM2G060940	GRMZM2G372928	GRMZM2G172605	GRMZM2G143886	GRMZM2G309624	GRMZM2G049418	GRMZM2G118610	GRMZM2G140651	GRMZM2G112284	GRMZM2G028353	GRMZM2G363789	GRMZM2G009479	GRMZM2G018241	GRMZM2G144648	GRMZM2G083975	GRMZM2G002656
GO:0008238	MF	exopeptidase activity	5	891	0.68	0.77	GRMZM2G025154	GRMZM2G090010	GRMZM2G126541	GRMZM2G136495	GRMZM2G130305
GO:0019842	MF	vitamin binding	7	891	0.71	0.8	GRMZM2G004572	GRMZM2G074158	GRMZM2G134604	GRMZM2G085577	GRMZM2G010202	GRMZM2G127350	GRMZM2G104237
GO:0008227	MF	G-protein coupled amine receptor activity	6	891	0.72	0.81	GRMZM2G138125	GRMZM2G021642	GRMZM2G067315	GRMZM2G047255	GRMZM2G049915	GRMZM2G046297
GO:0016853	MF	isomerase activity	11	891	0.74	0.82	GRMZM2G439389	GRMZM2G415793	AC182617.3_FG001	GRMZM5G833389	GRMZM2G178960	GRMZM2G025854	GRMZM2G006937	GRMZM2G060011	GRMZM2G301405	GRMZM2G084727	GRMZM2G003354
GO:0016874	MF	ligase activity	15	891	0.75	0.83	GRMZM2G389462	GRMZM2G153058	GRMZM2G169160	GRMZM2G122003	GRMZM2G178014	GRMZM2G152919	GRMZM2G534116	GRMZM2G464244	GRMZM2G097802	GRMZM2G161459	GRMZM2G563190	GRMZM2G112154	GRMZM2G100090	GRMZM2G136712	GRMZM2G163658
GO:0008234	MF	cysteine-type peptidase activity	6	891	0.76	0.84	GRMZM2G439389	GRMZM2G088653	GRMZM2G049882	GRMZM2G061492	GRMZM2G036203	GRMZM2G035726
GO:0031072	MF	heat shock protein binding	5	891	0.78	0.86	GRMZM2G076802	GRMZM2G113340	GRMZM2G059801	GRMZM2G125304	GRMZM2G071996
GO:0004888	MF	transmembrane receptor activity	11	891	0.87	0.95	GRMZM2G138125	GRMZM2G021642	GRMZM2G067315	GRMZM2G049915	GRMZM2G077401	GRMZM2G047255	GRMZM2G179147	AC204515.4_FG006	GRMZM2G020104	GRMZM2G063478	GRMZM2G046297
GO:0004930	MF	G-protein coupled receptor activity	10	891	0.88	0.95	GRMZM2G138125	GRMZM2G021642	GRMZM2G067315	GRMZM2G049915	GRMZM2G077401	GRMZM2G047255	GRMZM2G179147	AC204515.4_FG006	GRMZM2G063478	GRMZM2G046297
GO:0043565	MF	sequence-specific DNA binding	17	891	0.9	0.97	GRMZM2G127537	GRMZM2G089812	GRMZM2G022162	GRMZM2G033413	GRMZM2G112483	GRMZM2G469551	GRMZM2G033230	GRMZM2G074645	GRMZM2G060216	GRMZM2G411766	GRMZM2G077124	GRMZM2G151407	GRMZM2G366130	GRMZM2G134260	GRMZM2G026223	GRMZM2G031983	GRMZM2G396114
GO:0050825	MF	ice binding	32	891	0.92	0.97	GRMZM2G175995	GRMZM5G870219	GRMZM2G441888	GRMZM2G318213	GRMZM2G174784	GRMZM2G022162	GRMZM2G114190	GRMZM2G154149	GRMZM2G080107	GRMZM2G181371	GRMZM2G180650	GRMZM2G031278	GRMZM2G065012	GRMZM2G346138	GRMZM2G167008	GRMZM2G081652	GRMZM2G176542	GRMZM2G366130	GRMZM2G139250	GRMZM2G091490	GRMZM2G030118	GRMZM2G381842	GRMZM2G169160	GRMZM2G171333	GRMZM2G145158	GRMZM2G079956	GRMZM2G033413	GRMZM2G060011	GRMZM2G170044	GRMZM2G089721	GRMZM2G172642	GRMZM2G031983
GO:0050824	MF	water binding	32	891	0.92	0.97	GRMZM2G175995	GRMZM5G870219	GRMZM2G441888	GRMZM2G318213	GRMZM2G174784	GRMZM2G022162	GRMZM2G114190	GRMZM2G154149	GRMZM2G080107	GRMZM2G181371	GRMZM2G180650	GRMZM2G031278	GRMZM2G065012	GRMZM2G346138	GRMZM2G167008	GRMZM2G081652	GRMZM2G176542	GRMZM2G366130	GRMZM2G139250	GRMZM2G091490	GRMZM2G030118	GRMZM2G381842	GRMZM2G169160	GRMZM2G171333	GRMZM2G145158	GRMZM2G079956	GRMZM2G033413	GRMZM2G060011	GRMZM2G170044	GRMZM2G089721	GRMZM2G172642	GRMZM2G031983
GO:0003735	MF	structural constituent of ribosome	13	891	1	1	AC211276.4_FG008	GRMZM2G427468	GRMZM2G000620	GRMZM2G110504	GRMZM2G087165	GRMZM2G180650	GRMZM2G060054	GRMZM2G079956	GRMZM2G048430	GRMZM2G330751	GRMZM2G015432	GRMZM2G164020	GRMZM2G328168
GO:0046983	MF	protein dimerization activity	6	891	1	1	GRMZM2G112483	GRMZM2G060216	GRMZM2G033230	GRMZM2G147503	GRMZM2G077124	GRMZM2G033413
GO:0003676	MF	nucleic acid binding	111	891	1	1	GRMZM2G109787	GRMZM2G155281	GRMZM2G102845	GRMZM2G105425	GRMZM2G097275	GRMZM2G534116	GRMZM2G167018	GRMZM2G169911	GRMZM5G874163	GRMZM2G024054	GRMZM2G077124	GRMZM2G301405	GRMZM2G026223	GRMZM5G870592	GRMZM2G164020	GRMZM2G015080	GRMZM2G099231	GRMZM2G127537	GRMZM2G156785	GRMZM2G172621	AC206951.3_FG017	GRMZM2G148090	GRMZM2G366130	GRMZM2G139250	GRMZM2G050305	GRMZM2G044107	GRMZM2G017187	GRMZM2G074645	GRMZM2G089743	AC214507.3_FG001	GRMZM2G475263	GRMZM2G106558	GRMZM2G414805	GRMZM2G421541	GRMZM5G848696	GRMZM2G323499	GRMZM2G033093	GRMZM2G173321	GRMZM2G094072	GRMZM2G469551	AC209206.3_FG011	GRMZM2G077744	GRMZM2G411766
GO:0003677	MF	DNA binding	86	891	1	1	GRMZM2G155281	GRMZM2G102845	GRMZM2G097275	GRMZM2G534116	GRMZM2G167018	GRMZM2G169911	GRMZM5G874163	GRMZM2G024054	GRMZM2G077124	GRMZM2G026223	GRMZM5G870592	GRMZM2G301405	GRMZM2G015080	GRMZM2G127537	GRMZM2G156785	GRMZM2G172621	AC206951.3_FG017	GRMZM2G366130	GRMZM2G139250	GRMZM2G050305	GRMZM2G017187	GRMZM2G074645	GRMZM2G475263	GRMZM2G106558	GRMZM2G414805	GRMZM2G421541	GRMZM5G848696	GRMZM2G323499	GRMZM2G033093	GRMZM2G173321	GRMZM2G469551	GRMZM2G411766	GRMZM2G163658	GRMZM2G164020	GRMZM2G133952	GRMZM2G121262	GRMZM2G136219	GRMZM2G091490	GRMZM2G016649	GRMZM2G475882	GRMZM2G401581	GRMZM2G033413	GRMZM2G030325
GO:0003700	MF	transcription factor activity	20	891	0.99	1	GRMZM2G127537	GRMZM2G033413	GRMZM2G112483	GRMZM2G469551	GRMZM2G033230	GRMZM2G074645	GRMZM2G060216	AC206951.3_FG017	GRMZM2G411766	GRMZM2G077124	GRMZM2G151407	GRMZM2G366130	GRMZM2G134260	GRMZM2G026223	GRMZM2G031983	GRMZM2G013657	GRMZM2G033093	GRMZM2G310368	GRMZM2G174784	GRMZM2G396114
GO:0030528	MF	transcription regulator activity	35	891	0.99	1	GRMZM2G033962	GRMZM2G360523	GRMZM2G042895	GRMZM2G134260	GRMZM2G033093	GRMZM2G158140	GRMZM2G112483	GRMZM5G839518	GRMZM2G469551	GRMZM2G033230	GRMZM2G175955	GRMZM2G017537	GRMZM2G077124	GRMZM2G151407	GRMZM2G411766	GRMZM2G026223	GRMZM2G341405	GRMZM2G174784	GRMZM2G033413	GRMZM2G127537	GRMZM5G818643	GRMZM2G133262	AC206951.3_FG017	GRMZM2G366130	GRMZM2G031983	GRMZM2G013657	GRMZM2G060216	GRMZM2G074645	GRMZM2G065374	GRMZM2G175480	GRMZM2G310368	GRMZM2G034253	GRMZM2G313058	GRMZM2G396114	GRMZM2G019806
GO:0016879	MF	ligase activity, forming carbon-nitrogen bonds	5	891	0.99	1	GRMZM2G389462	GRMZM2G153058	GRMZM2G100090	GRMZM2G152919	GRMZM2G122003
GO:0008270	MF	zinc ion binding	75	891	0.96	1	GRMZM2G111191	GRMZM2G318408	GRMZM2G110423	GRMZM2G025109	GRMZM2G012717	GRMZM2G409224	GRMZM2G170413	GRMZM2G175761	GRMZM2G144346	GRMZM2G108103	GRMZM2G180876	GRMZM2G432738	GRMZM2G309624	GRMZM2G042442	GRMZM2G077960	GRMZM2G107886	GRMZM2G131611	GRMZM2G129585	GRMZM2G030128	GRMZM2G111642	GRMZM2G140651	GRMZM2G467576	GRMZM2G089448	GRMZM2G114137	GRMZM2G368047	GRMZM2G022945	GRMZM2G397055	GRMZM2G021498	GRMZM2G080917	GRMZM2G143886	GRMZM2G004519	GRMZM2G045286	GRMZM2G088539	GRMZM2G700188	GRMZM2G018241	GRMZM2G320287	GRMZM2G367650	GRMZM2G148090	GRMZM2G065284	GRMZM2G170034	GRMZM2G037574	GRMZM2G083975	GRMZM2G002656
GO:0003723	MF	RNA binding	13	891	1	1	GRMZM2G094072	GRMZM2G105425	GRMZM2G087165	GRMZM2G005459	AC214507.3_FG001	GRMZM2G323499	GRMZM2G006287	GRMZM2G077744	GRMZM5G858310	GRMZM2G415491	GRMZM2G301405	GRMZM2G311665	GRMZM2G158394
GO:0005198	MF	structural molecule activity	34	891	0.97	1	GRMZM2G110504	GRMZM2G155281	GRMZM2G048430	GRMZM2G110657	GRMZM2G133802	GRMZM2G168651	GRMZM2G015432	GRMZM2G074173	GRMZM2G174537	GRMZM2G087165	GRMZM2G180650	GRMZM2G099167	GRMZM2G135359	GRMZM2G108766	GRMZM2G346138	GRMZM2G150363	GRMZM5G883759	AC234515.1_FG003	AC211276.4_FG008	GRMZM2G427468	GRMZM2G335638	GRMZM2G071790	GRMZM2G073888	GRMZM2G152466	GRMZM2G355636	GRMZM2G005061	GRMZM2G000620	GRMZM2G330751	GRMZM2G164020	GRMZM2G060054	GRMZM2G079956	GRMZM2G166218	GRMZM2G054378	GRMZM2G328168
GO:0009521	CC	photosystem	13	891	1.7e-07	8.3e-06	GRMZM2G026015	GRMZM2G013342	GRMZM2G329047	GRMZM2G113349	GRMZM2G380414	AC190623.3_FG001	GRMZM2G012397	GRMZM2G080107	GRMZM2G451224	GRMZM2G132506	GRMZM2G085646	GRMZM2G471904	GRMZM5G870219
GO:0009579	CC	thylakoid	14	891	2.2e-06	5.5e-05	GRMZM2G026015	GRMZM2G013342	GRMZM2G329047	GRMZM2G113349	GRMZM2G380414	AC190623.3_FG001	GRMZM2G164558	GRMZM2G012397	GRMZM2G080107	GRMZM2G451224	GRMZM2G132506	GRMZM2G085646	GRMZM2G471904	GRMZM5G870219
GO:0034357	CC	photosynthetic membrane	13	891	4.6e-06	7.5e-05	GRMZM2G026015	GRMZM2G013342	GRMZM2G329047	GRMZM2G113349	GRMZM2G380414	AC190623.3_FG001	GRMZM2G012397	GRMZM2G080107	GRMZM2G451224	GRMZM2G132506	GRMZM2G085646	GRMZM2G471904	GRMZM5G870219
GO:0009522	CC	photosystem I	7	891	1e-05	0.00013	GRMZM2G026015	GRMZM2G013342	GRMZM2G329047	GRMZM2G012397	GRMZM2G080107	GRMZM2G451224	GRMZM2G085646
GO:0016020	CC	membrane	158	891	0.00029	0.0028	GRMZM2G413647	GRMZM2G375113	GRMZM2G034668	GRMZM5G870219	GRMZM2G007185	GRMZM2G082203	GRMZM2G167658	GRMZM2G047255	GRMZM2G006212	GRMZM2G003750	GRMZM2G341405	GRMZM2G132506	GRMZM2G085646	GRMZM2G140582	GRMZM2G158131	GRMZM2G026015	GRMZM2G021725	GRMZM2G071790	GRMZM2G133262	GRMZM2G393897	GRMZM2G400602	GRMZM2G062042	GRMZM2G165176	GRMZM2G471904	GRMZM5G872070	GRMZM2G028325	GRMZM2G042027	GRMZM2G133802	GRMZM2G097283	GRMZM2G108912	GRMZM5G862325	GRMZM2G092804	GRMZM2G055698	GRMZM5G800723	GRMZM2G092780	GRMZM2G049031	GRMZM2G147454	GRMZM2G115658	GRMZM2G096683	GRMZM2G117491	GRMZM2G143512	GRMZM2G113349	GRMZM2G135236
GO:0009523	CC	photosystem II	6	891	0.0015	0.012	GRMZM2G113349	GRMZM2G380414	AC190623.3_FG001	GRMZM5G870219	GRMZM2G132506	GRMZM2G471904
GO:0044436	CC	thylakoid part	6	891	0.0057	0.04	GRMZM2G113349	GRMZM2G164558	GRMZM5G870219	GRMZM2G132506	GRMZM2G471904	GRMZM2G080107
GO:0044425	CC	membrane part	78	891	0.018	0.098	GRMZM2G096683	GRMZM2G013342	GRMZM2G049915	GRMZM2G413647	GRMZM2G116670	GRMZM2G143512	GRMZM2G113349	GRMZM2G375113	GRMZM2G135236	GRMZM2G448715	GRMZM2G133802	GRMZM2G018281	GRMZM2G455124	GRMZM2G465764	GRMZM2G034668	GRMZM5G870219	GRMZM2G128454	GRMZM2G451224	GRMZM2G049372	GRMZM2G082203	GRMZM2G471904	GRMZM2G413774	GRMZM2G021642	GRMZM2G084802	GRMZM2G162295	AC198206.5_FG001	GRMZM2G020104	GRMZM2G380414	AC190623.3_FG001	GRMZM2G109201	GRMZM2G105922	GRMZM2G132506	GRMZM2G163426	GRMZM2G085646	GRMZM2G033937	GRMZM2G140582	GRMZM2G158131	GRMZM2G026015	GRMZM2G165176	GRMZM2G050003	GRMZM2G138125	GRMZM2G329047	GRMZM2G067315
GO:0005874	CC	microtubule	9	891	0.017	0.098	AC234515.1_FG003	GRMZM2G071790	GRMZM2G073888	GRMZM2G152466	GRMZM2G133802	GRMZM2G099167	GRMZM2G119773	GRMZM2G024054	GRMZM2G108766
GO:0005856	CC	cytoskeleton	19	891	0.031	0.15	AC234515.1_FG003	GRMZM2G398731	GRMZM2G423861	GRMZM2G070273	GRMZM2G335638	GRMZM2G079956	GRMZM5G816110	GRMZM2G071790	GRMZM2G073888	GRMZM2G152466	GRMZM2G133802	GRMZM2G099167	GRMZM2G119773	GRMZM2G445423	GRMZM2G024054	GRMZM2G108766	GRMZM2G346138	GRMZM2G123373	GRMZM2G155281
GO:0015630	CC	microtubule cytoskeleton	9	891	0.036	0.16	AC234515.1_FG003	GRMZM2G071790	GRMZM2G073888	GRMZM2G152466	GRMZM2G133802	GRMZM2G099167	GRMZM2G119773	GRMZM2G024054	GRMZM2G108766
GO:0044430	CC	cytoskeletal part	10	891	0.042	0.17	AC234515.1_FG003	GRMZM2G445423	GRMZM2G071790	GRMZM2G073888	GRMZM2G152466	GRMZM2G133802	GRMZM2G099167	GRMZM2G119773	GRMZM2G024054	GRMZM2G108766
GO:0005783	CC	endoplasmic reticulum	9	891	0.087	0.33	GRMZM2G030118	GRMZM2G011559	GRMZM2G038964	GRMZM2G078508	GRMZM2G051367	GRMZM2G062531	GRMZM2G113844	GRMZM2G064371	GRMZM2G140582
GO:0031224	CC	intrinsic to membrane	58	891	0.13	0.45	GRMZM2G096683	GRMZM2G413647	GRMZM2G143512	GRMZM2G375113	GRMZM2G135236	GRMZM2G448715	GRMZM2G133802	GRMZM2G018281	GRMZM2G455124	GRMZM2G034668	GRMZM2G128454	GRMZM2G082203	GRMZM2G413774	GRMZM2G021642	GRMZM2G162295	AC198206.5_FG001	GRMZM2G020104	GRMZM2G109201	GRMZM2G105922	GRMZM2G163426	GRMZM2G116670	GRMZM2G033937	GRMZM2G140582	GRMZM2G049372	GRMZM2G165176	GRMZM2G050003	GRMZM2G067315	GRMZM2G071790	GRMZM2G133262	GRMZM2G176542	GRMZM5G872070	GRMZM2G058095	GRMZM2G434388	GRMZM2G062042	AC204515.4_FG006	GRMZM2G167658	GRMZM2G113844	GRMZM2G028325	GRMZM2G138125	GRMZM2G097283	GRMZM2G047255	GRMZM2G110236	GRMZM5G862325
GO:0016021	CC	integral to membrane	57	891	0.14	0.46	GRMZM2G096683	GRMZM2G413647	GRMZM2G143512	GRMZM2G375113	GRMZM2G135236	GRMZM2G448715	GRMZM2G133802	GRMZM2G018281	GRMZM2G455124	GRMZM2G034668	GRMZM2G128454	GRMZM2G082203	GRMZM2G413774	GRMZM2G021642	GRMZM2G162295	AC198206.5_FG001	GRMZM2G020104	GRMZM2G109201	GRMZM2G105922	GRMZM2G163426	GRMZM2G116670	GRMZM2G033937	GRMZM2G140582	GRMZM2G049372	GRMZM2G165176	GRMZM2G050003	GRMZM2G067315	GRMZM2G071790	GRMZM2G133262	GRMZM2G176542	GRMZM5G872070	GRMZM2G058095	GRMZM2G434388	GRMZM2G062042	AC204515.4_FG006	GRMZM2G167658	GRMZM2G028325	GRMZM2G138125	GRMZM2G097283	GRMZM2G047255	GRMZM2G110236	GRMZM5G862325	GRMZM2G068259
GO:0044464	CC	cell part	327	891	0.24	0.69	GRMZM2G155281	GRMZM2G413647	GRMZM2G102845	GRMZM2G097275	GRMZM2G375113	GRMZM2G108103	GRMZM2G110657	GRMZM5G874163	GRMZM2G034668	GRMZM5G870219	GRMZM2G007185	GRMZM2G415491	GRMZM2G015432	GRMZM2G148937	GRMZM2G082203	GRMZM2G167658	GRMZM2G398731	GRMZM2G000614	GRMZM2G065154	GRMZM2G006212	GRMZM2G022945	GRMZM2G052844	GRMZM2G337616	GRMZM2G130953	GRMZM2G003750	GRMZM5G816110	GRMZM2G026223	GRMZM2G022398	GRMZM2G127789	GRMZM2G341405	GRMZM2G132506	GRMZM2G085646	GRMZM2G015080	GRMZM2G140582	GRMZM2G127537	GRMZM2G042027	GRMZM2G021725	GRMZM2G465764	GRMZM2G167794	GRMZM2G434910	GRMZM2G071790	GRMZM2G133262	GRMZM2G393897
GO:0005623	CC	cell	327	891	0.24	0.69	GRMZM2G155281	GRMZM2G413647	GRMZM2G102845	GRMZM2G097275	GRMZM2G375113	GRMZM2G108103	GRMZM2G110657	GRMZM5G874163	GRMZM2G034668	GRMZM5G870219	GRMZM2G007185	GRMZM2G415491	GRMZM2G015432	GRMZM2G148937	GRMZM2G082203	GRMZM2G167658	GRMZM2G398731	GRMZM2G000614	GRMZM2G065154	GRMZM2G006212	GRMZM2G022945	GRMZM2G052844	GRMZM2G337616	GRMZM2G130953	GRMZM2G003750	GRMZM5G816110	GRMZM2G026223	GRMZM2G022398	GRMZM2G127789	GRMZM2G341405	GRMZM2G132506	GRMZM2G085646	GRMZM2G015080	GRMZM2G140582	GRMZM2G127537	GRMZM2G042027	GRMZM2G021725	GRMZM2G465764	GRMZM2G167794	GRMZM2G434910	GRMZM2G071790	GRMZM2G133262	GRMZM2G393897
GO:0005886	CC	plasma membrane	5	891	0.26	0.7	GRMZM2G158131	GRMZM2G128454	GRMZM2G084802	GRMZM2G090149	GRMZM2G465764
GO:0043234	CC	protein complex	44	891	0.37	0.95	AC234515.1_FG003	GRMZM2G013342	GRMZM2G445423	GRMZM2G113349	GRMZM2G112057	GRMZM2G133802	GRMZM2G465764	GRMZM5G870219	GRMZM2G024054	GRMZM2G451224	GRMZM2G100090	GRMZM2G403407	GRMZM2G084802	GRMZM2G099167	GRMZM2G099002	GRMZM2G017537	GRMZM2G380414	AC190623.3_FG001	GRMZM2G164558	GRMZM2G030128	GRMZM2G108766	GRMZM2G132506	GRMZM2G085646	GRMZM2G158131	GRMZM2G026015	GRMZM2G409131	GRMZM2G329047	GRMZM2G071790	GRMZM2G052844	GRMZM2G073888	GRMZM2G152466	GRMZM2G012397	GRMZM2G062042	GRMZM2G471904	GRMZM2G012966	GRMZM2G389462	GRMZM2G069229	GRMZM2G152919	GRMZM2G060054	GRMZM2G028637	GRMZM2G119773	GRMZM2G336813	GRMZM2G054378
GO:0044429	CC	mitochondrial part	5	891	0.83	1	GRMZM2G042027	GRMZM2G147481	GRMZM2G339503	GRMZM2G031329	GRMZM2G069229
GO:0044424	CC	intracellular part	172	891	0.76	1	GRMZM2G155281	GRMZM2G102845	GRMZM2G097275	GRMZM2G169911	GRMZM2G110657	GRMZM5G874163	GRMZM5G870219	GRMZM2G024054	GRMZM2G415491	GRMZM2G015432	GRMZM2G337616	GRMZM2G077124	GRMZM5G816110	GRMZM2G026223	GRMZM2G115357	GRMZM2G132506	GRMZM2G085646	GRMZM2G015080	GRMZM2G140582	GRMZM2G158131	GRMZM2G026015	GRMZM2G167794	GRMZM2G071790	GRMZM2G093157	GRMZM2G366130	GRMZM2G139250	GRMZM2G471904	GRMZM2G042027	GRMZM2G000620	GRMZM2G017187	GRMZM2G074645	GRMZM2G065374	GRMZM2G175480	GRMZM5G833389	GRMZM2G475263	GRMZM5G879536	GRMZM2G414805	GRMZM2G033413	GRMZM2G154278	GRMZM2G019806	GRMZM2G013342	GRMZM2G042442	GRMZM2G441347
GO:0044427	CC	chromosomal part	8	891	0.92	1	GRMZM2G155281	GRMZM2G177937	GRMZM2G401581	GRMZM2G169911	GRMZM2G111510	GRMZM2G049915	GRMZM2G164020	AC191069.3_FG004
GO:0044422	CC	organelle part	40	891	0.53	1	GRMZM2G155281	GRMZM2G031329	GRMZM2G177937	GRMZM2G113349	GRMZM2G169911	GRMZM2G133802	GRMZM5G870219	GRMZM2G024054	GRMZM2G147481	GRMZM2G087165	AC191069.3_FG004	GRMZM2G445423	GRMZM2G017537	GRMZM2G030128	GRMZM2G164558	GRMZM2G099167	GRMZM2G051367	GRMZM2G108766	GRMZM2G132506	GRMZM2G164020	AC234515.1_FG003	GRMZM2G071790	GRMZM2G073888	GRMZM2G152466	GRMZM2G111510	GRMZM2G062042	GRMZM2G339503	GRMZM2G471904	GRMZM2G059037	GRMZM2G113844	GRMZM2G042027	GRMZM2G069229	GRMZM2G401581	GRMZM2G078508	GRMZM2G049915	GRMZM2G119773	GRMZM2G064371	GRMZM2G054378	GRMZM2G154278	GRMZM2G080107
GO:0043231	CC	intracellular membrane-bounded organelle	88	891	0.72	1	GRMZM2G102845	GRMZM2G097275	GRMZM2G169911	GRMZM2G110657	GRMZM5G874163	GRMZM2G077124	GRMZM2G026223	GRMZM2G115357	GRMZM2G164020	GRMZM2G015080	GRMZM2G140582	GRMZM2G127537	GRMZM2G156785	GRMZM2G167794	GRMZM2G093157	GRMZM2G366130	GRMZM2G139250	GRMZM2G108509	GRMZM2G017187	GRMZM2G074645	GRMZM2G065374	GRMZM2G175480	GRMZM2G475263	GRMZM5G879536	GRMZM2G051367	GRMZM2G154278	GRMZM2G019806	GRMZM2G042442	GRMZM5G848696	GRMZM2G323499	GRMZM2G033093	GRMZM2G074427	GRMZM2G011559	GRMZM2G017537	GRMZM2G170201	GRMZM2G163658	GRMZM2G414805	GRMZM2G030118	GRMZM2G475882	GRMZM2G033413	GRMZM2G157458	GRMZM2G054378	GRMZM2G396114
GO:0043232	CC	intracellular non-membrane-bounded organelle	43	891	0.99	1	GRMZM2G110504	GRMZM2G445423	GRMZM2G177937	GRMZM2G169911	GRMZM2G133802	GRMZM2G024054	GRMZM2G015432	AC191069.3_FG004	GRMZM2G155281	GRMZM2G070273	GRMZM2G087165	GRMZM2G180650	GRMZM2G030128	GRMZM2G398731	GRMZM2G099167	GRMZM5G816110	GRMZM2G108766	GRMZM2G346138	GRMZM2G150363	GRMZM2G164020	AC234515.1_FG003	AC211276.4_FG008	GRMZM2G427468	GRMZM2G423861	GRMZM2G335638	GRMZM2G049915	GRMZM2G071790	GRMZM2G073888	GRMZM2G152466	GRMZM2G111510	GRMZM2G048430	GRMZM2G059037	GRMZM2G005061	GRMZM2G000620	GRMZM2G330751	GRMZM2G301405	GRMZM2G401581	GRMZM2G060054	GRMZM2G079956	GRMZM2G119773	GRMZM2G328168	GRMZM2G123373	GRMZM2G163574
GO:0031090	CC	organelle membrane	8	891	0.81	1	GRMZM2G042027	GRMZM2G031329	GRMZM2G069229	GRMZM2G339503	GRMZM2G080107	GRMZM2G051367	GRMZM2G147481	GRMZM2G113844
GO:0031975	CC	envelope	8	891	0.57	1	GRMZM2G042027	GRMZM2G069229	GRMZM2G031329	GRMZM2G020104	GRMZM2G339503	GRMZM2G150363	GRMZM2G147481	GRMZM2G005061
GO:0000786	CC	nucleosome	6	891	0.73	1	GRMZM2G155281	GRMZM2G177937	GRMZM2G401581	GRMZM2G111510	GRMZM2G164020	AC191069.3_FG004
GO:0043229	CC	intracellular organelle	131	891	0.84	1	GRMZM2G155281	GRMZM2G102845	GRMZM2G097275	GRMZM2G169911	GRMZM2G110657	GRMZM5G874163	GRMZM5G870219	GRMZM2G024054	GRMZM2G415491	GRMZM2G015432	GRMZM2G077124	GRMZM5G816110	GRMZM2G026223	GRMZM2G115357	GRMZM2G132506	GRMZM2G301405	GRMZM2G015080	GRMZM2G140582	GRMZM2G127537	GRMZM2G156785	GRMZM2G167794	GRMZM2G071790	GRMZM2G093157	GRMZM2G366130	GRMZM2G062042	GRMZM2G471904	GRMZM2G042027	GRMZM2G000620	GRMZM2G017187	GRMZM2G074645	GRMZM2G065374	GRMZM2G175480	GRMZM2G475263	GRMZM5G879536	GRMZM2G414805	GRMZM2G154278	GRMZM2G019806	GRMZM2G041223	GRMZM2G113349	GRMZM5G848696	GRMZM2G323499	GRMZM2G033093	GRMZM2G074427
GO:0043228	CC	non-membrane-bounded organelle	43	891	0.99	1	GRMZM2G110504	GRMZM2G445423	GRMZM2G177937	GRMZM2G169911	GRMZM2G133802	GRMZM2G024054	GRMZM2G015432	AC191069.3_FG004	GRMZM2G155281	GRMZM2G070273	GRMZM2G087165	GRMZM2G180650	GRMZM2G030128	GRMZM2G398731	GRMZM2G099167	GRMZM5G816110	GRMZM2G108766	GRMZM2G346138	GRMZM2G150363	GRMZM2G164020	AC234515.1_FG003	AC211276.4_FG008	GRMZM2G427468	GRMZM2G423861	GRMZM2G335638	GRMZM2G049915	GRMZM2G071790	GRMZM2G073888	GRMZM2G152466	GRMZM2G111510	GRMZM2G048430	GRMZM2G059037	GRMZM2G005061	GRMZM2G000620	GRMZM2G330751	GRMZM2G301405	GRMZM2G401581	GRMZM2G060054	GRMZM2G079956	GRMZM2G119773	GRMZM2G328168	GRMZM2G123373	GRMZM2G163574
GO:0000785	CC	chromatin	8	891	0.91	1	GRMZM2G155281	GRMZM2G177937	GRMZM2G401581	GRMZM2G169911	GRMZM2G111510	GRMZM2G049915	GRMZM2G164020	AC191069.3_FG004
GO:0005622	CC	intracellular	202	891	0.83	1	GRMZM2G155281	GRMZM2G102845	GRMZM2G097275	GRMZM2G108103	GRMZM2G110657	GRMZM5G874163	GRMZM5G870219	GRMZM2G024054	GRMZM2G415491	GRMZM2G015432	GRMZM2G022945	GRMZM2G337616	GRMZM2G130953	GRMZM2G077960	GRMZM5G816110	GRMZM2G026223	GRMZM2G115357	GRMZM2G132506	GRMZM2G085646	GRMZM2G015080	GRMZM2G140582	GRMZM2G158131	GRMZM2G026015	GRMZM2G167794	GRMZM2G071790	GRMZM2G093157	GRMZM2G372200	GRMZM2G366130	GRMZM2G123866	GRMZM2G139250	GRMZM2G156388	GRMZM2G471904	GRMZM2G042027	GRMZM2G000620	GRMZM2G020544	GRMZM2G017187	GRMZM2G074645	GRMZM2G065374	GRMZM2G175480	GRMZM5G833389	GRMZM2G475263	GRMZM2G023436	GRMZM5G879536
GO:0043227	CC	membrane-bounded organelle	89	891	0.71	1	GRMZM2G102845	GRMZM2G097275	GRMZM2G169911	GRMZM2G110657	GRMZM5G874163	GRMZM2G077124	GRMZM2G026223	GRMZM2G115357	GRMZM2G164020	GRMZM2G015080	GRMZM2G140582	GRMZM2G127537	GRMZM2G156785	GRMZM2G167794	GRMZM2G093157	GRMZM2G366130	GRMZM2G139250	GRMZM2G108509	GRMZM2G017187	GRMZM2G074645	GRMZM2G065374	GRMZM2G175480	GRMZM2G475263	GRMZM5G879536	GRMZM2G051367	GRMZM2G154278	GRMZM2G019806	GRMZM2G042442	GRMZM5G848696	GRMZM2G323499	GRMZM2G033093	GRMZM2G074427	GRMZM2G011559	GRMZM2G017537	GRMZM2G170201	GRMZM2G163658	GRMZM2G414805	GRMZM2G030118	GRMZM2G475882	GRMZM2G033413	GRMZM2G157458	GRMZM2G054378	GRMZM2G396114
GO:0043226	CC	organelle	131	891	0.84	1	GRMZM2G155281	GRMZM2G102845	GRMZM2G097275	GRMZM2G169911	GRMZM2G110657	GRMZM5G874163	GRMZM5G870219	GRMZM2G024054	GRMZM2G415491	GRMZM2G015432	GRMZM2G077124	GRMZM5G816110	GRMZM2G026223	GRMZM2G115357	GRMZM2G132506	GRMZM2G301405	GRMZM2G015080	GRMZM2G140582	GRMZM2G127537	GRMZM2G156785	GRMZM2G167794	GRMZM2G071790	GRMZM2G093157	GRMZM2G366130	GRMZM2G062042	GRMZM2G471904	GRMZM2G042027	GRMZM2G000620	GRMZM2G017187	GRMZM2G074645	GRMZM2G065374	GRMZM2G175480	GRMZM2G475263	GRMZM5G879536	GRMZM2G414805	GRMZM2G154278	GRMZM2G019806	GRMZM2G041223	GRMZM2G113349	GRMZM5G848696	GRMZM2G323499	GRMZM2G033093	GRMZM2G074427
GO:0044446	CC	intracellular organelle part	40	891	0.53	1	GRMZM2G155281	GRMZM2G031329	GRMZM2G177937	GRMZM2G113349	GRMZM2G169911	GRMZM2G133802	GRMZM5G870219	GRMZM2G024054	GRMZM2G147481	GRMZM2G087165	AC191069.3_FG004	GRMZM2G445423	GRMZM2G017537	GRMZM2G030128	GRMZM2G164558	GRMZM2G099167	GRMZM2G051367	GRMZM2G108766	GRMZM2G132506	GRMZM2G164020	AC234515.1_FG003	GRMZM2G071790	GRMZM2G073888	GRMZM2G152466	GRMZM2G111510	GRMZM2G062042	GRMZM2G339503	GRMZM2G471904	GRMZM2G059037	GRMZM2G113844	GRMZM2G042027	GRMZM2G069229	GRMZM2G401581	GRMZM2G078508	GRMZM2G049915	GRMZM2G119773	GRMZM2G064371	GRMZM2G054378	GRMZM2G154278	GRMZM2G080107
GO:0044444	CC	cytoplasmic part	42	891	1	1	GRMZM2G110504	GRMZM2G031329	GRMZM2G078508	GRMZM2G048430	GRMZM2G110657	GRMZM2G415793	GRMZM2G147481	GRMZM2G015432	GRMZM2G336813	GRMZM2G012966	GRMZM2G011559	GRMZM2G038964	GRMZM2G099002	GRMZM2G087165	GRMZM2G180650	GRMZM2G077744	AC190623.3_FG001	GRMZM2G062531	GRMZM2G164020	GRMZM2G140582	AC211276.4_FG008	GRMZM2G427468	GRMZM2G052844	GRMZM2G062042	GRMZM2G339503	GRMZM2G112057	GRMZM2G113844	GRMZM2G042027	GRMZM2G409131	GRMZM2G030118	GRMZM2G000620	GRMZM2G330751	GRMZM2G069229	GRMZM2G060054	GRMZM2G386643	GRMZM2G079956	GRMZM2G052389	GRMZM2G051367	GRMZM2G064371	GRMZM2G157458	GRMZM2G054378	GRMZM2G328168
GO:0005634	CC	nucleus	67	891	0.78	1	GRMZM2G318408	GRMZM2G112483	GRMZM2G102845	GRMZM2G097275	GRMZM2G038536	GRMZM5G848696	GRMZM2G169911	GRMZM2G042895	GRMZM5G874163	GRMZM2G134260	GRMZM2G077124	GRMZM2G033093	GRMZM2G372928	GRMZM5G839518	GRMZM2G001514	GRMZM2G074427	GRMZM2G042442	GRMZM2G033230	GRMZM2G163848	GRMZM2G175955	GRMZM2G017537	GRMZM2G180650	GRMZM2G099007	GRMZM2G030128	GRMZM2G130953	GRMZM2G026223	GRMZM2G177937	GRMZM2G170201	GRMZM5G831486	GRMZM2G078274	GRMZM2G095670	GRMZM2G015080	GRMZM2G163658	GRMZM2G313058	GRMZM2G127537	GRMZM2G156785	GRMZM2G041223	GRMZM2G415491	GRMZM5G818643	GRMZM2G167794	GRMZM2G164020	GRMZM2G049915	GRMZM2G366130
GO:0005739	CC	mitochondrion	5	891	0.9	1	GRMZM2G042027	GRMZM2G147481	GRMZM2G339503	GRMZM2G031329	GRMZM2G069229
GO:0005740	CC	mitochondrial envelope	5	891	0.76	1	GRMZM2G042027	GRMZM2G147481	GRMZM2G339503	GRMZM2G031329	GRMZM2G069229
GO:0015629	CC	actin cytoskeleton	6	891	0.49	1	GRMZM2G445423	GRMZM2G155281	GRMZM2G398731	GRMZM2G079956	GRMZM2G346138	GRMZM2G335638
GO:0031966	CC	mitochondrial membrane	5	891	0.64	1	GRMZM2G042027	GRMZM2G147481	GRMZM2G339503	GRMZM2G031329	GRMZM2G069229
GO:0030529	CC	ribonucleoprotein complex	16	891	1	1	AC211276.4_FG008	GRMZM2G427468	GRMZM2G000620	GRMZM2G110504	GRMZM2G079956	GRMZM2G087165	GRMZM2G180650	GRMZM2G077744	GRMZM2G323499	GRMZM2G060054	GRMZM2G048430	GRMZM2G330751	GRMZM2G015432	GRMZM2G164020	GRMZM2G154278	GRMZM2G328168
GO:0031967	CC	organelle envelope	5	891	0.83	1	GRMZM2G042027	GRMZM2G147481	GRMZM2G339503	GRMZM2G031329	GRMZM2G069229
GO:0005737	CC	cytoplasm	70	891	0.92	1	GRMZM2G038964	GRMZM2G099002	GRMZM2G110504	GRMZM2G099167	AC203754.4_FG008	GRMZM2G127789	GRMZM2G048430	GRMZM2G110657	GRMZM2G133802	GRMZM2G136712	GRMZM2G060054	GRMZM2G415793	GRMZM2G563190	GRMZM2G147481	GRMZM2G112154	GRMZM2G015432	GRMZM2G112057	GRMZM2G026470	GRMZM2G336813	GRMZM2G012966	GRMZM2G011559	GRMZM2G118378	GRMZM2G162486	GRMZM2G337616	GRMZM2G087165	GRMZM2G180650	GRMZM2G077744	AC190623.3_FG001	GRMZM2G097802	GRMZM2G108766	GRMZM2G031329	GRMZM2G062531	GRMZM2G164020	GRMZM2G140582	AC234515.1_FG003	AC211276.4_FG008	GRMZM2G427468	GRMZM2G178014	GRMZM2G071790	GRMZM2G052844	AC182617.3_FG001	GRMZM2G152466	GRMZM2G427031
GO:0005840	CC	ribosome	13	891	1	1	AC211276.4_FG008	GRMZM2G427468	GRMZM2G000620	GRMZM2G110504	GRMZM2G087165	GRMZM2G180650	GRMZM2G060054	GRMZM2G079956	GRMZM2G048430	GRMZM2G330751	GRMZM2G015432	GRMZM2G164020	GRMZM2G328168
GO:0032991	CC	macromolecular complex	64	891	0.98	1	AC234515.1_FG003	GRMZM2G013342	GRMZM2G110504	GRMZM2G155281	AC211276.4_FG008	GRMZM2G177937	GRMZM2G113349	GRMZM2G048430	GRMZM2G087165	GRMZM2G133802	GRMZM2G323499	GRMZM5G870219	GRMZM2G024054	GRMZM2G451224	GRMZM2G015432	GRMZM2G100090	GRMZM2G465764	AC191069.3_FG004	GRMZM2G445423	GRMZM2G403407	GRMZM2G084802	GRMZM2G099167	GRMZM2G080107	GRMZM2G099002	GRMZM2G017537	GRMZM2G380414	GRMZM2G077744	AC190623.3_FG001	GRMZM2G164558	GRMZM2G030128	GRMZM2G108766	GRMZM2G132506	GRMZM2G085646	GRMZM2G164020	GRMZM2G158131	GRMZM2G026015	GRMZM2G427468	GRMZM2G409131	GRMZM2G329047	GRMZM2G071790	GRMZM2G052844	GRMZM2G073888	GRMZM2G152466
GO:0005576	CC	extracellular region	6	891	0.99	1	GRMZM2G141526	GRMZM2G007928	GRMZM2G168651	GRMZM2G003742	GRMZM2G311665	GRMZM2G011523
GO:0005694	CC	chromosome	11	891	0.88	1	GRMZM2G155281	GRMZM2G177937	GRMZM2G401581	GRMZM2G169911	GRMZM2G030128	GRMZM2G111510	GRMZM2G049915	GRMZM2G059037	GRMZM2G301405	AC191069.3_FG004	GRMZM2G164020
GO:0032993	CC	protein-DNA complex	6	891	0.73	1	GRMZM2G155281	GRMZM2G177937	GRMZM2G401581	GRMZM2G111510	GRMZM2G164020	AC191069.3_FG004
GO:0043234	CC	protein complex	44	891	0.37	0.95	AC234515.1_FG003	GRMZM2G013342	GRMZM2G445423	GRMZM2G113349	GRMZM2G112057	GRMZM2G133802	GRMZM2G465764	GRMZM5G870219	GRMZM2G024054	GRMZM2G451224	GRMZM2G100090	GRMZM2G403407	GRMZM2G084802	GRMZM2G099167	GRMZM2G099002	GRMZM2G017537	GRMZM2G380414	AC190623.3_FG001	GRMZM2G164558	GRMZM2G030128	GRMZM2G108766	GRMZM2G132506	GRMZM2G085646	GRMZM2G158131	GRMZM2G026015	GRMZM2G409131	GRMZM2G329047	GRMZM2G071790	GRMZM2G052844	GRMZM2G073888	GRMZM2G152466	GRMZM2G012397	GRMZM2G062042	GRMZM2G471904	GRMZM2G012966	GRMZM2G389462	GRMZM2G069229	GRMZM2G152919	GRMZM2G060054	GRMZM2G028637	GRMZM2G119773	GRMZM2G336813	GRMZM2G054378
GO:0044429	CC	mitochondrial part	5	891	0.83	1	GRMZM2G042027	GRMZM2G147481	GRMZM2G339503	GRMZM2G031329	GRMZM2G069229
GO:0044424	CC	intracellular part	172	891	0.76	1	GRMZM2G155281	GRMZM2G102845	GRMZM2G097275	GRMZM2G169911	GRMZM2G110657	GRMZM5G874163	GRMZM5G870219	GRMZM2G024054	GRMZM2G415491	GRMZM2G015432	GRMZM2G337616	GRMZM2G077124	GRMZM5G816110	GRMZM2G026223	GRMZM2G115357	GRMZM2G132506	GRMZM2G085646	GRMZM2G015080	GRMZM2G140582	GRMZM2G158131	GRMZM2G026015	GRMZM2G167794	GRMZM2G071790	GRMZM2G093157	GRMZM2G366130	GRMZM2G139250	GRMZM2G471904	GRMZM2G042027	GRMZM2G000620	GRMZM2G017187	GRMZM2G074645	GRMZM2G065374	GRMZM2G175480	GRMZM5G833389	GRMZM2G475263	GRMZM5G879536	GRMZM2G414805	GRMZM2G033413	GRMZM2G154278	GRMZM2G019806	GRMZM2G013342	GRMZM2G042442	GRMZM2G441347
GO:0044427	CC	chromosomal part	8	891	0.92	1	GRMZM2G155281	GRMZM2G177937	GRMZM2G401581	GRMZM2G169911	GRMZM2G111510	GRMZM2G049915	GRMZM2G164020	AC191069.3_FG004
GO:0044422	CC	organelle part	40	891	0.53	1	GRMZM2G155281	GRMZM2G031329	GRMZM2G177937	GRMZM2G113349	GRMZM2G169911	GRMZM2G133802	GRMZM5G870219	GRMZM2G024054	GRMZM2G147481	GRMZM2G087165	AC191069.3_FG004	GRMZM2G445423	GRMZM2G017537	GRMZM2G030128	GRMZM2G164558	GRMZM2G099167	GRMZM2G051367	GRMZM2G108766	GRMZM2G132506	GRMZM2G164020	AC234515.1_FG003	GRMZM2G071790	GRMZM2G073888	GRMZM2G152466	GRMZM2G111510	GRMZM2G062042	GRMZM2G339503	GRMZM2G471904	GRMZM2G059037	GRMZM2G113844	GRMZM2G042027	GRMZM2G069229	GRMZM2G401581	GRMZM2G078508	GRMZM2G049915	GRMZM2G119773	GRMZM2G064371	GRMZM2G054378	GRMZM2G154278	GRMZM2G080107
GO:0043231	CC	intracellular membrane-bounded organelle	88	891	0.72	1	GRMZM2G102845	GRMZM2G097275	GRMZM2G169911	GRMZM2G110657	GRMZM5G874163	GRMZM2G077124	GRMZM2G026223	GRMZM2G115357	GRMZM2G164020	GRMZM2G015080	GRMZM2G140582	GRMZM2G127537	GRMZM2G156785	GRMZM2G167794	GRMZM2G093157	GRMZM2G366130	GRMZM2G139250	GRMZM2G108509	GRMZM2G017187	GRMZM2G074645	GRMZM2G065374	GRMZM2G175480	GRMZM2G475263	GRMZM5G879536	GRMZM2G051367	GRMZM2G154278	GRMZM2G019806	GRMZM2G042442	GRMZM5G848696	GRMZM2G323499	GRMZM2G033093	GRMZM2G074427	GRMZM2G011559	GRMZM2G017537	GRMZM2G170201	GRMZM2G163658	GRMZM2G414805	GRMZM2G030118	GRMZM2G475882	GRMZM2G033413	GRMZM2G157458	GRMZM2G054378	GRMZM2G396114
GO:0043232	CC	intracellular non-membrane-bounded organelle	43	891	0.99	1	GRMZM2G110504	GRMZM2G445423	GRMZM2G177937	GRMZM2G169911	GRMZM2G133802	GRMZM2G024054	GRMZM2G015432	AC191069.3_FG004	GRMZM2G155281	GRMZM2G070273	GRMZM2G087165	GRMZM2G180650	GRMZM2G030128	GRMZM2G398731	GRMZM2G099167	GRMZM5G816110	GRMZM2G108766	GRMZM2G346138	GRMZM2G150363	GRMZM2G164020	AC234515.1_FG003	AC211276.4_FG008	GRMZM2G427468	GRMZM2G423861	GRMZM2G335638	GRMZM2G049915	GRMZM2G071790	GRMZM2G073888	GRMZM2G152466	GRMZM2G111510	GRMZM2G048430	GRMZM2G059037	GRMZM2G005061	GRMZM2G000620	GRMZM2G330751	GRMZM2G301405	GRMZM2G401581	GRMZM2G060054	GRMZM2G079956	GRMZM2G119773	GRMZM2G328168	GRMZM2G123373	GRMZM2G163574
GO:0031090	CC	organelle membrane	8	891	0.81	1	GRMZM2G042027	GRMZM2G031329	GRMZM2G069229	GRMZM2G339503	GRMZM2G080107	GRMZM2G051367	GRMZM2G147481	GRMZM2G113844
GO:0031975	CC	envelope	8	891	0.57	1	GRMZM2G042027	GRMZM2G069229	GRMZM2G031329	GRMZM2G020104	GRMZM2G339503	GRMZM2G150363	GRMZM2G147481	GRMZM2G005061
GO:0000786	CC	nucleosome	6	891	0.73	1	GRMZM2G155281	GRMZM2G177937	GRMZM2G401581	GRMZM2G111510	GRMZM2G164020	AC191069.3_FG004
GO:0043229	CC	intracellular organelle	131	891	0.84	1	GRMZM2G155281	GRMZM2G102845	GRMZM2G097275	GRMZM2G169911	GRMZM2G110657	GRMZM5G874163	GRMZM5G870219	GRMZM2G024054	GRMZM2G415491	GRMZM2G015432	GRMZM2G077124	GRMZM5G816110	GRMZM2G026223	GRMZM2G115357	GRMZM2G132506	GRMZM2G301405	GRMZM2G015080	GRMZM2G140582	GRMZM2G127537	GRMZM2G156785	GRMZM2G167794	GRMZM2G071790	GRMZM2G093157	GRMZM2G366130	GRMZM2G062042	GRMZM2G471904	GRMZM2G042027	GRMZM2G000620	GRMZM2G017187	GRMZM2G074645	GRMZM2G065374	GRMZM2G175480	GRMZM2G475263	GRMZM5G879536	GRMZM2G414805	GRMZM2G154278	GRMZM2G019806	GRMZM2G041223	GRMZM2G113349	GRMZM5G848696	GRMZM2G323499	GRMZM2G033093	GRMZM2G074427
GO:0043228	CC	non-membrane-bounded organelle	43	891	0.99	1	GRMZM2G110504	GRMZM2G445423	GRMZM2G177937	GRMZM2G169911	GRMZM2G133802	GRMZM2G024054	GRMZM2G015432	AC191069.3_FG004	GRMZM2G155281	GRMZM2G070273	GRMZM2G087165	GRMZM2G180650	GRMZM2G030128	GRMZM2G398731	GRMZM2G099167	GRMZM5G816110	GRMZM2G108766	GRMZM2G346138	GRMZM2G150363	GRMZM2G164020	AC234515.1_FG003	AC211276.4_FG008	GRMZM2G427468	GRMZM2G423861	GRMZM2G335638	GRMZM2G049915	GRMZM2G071790	GRMZM2G073888	GRMZM2G152466	GRMZM2G111510	GRMZM2G048430	GRMZM2G059037	GRMZM2G005061	GRMZM2G000620	GRMZM2G330751	GRMZM2G301405	GRMZM2G401581	GRMZM2G060054	GRMZM2G079956	GRMZM2G119773	GRMZM2G328168	GRMZM2G123373	GRMZM2G163574
GO:0000785	CC	chromatin	8	891	0.91	1	GRMZM2G155281	GRMZM2G177937	GRMZM2G401581	GRMZM2G169911	GRMZM2G111510	GRMZM2G049915	GRMZM2G164020	AC191069.3_FG004
GO:0005622	CC	intracellular	202	891	0.83	1	GRMZM2G155281	GRMZM2G102845	GRMZM2G097275	GRMZM2G108103	GRMZM2G110657	GRMZM5G874163	GRMZM5G870219	GRMZM2G024054	GRMZM2G415491	GRMZM2G015432	GRMZM2G022945	GRMZM2G337616	GRMZM2G130953	GRMZM2G077960	GRMZM5G816110	GRMZM2G026223	GRMZM2G115357	GRMZM2G132506	GRMZM2G085646	GRMZM2G015080	GRMZM2G140582	GRMZM2G158131	GRMZM2G026015	GRMZM2G167794	GRMZM2G071790	GRMZM2G093157	GRMZM2G372200	GRMZM2G366130	GRMZM2G123866	GRMZM2G139250	GRMZM2G156388	GRMZM2G471904	GRMZM2G042027	GRMZM2G000620	GRMZM2G020544	GRMZM2G017187	GRMZM2G074645	GRMZM2G065374	GRMZM2G175480	GRMZM5G833389	GRMZM2G475263	GRMZM2G023436	GRMZM5G879536
GO:0043227	CC	membrane-bounded organelle	89	891	0.71	1	GRMZM2G102845	GRMZM2G097275	GRMZM2G169911	GRMZM2G110657	GRMZM5G874163	GRMZM2G077124	GRMZM2G026223	GRMZM2G115357	GRMZM2G164020	GRMZM2G015080	GRMZM2G140582	GRMZM2G127537	GRMZM2G156785	GRMZM2G167794	GRMZM2G093157	GRMZM2G366130	GRMZM2G139250	GRMZM2G108509	GRMZM2G017187	GRMZM2G074645	GRMZM2G065374	GRMZM2G175480	GRMZM2G475263	GRMZM5G879536	GRMZM2G051367	GRMZM2G154278	GRMZM2G019806	GRMZM2G042442	GRMZM5G848696	GRMZM2G323499	GRMZM2G033093	GRMZM2G074427	GRMZM2G011559	GRMZM2G017537	GRMZM2G170201	GRMZM2G163658	GRMZM2G414805	GRMZM2G030118	GRMZM2G475882	GRMZM2G033413	GRMZM2G157458	GRMZM2G054378	GRMZM2G396114
GO:0043226	CC	organelle	131	891	0.84	1	GRMZM2G155281	GRMZM2G102845	GRMZM2G097275	GRMZM2G169911	GRMZM2G110657	GRMZM5G874163	GRMZM5G870219	GRMZM2G024054	GRMZM2G415491	GRMZM2G015432	GRMZM2G077124	GRMZM5G816110	GRMZM2G026223	GRMZM2G115357	GRMZM2G132506	GRMZM2G301405	GRMZM2G015080	GRMZM2G140582	GRMZM2G127537	GRMZM2G156785	GRMZM2G167794	GRMZM2G071790	GRMZM2G093157	GRMZM2G366130	GRMZM2G062042	GRMZM2G471904	GRMZM2G042027	GRMZM2G000620	GRMZM2G017187	GRMZM2G074645	GRMZM2G065374	GRMZM2G175480	GRMZM2G475263	GRMZM5G879536	GRMZM2G414805	GRMZM2G154278	GRMZM2G019806	GRMZM2G041223	GRMZM2G113349	GRMZM5G848696	GRMZM2G323499	GRMZM2G033093	GRMZM2G074427
GO:0044446	CC	intracellular organelle part	40	891	0.53	1	GRMZM2G155281	GRMZM2G031329	GRMZM2G177937	GRMZM2G113349	GRMZM2G169911	GRMZM2G133802	GRMZM5G870219	GRMZM2G024054	GRMZM2G147481	GRMZM2G087165	AC191069.3_FG004	GRMZM2G445423	GRMZM2G017537	GRMZM2G030128	GRMZM2G164558	GRMZM2G099167	GRMZM2G051367	GRMZM2G108766	GRMZM2G132506	GRMZM2G164020	AC234515.1_FG003	GRMZM2G071790	GRMZM2G073888	GRMZM2G152466	GRMZM2G111510	GRMZM2G062042	GRMZM2G339503	GRMZM2G471904	GRMZM2G059037	GRMZM2G113844	GRMZM2G042027	GRMZM2G069229	GRMZM2G401581	GRMZM2G078508	GRMZM2G049915	GRMZM2G119773	GRMZM2G064371	GRMZM2G054378	GRMZM2G154278	GRMZM2G080107
GO:0044444	CC	cytoplasmic part	42	891	1	1	GRMZM2G110504	GRMZM2G031329	GRMZM2G078508	GRMZM2G048430	GRMZM2G110657	GRMZM2G415793	GRMZM2G147481	GRMZM2G015432	GRMZM2G336813	GRMZM2G012966	GRMZM2G011559	GRMZM2G038964	GRMZM2G099002	GRMZM2G087165	GRMZM2G180650	GRMZM2G077744	AC190623.3_FG001	GRMZM2G062531	GRMZM2G164020	GRMZM2G140582	AC211276.4_FG008	GRMZM2G427468	GRMZM2G052844	GRMZM2G062042	GRMZM2G339503	GRMZM2G112057	GRMZM2G113844	GRMZM2G042027	GRMZM2G409131	GRMZM2G030118	GRMZM2G000620	GRMZM2G330751	GRMZM2G069229	GRMZM2G060054	GRMZM2G386643	GRMZM2G079956	GRMZM2G052389	GRMZM2G051367	GRMZM2G064371	GRMZM2G157458	GRMZM2G054378	GRMZM2G328168
GO:0005634	CC	nucleus	67	891	0.78	1	GRMZM2G318408	GRMZM2G112483	GRMZM2G102845	GRMZM2G097275	GRMZM2G038536	GRMZM5G848696	GRMZM2G169911	GRMZM2G042895	GRMZM5G874163	GRMZM2G134260	GRMZM2G077124	GRMZM2G033093	GRMZM2G372928	GRMZM5G839518	GRMZM2G001514	GRMZM2G074427	GRMZM2G042442	GRMZM2G033230	GRMZM2G163848	GRMZM2G175955	GRMZM2G017537	GRMZM2G180650	GRMZM2G099007	GRMZM2G030128	GRMZM2G130953	GRMZM2G026223	GRMZM2G177937	GRMZM2G170201	GRMZM5G831486	GRMZM2G078274	GRMZM2G095670	GRMZM2G015080	GRMZM2G163658	GRMZM2G313058	GRMZM2G127537	GRMZM2G156785	GRMZM2G041223	GRMZM2G415491	GRMZM5G818643	GRMZM2G167794	GRMZM2G164020	GRMZM2G049915	GRMZM2G366130
GO:0005739	CC	mitochondrion	5	891	0.9	1	GRMZM2G042027	GRMZM2G147481	GRMZM2G339503	GRMZM2G031329	GRMZM2G069229
GO:0005740	CC	mitochondrial envelope	5	891	0.76	1	GRMZM2G042027	GRMZM2G147481	GRMZM2G339503	GRMZM2G031329	GRMZM2G069229
GO:0015629	CC	actin cytoskeleton	6	891	0.49	1	GRMZM2G445423	GRMZM2G155281	GRMZM2G398731	GRMZM2G079956	GRMZM2G346138	GRMZM2G335638
GO:0031966	CC	mitochondrial membrane	5	891	0.64	1	GRMZM2G042027	GRMZM2G147481	GRMZM2G339503	GRMZM2G031329	GRMZM2G069229
GO:0030529	CC	ribonucleoprotein complex	16	891	1	1	AC211276.4_FG008	GRMZM2G427468	GRMZM2G000620	GRMZM2G110504	GRMZM2G079956	GRMZM2G087165	GRMZM2G180650	GRMZM2G077744	GRMZM2G323499	GRMZM2G060054	GRMZM2G048430	GRMZM2G330751	GRMZM2G015432	GRMZM2G164020	GRMZM2G154278	GRMZM2G328168
GO:0031967	CC	organelle envelope	5	891	0.83	1	GRMZM2G042027	GRMZM2G147481	GRMZM2G339503	GRMZM2G031329	GRMZM2G069229
GO:0005737	CC	cytoplasm	70	891	0.92	1	GRMZM2G038964	GRMZM2G099002	GRMZM2G110504	GRMZM2G099167	AC203754.4_FG008	GRMZM2G127789	GRMZM2G048430	GRMZM2G110657	GRMZM2G133802	GRMZM2G136712	GRMZM2G060054	GRMZM2G415793	GRMZM2G563190	GRMZM2G147481	GRMZM2G112154	GRMZM2G015432	GRMZM2G112057	GRMZM2G026470	GRMZM2G336813	GRMZM2G012966	GRMZM2G011559	GRMZM2G118378	GRMZM2G162486	GRMZM2G337616	GRMZM2G087165	GRMZM2G180650	GRMZM2G077744	AC190623.3_FG001	GRMZM2G097802	GRMZM2G108766	GRMZM2G031329	GRMZM2G062531	GRMZM2G164020	GRMZM2G140582	AC234515.1_FG003	AC211276.4_FG008	GRMZM2G427468	GRMZM2G178014	GRMZM2G071790	GRMZM2G052844	AC182617.3_FG001	GRMZM2G152466	GRMZM2G427031
GO:0005840	CC	ribosome	13	891	1	1	AC211276.4_FG008	GRMZM2G427468	GRMZM2G000620	GRMZM2G110504	GRMZM2G087165	GRMZM2G180650	GRMZM2G060054	GRMZM2G079956	GRMZM2G048430	GRMZM2G330751	GRMZM2G015432	GRMZM2G164020	GRMZM2G328168
GO:0032991	CC	macromolecular complex	64	891	0.98	1	AC234515.1_FG003	GRMZM2G013342	GRMZM2G110504	GRMZM2G155281	AC211276.4_FG008	GRMZM2G177937	GRMZM2G113349	GRMZM2G048430	GRMZM2G087165	GRMZM2G133802	GRMZM2G323499	GRMZM5G870219	GRMZM2G024054	GRMZM2G451224	GRMZM2G015432	GRMZM2G100090	GRMZM2G465764	AC191069.3_FG004	GRMZM2G445423	GRMZM2G403407	GRMZM2G084802	GRMZM2G099167	GRMZM2G080107	GRMZM2G099002	GRMZM2G017537	GRMZM2G380414	GRMZM2G077744	AC190623.3_FG001	GRMZM2G164558	GRMZM2G030128	GRMZM2G108766	GRMZM2G132506	GRMZM2G085646	GRMZM2G164020	GRMZM2G158131	GRMZM2G026015	GRMZM2G427468	GRMZM2G409131	GRMZM2G329047	GRMZM2G071790	GRMZM2G052844	GRMZM2G073888	GRMZM2G152466
GO:0005576	CC	extracellular region	6	891	0.99	1	GRMZM2G141526	GRMZM2G007928	GRMZM2G168651	GRMZM2G003742	GRMZM2G311665	GRMZM2G011523
[truncated: 3 more rows]
[truncated: 902 more columns]
